# Supplementary material for: Metagenomic insights into the urban–rural variation of antimicrobial resistance and pathogen reservoirs in untreated wastewater from central India
Source: Front Microbiol. 2026 Feb 11;16:1722229. doi: 10.3389/fmicb.2025.1722229 (PMC12932555; doi:10.3389/fmicb.2025.1722229)
Supplement: Supplementary Table 1 — Sample collection information of all samples from urban, rural and natural wastewater sites used in the project. This data includes date and time of sample collection, weather metrics, location, locality and any local amenities. [file Data_Sheet_1.zip › Table 1.xlsx]

## Sheet: URBAN
COMPOSITE SAMPLE -1 (C-1)
AREA- ZONE-2 WARD-12, NAGPUR (URBAN)
Sr. No.	DATE OF SAMPLE COLLECTION	TIME	TEMPERATURE (in °C)	HUMIDITY (in %)	RAINFALL	SAMPLE CODE	LONGITUDE	LATITUDE	HOSPITALS	SANITISATION	POPULATION DENSITY	HOUSING CONDITIONS	LOCALITY	MARKET AREA	COMMERCIAL	WATER BODIES	DRAINAGE PATTERN	LIVESTOCK DOMESTICATION
1	2021-02-05	08:30:00	20	46	NO	Z-2W-12S-21	79.0397	21.1718	NO	GOOD	HIGH	KACCHA	SLUM	NO	NO	NALA	CLOSE	NO
2	2021-02-05	09:10:00	21	43	NO	Z-2W-12S-24	79.0492	21.1677	NO	POOR	HIGH	PAKKA	SLUM	NO	NO	NALA	OPEN	NO
3	2021-02-05	09:20:00	22	40	NO	Z-2W-12S-25	79.0517	21.173	NO	POOR	LOW	KACCHA	SLUM	NO	NO	NALA	CLOSE	NO
4	2021-02-05	09:40:00	23	33	NO	Z-2W-12S-26	79.0537	21.1749	NO	POOR	HIGH	KACCHA	SLUM	NO	NO	NALA	CLOSE	NO
5	2021-02-05	11:40:00	26	26	NO	Z-2W-12S-31	79.032	21.1726	NO	POOR	HIGH	KACCHA, PAKKA	SLUM	NO	NO	NO	CLOSE	YES
6	2021-02-05	11:50:00	28	21	NO	Z-2W-12S-32	79.035	21.1776	NO	GOOD	LOW	PAKKA	PERIURBAN	NO	NO	NALA	CLOSE	NO
7	2021-02-05	12:00:00	28	21	NO	Z-2W-12S-33	79.0357	21.1827	NO	GOOD	HIGH	KACCHA, PAKKA	SLUM	NO	NO	NO	CLOSE	YES
8	2021-02-05	08:45:00	20.5	45	NO	Z-2W-12S-22	79.0408	21.1696	NO	GOOD	MODERATE	PAKKA	URBAN	NO	NO	NO	CLOSE	NO
9	2021-02-05	09:00:00	21	43	NO	Z-2W-12S-23	79.0465	21.1686	NO	POOR	MODERATE	PAKKA	URBAN	NO	NO	NO	CLOSE	NO
10	2021-02-05	09:55:00	23.5	30	NO	Z-2W-12S-27	79.0494	21.1752	NO	GOOD	LOW	PAKKA	URBAN	NO	NO	NALA	CLOSE	NO
11	2021-02-05	10:15:00	24.5	30	NO	Z-2W-12S-28	79.0445	21.1744	NO	GOOD	LOW	PAKKA	URBAN	NO	NO	NALA	CLOSE	NO
12	2021-02-05	10:30:00	25	30	NO	Z-2W-12S-29	79.0385	21.1729	NO	GOOD	MODERATE	PAKKA	URBAN	NO	NO	NO	CLOSE	NO
13	2021-02-05	11:25:00	26	26	NO	Z-2W-12S-30	79.0377	21.1726	NO	GOOD	LOW	PAKKA	PERIURBAN	NO	NO	NALA	CLOSE	NO
14	2021-02-05	00:10:00	29	19	NO	Z-2W-12S-34	79.042	21.1766	NO	GOOD	LOW	PAKKA	URBAN	NO	NO	NO	CLOSE	NO
COMPOSITE SAMPLE -2 (C-2)
AREA- ZONE-2 WARD-12, NAGPUR (URBAN)
Sr. No.	DATE OF SAMPLE COLLECTION	TIME	TEMPERATURE (in °C)	HUMIDITY (in %)	RAINFALL	SAMPLE CODE	LONGITUDE	LATITUDE	HOSPITALS	SANITISATION	POPULATION DENSITY	HOUSING CONDITIONS	LOCALITY	MARKET AREA	COMMERCIAL	WATER BODIES	DRAINAGE PATTERN	LIVESTOCK DOMESTICATION
1	2021-02-05	08:45:00	20.5	45	NO	Z-2W-12S-22	79.0408	21.1696	NO	GOOD	MODERATE	PAKKA	URBAN	NO	NO	NO	CLOSE	NO
2	2021-02-05	09:00:00	21	43	NO	Z-2W-12S-23	79.0465	21.1686	NO	POOR	MODERATE	PAKKA	URBAN	NO	NO	NO	CLOSE	NO
3	2021-02-05	09:55:00	23.5	30	NO	Z-2W-12S-27	79.0494	21.1752	NO	GOOD	LOW	PAKKA	URBAN	NO	NO	NALA	CLOSE	NO
4	2021-02-05	10:15:00	24.5	30	NO	Z-2W-12S-28	79.0445	21.1744	NO	GOOD	LOW	PAKKA	URBAN	NO	NO	NALA	CLOSE	NO
5	2021-02-05	10:30:00	25	30	NO	Z-2W-12S-29	79.0385	21.1729	NO	GOOD	MODERATE	PAKKA	URBAN	NO	NO	NO	CLOSE	NO
6	2021-02-05	11:25:00	26	26	NO	Z-2W-12S-30	79.0377	21.1726	NO	GOOD	LOW	PAKKA	PERIURBAN	NO	NO	NALA	CLOSE	NO
7	2021-02-05	00:10:00	29	19	NO	Z-2W-12S-34	79.042	21.1766	NO	GOOD	LOW	PAKKA	URBAN	NO	NO	NO	CLOSE	NO
COMPOSITE SAMPLE -3 (C-3)
AREA- ZONE-2 WARD-12, NAGPUR (URBAN)
Sr. No.	DATE OF SAMPLE COLLECTION	TIME	TEMPERATURE (in °C)	HUMIDITY (in %)	RAINFALL	SAMPLE CODE	LONGITUDE	LATITUDE	HOSPITALS	SANITISATION	POPULATION DENSITY	HOUSING CONDITIONS	LOCALITY	MARKET AREA	COMMERCIAL	WATER BODIES	DRAINAGE PATTERN	LIVESTOCK DOMESTICATION
1	2021-02-06	09:01:00	21	50	NO	Z-2W-12S-35	79.0134	21.1661	NO	GOOD	LOW	PAKKA	URBAN	NO	NO	NO	CLOSE	NO
2	2021-02-06	09:21:00	22	47	NO	Z-2W-12S-36	79.0109	21.1636	NO	GOOD	LOW	PAKKA	URBAN	NO	NO	NO	CLOSE	NO
3	2021-02-06	09:40:00	23	44	NO	Z-2W-12S-37	79.0107	21.1627	NO	GOOD	LOW	PAKKA	URBAN	NO	NO	NO	CLOSE	NO
4	2021-02-06	09:48:00	23	44	NO	Z-2W-12S-38	79.0121	21.162	NO	POOR	HIGH	KACCHA	PERIURBAN, SLUM	NO	NO	NO	CLOSE	NO
5	2021-02-06	10:00:00	23	44	NO	Z-2W-12S-39	79.0074	21.159	NO	GOOD	LOW	PAKKA	URBAN, PERIURBAN	NO	NO	NO	CLOSE	NO
6	2021-02-06	10:09:00	23	41	NO	Z-2W-12S-40	79.0063	21.1576	NO	GOOD	LOW	PAKKA	URBAN, PERIURBAN	NO	NO	NO	CLOSE	NO
7	2021-02-06	10:44:00	25	36	NO	Z-2W-12S-41	79.002	21.1598	NO	GOOD	LOW	PAKKA	URBAN, PERIURBAN	NO	NO	NO	CLOSE	NO
8	2021-02-06	10:55:00	25	36	NO	Z-2W-12S-42	78.9998	21.1624	NO	GOOD	LOW	PAKKA	URBAN, PERIURBAN	NO	NO	NO	CLOSE	NO
9	2021-02-06	11:10:00	25	36	NO	Z-2W-12S-43	78.9982	21.1624	NO	GOOD	LOW	PAKKA	URBAN, PERIURBAN	NO	NO	NO	CLOSE	NO
10	2021-02-06	11:22:00	25	34	NO	Z-2W-12S-44	78.9984	21.1617	NO	GOOD	LOW	PAKKA	URBAN, PERIURBAN	NO	NO	NO	CLOSE	NO
11	2021-02-06	12:35:00	27	32	NO	Z-2W-12S-45	79.0114	21.1719	NO	GOOD	LOW	PAKKA	URBAN, PERIURBAN	NO	NO	NO	CLOSE	NO
COMPOSITE SAMPLE -4 (C-4)
AREA- ZONE-2 WARD-14, NAGPUR (URBAN)
Sr. No.	DATE OF SAMPLE COLLECTION	TIME	TEMPERATURE (in °C)	HUMIDITY (in %)	RAINFALL	SAMPLE CODE	LONGITUDE	LATITUDE	HOSPITALS	SANITISATION	POPULATION DENSITY	HOUSING CONDITIONS	LOCALITY	MARKET AREA	COMMERCIAL	WATER BODIES	DRAINAGE PATTERN	LIVESTOCK DOMESTICATION
1	2021-02-04	08:00:00	17	43	NO	Z-2W-14S-1	79.056	21.1485	NO	GOOD	LOW	KACCHA, PAKKA	URBAN	NO	NO	NO	CLOSE	NO
2	2021-02-04	08:20:00	19	40	NO	Z-2W-14S-2	79.053	21.1489	NO	GOOD	HIGH	PAKKA	URBAN	NO	NO	NO	CLOSE	NO
3	2021-02-04	08:35:00	20	40	NO	Z-2W-14S-3	79.0461	21.149	NO	POOR	HIGH	PAKKA	SLUM	NO	NO	NO	CLOSE	NO
4	2021-02-04	09:15:00	22	36	NO	Z-2W-14S-5	79.0576	21.166	NO	POOR	HIGH	KACCHA, PAKKA	SLUM	NO	NO	NO	CLOSE	NO
5	2021-02-04	09:35:00	23	32	NO	Z-2W-14S-7	79.0593	21.152	NO	GOOD	MODERATE	PAKKA	URBAN	NO	NO	NO	CLOSE	YES
6	2021-02-04	09:45:00	25	31	NO	Z-2W-14S-8	79.0627	21.1507	NO	GOOD	LOW	PAKKA	URBAN	NO	NO	NO	CLOSE	NO
7	2021-02-04	10:20:00	26	30	NO	Z-2W-14S-10	79.058	21.145	NO	GOOD	MODERATE	PAKKA	URBAN	NO	NO	NO	CLOSE	NO
8	2021-02-04	10:35:00	26	24	NO	Z-2W-14S-11	79.0565	21.146	NO	GOOD	LOW	PAKKA	URBAN	NO	NO	NO	CLOSE	NO
COMPOSITE SAMPLE -5 (C-5)
AREA- ZONE-2 WARD-13, NAGPUR (URBAN)
Sr. No.	DATE OF SAMPLE COLLECTION	TIME	TEMPERATURE (in °C)	HUMIDITY (in %)	RAINFALL	SAMPLE CODE	LONGITUDE	LATITUDE	HOSPITALS	SANITISATION	POPULATION DENSITY	HOUSING CONDITIONS	LOCALITY	MARKET AREA	COMMERCIAL	WATER BODIES	DRAINAGE PATTERN	LIVESTOCK DOMESTICATION
1	2021-02-03	08:43:00	20	39	NO	Z-2W-13S-3	79.0137	21.1511	NO	GOOD	MODERATE	PAKKA	PERIURBAN	NO	NO	NO	OPEN	YES
2	2021-02-03	09:10:00	21	38	NO	Z-2W-13S-5	79.0116	21.1498	NO	POOR	HIGH	KACCHA	SLUM	NO	NO	NO	OPEN	YES
3	2021-02-03	10:00:00	23	33	NO	Z-2W-13S-6	79.028	21.1666	NO	GOOD	HIGH	PAKKA	PERIURBAN	NO	NO	NO	OPEN	YES
4	2021-02-03	10:18:00	26	26	NO	Z-2W-13S-7	79.0181	21.1621	NO	GOOD	MODERATE	PAKKA	URBAN	NO	NO	NO	CLOSE	YES
5	2021-02-03	12:06:00	29	19	NO	Z-2W-13S-12	79.0379	21.1667	NO	POOR	HIGH	KACCHA	SLUM	NO	NO	NO	OPEN	YES
6	2021-02-03	12:26:00	30	15	NO	Z-2W-13S-13	79.0331	21.15	NO	POOR	HIGH	KACCHA	SLUM	NO	NO	NO	OPEN	YES
COMPOSITE SAMPLE -6 (C-6)
AREA- ZONE-2 WARD-13, NAGPUR (URBAN)
Sr. No.	DATE OF SAMPLE COLLECTION	TIME	TEMPERATURE (in °C)	HUMIDITY (in %)	RAINFALL	SAMPLE CODE	LONGITUDE	LATITUDE	HOSPITALS	SANITISATION	POPULATION DENSITY	HOUSING CONDITIONS	LOCALITY	MARKET AREA	COMMERCIAL	WATER BODIES	DRAINAGE PATTERN	LIVESTOCK DOMESTICATION
1	2021-02-03	10:38:00	26	26	NO	Z-2W-13S-8	79.036	21.1715	NO	GOOD	MODERATE	PAKKA	URBAN	NO	NO	NO	CLOSE	YES
2	2021-02-03	10:54:00	27	23	NO	Z-2W-13S-9	79.0379	21.1667	NO	GOOD	MODERATE	PAKKA	URBAN	NO	NO	NO	OPEN	YES
3	2021-02-03	11:53:00	29	19	NO	Z-2W-13S-11	79.0481	21.1486	NO	GOOD	LOW	PAKKA	URBAN	NO	NO	NO	OPEN	NO
4	2021-02-03	12:43:00	30	15	NO	Z-2W-13S-14	79.0567	21.1459	NO	GOOD	LOW	PAKKA	URBAN	NO	NO	NO	OPEN	NO
5	2021-02-03	13:13:00	30	17	NO	Z-2W-13S-15	79.0481	21.1355	NO	GOOD	LOW	PAKKA	URBAN	NO	NO	NO	OPEN	NO
6	2021-02-03	14:05:00	30	11	NO	Z-2W-13S-16	79.0509	21.13	NO	GOOD	LOW	PAKKA	URBAN	NO	NO	NO	OPEN	NO
COMPOSITE SAMPLE -7 (C-7)
AREA- ZONE-2 WARD-15, NAGPUR (URBAN)
Sr. No.	DATE OF SAMPLE COLLECTION	TIME	TEMPERATURE (in °C)	HUMIDITY (in %)	RAINFALL	SAMPLE CODE	LONGITUDE	LATITUDE	HOSPITALS	SANITISATION	POPULATION DENSITY	HOUSING CONDITIONS	LOCALITY	MARKET AREA	COMMERCIAL	WATER BODIES	DRAINAGE PATTERN	LIVESTOCK DOMESTICATION
1	2021-02-04	08:34:00	19	40	NO	Z-2W-15S-2	79.0678	21.1445	NO	POOR	HIGH	KACCHA, PAKKA	SLUM	NO	NO	NO	CLOSE	NO
2	2021-02-04	09:03:00	20	38	NO	Z-2W-15S-3	79.0679	21.1449	NO	GOOD	LOW	PAKKA	URBAN	NO	NO	NO	CLOSE	NO
3	2021-02-04	10:30:00	25	26	NO	Z-2W-15S-8	79.08	21.1424	NO	GOOD	HIGH	PAKKA	URBAN	YES	YES	NO	CLOSE	YES
4	2021-02-04	10:40:00	25	26	NO	Z-2W-15S-9	79.0834	21.1406	NO	GOOD	MODERATE	PAKKA	URBAN	YES	NO	NO	CLOSE	YES
COMPOSITE SAMPLE -23 (C-23)
AREA- ZONE-2 WARD-14, NAGPUR (URBAN)
Sr. No.	DATE OF SAMPLE COLLECTION	TIME	TEMPERATURE (in °C)	HUMIDITY (in %)	RAINFALL	SAMPLE CODE	LONGITUDE	LATITUDE	HOSPITALS	SANITISATION	POPULATION DENSITY	HOUSING CONDITIONS	LOCALITY	MARKET AREA	COMMERCIAL	WATER BODIES	DRAINAGE PATTERN	LIVESTOCK DOMESTICATION
1	2021-02-10	08:28:00	20	46	NO	Z-2W-14S-12	79.0739	21.164	NO	POOR	HIGH	PAKKA	URBAN	NO	NO	NO	CLOSE	NO
2	2021-02-10	08:36:00	20	46	NO	Z-2W-14S-13	79.0709	21.162	NO	GOOD	MODERATE	PAKKA	URBAN	NO	NO	NO	CLOSE	NO
3	2021-02-10	08:50:00	21	43	NO	Z-2W-14S-14	79.0796	21.1607	YES	GOOD	HIGH	PAKKA	URBAN	YES	NO	NO	CLOSE	NO
4	2021-02-10	09:45:00	24	39	NO	Z-2W-14S-15	79.0556	21.1731	NO	POOR	HIGH	PAKKA	SLUM	NO	NO	NO	CLOSE	NO
5	2021-02-10	09:50:00	25	34	NO	Z-2W-14S-16	79.054	21.1725	NO	POOR	HIGH	KACCHA, PAKKA	SLUM	NO	NO	NO	CLOSE	NO
COMPOSITE SAMPLE -24 (C-24)
AREA- ZONE-2 WARD-14, NAGPUR (URBAN)
Sr. No.	DATE OF SAMPLE COLLECTION	TIME	TEMPERATURE (in °C)	HUMIDITY (in %)	RAINFALL	SAMPLE CODE	LONGITUDE	LATITUDE	HOSPITALS	SANITISATION	POPULATION DENSITY	HOUSING CONDITIONS	LOCALITY	MARKET AREA	COMMERCIAL	WATER BODIES	DRAINAGE PATTERN	LIVESTOCK DOMESTICATION
1	2021-02-10	10:07:00	25	34	NO	Z-2W-14S-17	79.0545	21.1705	NO	GOOD	LOW	PAKKA	URBAN	NO	NO	NO	CLOSE	NO
2	2021-02-10	10:22:00	26	28	NO	Z-2W-14S-18	79.0683	21.17	NO	GOOD	LOW	PAKKA	URBAN	NO	NO	NALA	CLOSE	NO
3	2021-02-10	10:28:00	26	28	NO	Z-2W-14S-19	79.068	21.1704	NO	GOOD	LOW	PAKKA	URBAN	NO	NO	NO	CLOSE	NO
4	2021-02-10	10:52:00	28	25	NO	Z-2W-14S-20	79.0654	21.1477	NO	GOOD	MODERATE	PAKKA	URBAN	NO	NO	NO	CLOSE	NO
5	2021-02-10	11:00:00	28	25	NO	Z-2W-14S-21	79.0722	21.1469	NO	GOOD	LOW	PAKKA	URBAN	NO	NO	NO	CLOSE	NO
COMPOSITE SAMPLE -25 (C-25)
AREA- ZONE-2 WARD-15, NAGPUR (URBAN)
Sr. No.	DATE OF SAMPLE COLLECTION	TIME	TEMPERATURE (in °C)	HUMIDITY (in %)	RAINFALL	SAMPLE CODE	LONGITUDE	LATITUDE	HOSPITALS	SANITISATION	POPULATION DENSITY	HOUSING CONDITIONS	LOCALITY	MARKET AREA	COMMERCIAL	WATER BODIES	DRAINAGE PATTERN	LIVESTOCK DOMESTICATION
1	2021-02-09	08:25:00	18	46	NO	Z-2W-15S-10	21.1363	79.0593	YES	GOOD	MODERATE	PAKKA	URBAN	NO	YES	NO	CLOSE	NO
2	2021-02-09	08:35:00	18	46	NO	Z-2W-15S-11	79.0597	21.1344	NO	GOOD	MODERATE	PAKKA	URBAN	NO	NO	NO	CLOSE	NO
3	2021-02-09	08:54:00	21	38	NO	Z-2W-15S-12	79.0619	21.1342	NO	GOOD	MODERATE	PAKKA	URBAN	NO	NO	NO	CLOSE	NO
4	2021-02-09	09:00:00	21	38	NO	Z-2W-15S-13	79.0646	21.1365	NO	POOR	HIGH	KACCHA, PAKKA	SLUM	NO	NO	NALA	CLOSE	NO
5	2021-02-09	09:20:00	22	36	NO	Z-2W-15S-14	79.2096	21.0361	NO	POOR	HIGH	KACCHA, PAKKA	SLUM	NO	NO	NALA	CLOSE	NO
6	2021-02-09	09:25:00	22	36	NO	Z-2W-15S-15	79.068	21.1363	NO	GOOD	LOW	PAKKA	URBAN	NO	NO	NO	CLOSE	NO
7	2021-02-09	09:50:00	23	33	NO	Z-2W-15S-16	79.0705	21.1368	NO	GOOD	MODERATE	PAKKA	URBAN	NO	NO	NALA	CLOSE	NO
COMPOSITE SAMPLE -26 (C-26)
AREA- ZONE-2 WARD-15, NAGPUR (URBAN)
Sr. No.	DATE OF SAMPLE COLLECTION	TIME	TEMPERATURE (in °C)	HUMIDITY (in %)	RAINFALL	SAMPLE CODE	LONGITUDE	LATITUDE	HOSPITALS	SANITISATION	POPULATION DENSITY	HOUSING CONDITIONS	LOCALITY	MARKET AREA	COMMERCIAL	WATER BODIES	DRAINAGE PATTERN	LIVESTOCK DOMESTICATION
1	2021-02-09	10:00:00	23	33	NO	Z-2W-15S-17	79.0788	21.1392	YES	GOOD	HIGH	PAKKA	URBAN	NO	YES	NO	CLOSE	NO
2	2021-02-09	11:15:00	25	28	NO	Z-2W-15S-18	79.0685	21.1377	NO	GOOD	LOW	PAKKA	URBAN	NO	NO	NO	CLOSE	NO
3	2021-02-09	11:20:00	24	27	NO	Z-2W-15S-19	79.064	21.1365	NO	GOOD	MODERATE	PAKKA	URBAN	NO	NO	NO	CLOSE	NO
4	2021-02-09	11:35:00	26	26	NO	Z-2W-15S-20	79.0634	21.1423	NO	GOOD	MODERATE	PAKKA	URBAN	NO	YES	NO	CLOSE	NO
5	2021-02-09	11:45:00	27	25	NO	Z-2W-15S-21	79.0607	21.1428	NO	GOOD	MODERATE	PAKKA	URBAN	NO	NO	NALA	CLOSE	NO
6	2021-02-09	11:55:00	27	24	NO	Z-2W-15S-22	79.0622	21.1447	NO	GOOD	MODERATE	PAKKA	URBAN	NO	NO	NALA	CLOSE	NO
7	2021-02-09	12:25:00	27	24	NO	Z-2W-15S-23	79.0633	21.1424	NO	GOOD	MODERATE	PAKKA	URBAN	NO	NO	NO	CLOSE	NO
COMPOSITE SAMPLE -27 (C-27)
AREA- ZONE-2 WARD-15, NAGPUR (URBAN)
Sr. No.	DATE OF SAMPLE COLLECTION	TIME	TEMPERATURE (in °C)	HUMIDITY (in %)	RAINFALL	SAMPLE CODE	LONGITUDE	LATITUDE	HOSPITALS	SANITISATION	POPULATION DENSITY	HOUSING CONDITIONS	LOCALITY	MARKET AREA	COMMERCIAL	WATER BODIES	DRAINAGE PATTERN	LIVESTOCK DOMESTICATION
1	2021-02-10	08:30:00	20	46	NO	Z-2W-15S-24	79.0854	21.1383	YES	GOOD	MODERATE	PAKKA	URBAN	YES	YES	NALA	CLOSE	NO
2	2021-02-10	08:40:00	20	44	NO	Z-2W-15S-25	79.087	21.138	NO	POOR	HIGH	KACCHA, PAKKA	SLUM	NO	NO	NALA	CLOSE	NO
3	2021-02-10	09:00:00	21	48	NO	Z-2W-15S-26	79.0859	21.143	NO	GOOD	MODERATE	PAKKA	URBAN	YES	NO	NO	CLOSE	NO
4	2021-02-10	8:45AM	22	44	NO	Z-2W-15S-27	79.0868	21.1428	NO	GOOD	MODERATE	PAKKA	URBAN	YES	NO	NO	CLOSE	NO
5	2021-02-10	09:30:00	24	39	NO	Z-2W-15S-28	79.083	21.1446	NO	GOOD	HIGH	PAKKA	URBAN	YES	YES	NO	CLOSE	NO
6	2021-02-10	09:40:00	24	39	NO	Z-2W-15S-29	79.0811	21.1399	NO	POOR	HIGH	KACCHA	SLUM	NO	NO	NALA	CLOSE	YES
7	2021-02-10	09:55:00	25	34	NO	Z-2W-15S-30	79.0792	21.1376	YES	GOOD	MODERATE	PAKKA	URBAN	YES	YES	NO	CLOSE	NO
8	2021-02-10	10:10:00	25	34	NO	Z-2W-15S-31	79.0846	21.1405	NO	POOR	HIGH	KACCHA, PAKKA	URBAN	YES	YES	NALA	CLOSE	NO
COMPOSITE SAMPLE -28 (C-28)
AREA- ZONE-1 WARD-16, NAGPUR (URBAN)
Sr. No.	DATE OF SAMPLE COLLECTION	TIME	TEMPERATURE (in °C)	HUMIDITY (in %)	RAINFALL	SAMPLE CODE	LONGITUDE	LATITUDE	HOSPITALS	SANITISATION	POPULATION DENSITY	HOUSING CONDITIONS	LOCALITY	MARKET AREA	COMMERCIAL	WATER BODIES	DRAINAGE PATTERN	LIVESTOCK DOMESTICATION
1	2021-02-15	09:20:00	25	54	NO	Z-1W-16S-1	79.065	21.1142	YES	GOOD	HIGH	KACCHA,PAKKA	SLUM	NO	NO	NO	CLOSE	NO
2	2021-02-15	09:32:00	25	54	NO	Z-1W-16S-2	79.0659	21.1129	YES	GOOD	LOW	PAKKA	URBAN	NO	NO	NO	CLOSE	NO
3	2021-02-15	09:43:00	26	51	NO	Z-1W-16S-3	79.0656	21.1174	NO	GOOD	MODERATE	PAKKA	URBAN	NO	NO	NO	CLOSE	NO
4	2021-02-15	10:21:00	28	40	NO	Z-1W-16S-4	79.0667	21.0909	NO	GOOD	MODERATE	PAKKA	URBAN	NO	NO	NO	CLOSE	NO
5	2021-02-15	10:46:00	28	40	NO	Z-1W-16S-5	79.0735	21.1045	NO	GOOD	MODERATE	PAKKA	URBAN	NO	NO	NO	CLOSE	NO
6	2021-02-15	11:30:00	29	35	NO	Z-1W-16S-6	79.0846	21.1379	NO	GOOD	MODERATE	PAKKA	URBAN	NO	NO	NO	CLOSE	NO
7	2021-02-15	11:35:00	29	35	NO	Z-1W-16S-7	79.0839	21.1345	YES	GOOD	MODERATE	PAKKA	URBAN	NO	NO	NO	CLOSE	NO
8	2021-02-15	12:00:00	30	35	NO	Z-1W-16S-8	79.0835	21.1337	NO	GOOD	MODERATE	PAKKA	URBAN	NO	NO	NO	CLOSE	NO
COMPOSITE SAMPLE -29 (C-29)
AREA- ZONE-1 WARD-16, NAGPUR (URBAN)
Sr. No.	DATE OF SAMPLE COLLECTION	TIME	TEMPERATURE (in °C)	HUMIDITY (in %)	RAINFALL	SAMPLE CODE	LONGITUDE	LATITUDE	HOSPITALS	SANITISATION	POPULATION DENSITY	HOUSING CONDITIONS	LOCALITY	MARKET AREA	COMMERCIAL	WATER BODIES	DRAINAGE PATTERN	LIVESTOCK DOMESTICATION
1	2021-02-15	12:07:00	30	35	NO	Z-1W-16S-9	79.0772	21.131	NO	GOOD	MODERATE	PAKKA	URBAN	NO	NO	NO	CLOSE	NO
2	2021-02-15	13:13:00	31	31	NO	Z-1W-16S-10	79.0683	21.1236	NO	GOOD	MODERATE	PAKKA	URBAN	NO	NO	NO	CLOSE	NO
3	2021-02-15	13:30:00	31	31	NO	Z-1W-16S-11	79.0788	21.1363	YES	GOOD	MODERATE	PAKKA	URBAN	NO	NO	NO	CLOSE	NO
4	2021-02-16	08:51:00	19	78	NO	Z-1W-16S-12	79.0633	21.1277	NO	GOOD	MODERATE	PAKKA	URBAN	NO	NO	NO	CLOSE	NO
5	2021-02-16	08:59:00	23	60	NO	Z-1W-16S-13	79.0635	21.1279	NO	GOOD	MODERATE	PAKKA	URBAN	NO	NO	NO	CLOSE	NO
6	2021-02-16	09:05:00	24	57	NO	Z-1W-16S-14	79.0622	21.13	NO	GOOD	MODERATE	PAKKA	URBAN	NO	NO	NO	CLOSE	NO
7	2021-02-16	09:12:00	24	57	NO	Z-1W-16S-15	79.0579	21.1275	NO	GOOD	MODERATE	PAKKA	URBAN	NO	NO	NO	CLOSE	NO
8	2021-02-16	09:20:00	24	56	NO	Z-1W-16S-16	79.0637	21.1228	NO	GOOD	MODERATE	PAKKA	URBAN	NO	NO	NO	CLOSE	NO
COMPOSITE SAMPLE -30 (C-30)
AREA- ZONE-1 WARD-16, NAGPUR (URBAN)
Sr. No.	DATE OF SAMPLE COLLECTION	TIME	TEMPERATURE (in °C)	HUMIDITY (in %)	RAINFALL	SAMPLE CODE	LONGITUDE	LATITUDE	HOSPITALS	SANITISATION	POPULATION DENSITY	HOUSING CONDITIONS	LOCALITY	MARKET AREA	COMMERCIAL	WATER BODIES	DRAINAGE PATTERN	LIVESTOCK DOMESTICATION
1	2021-02-16	09:35:00	24	56	NO	Z-1W-16S-17	79.0675	21.1233	NO	GOOD	MODERATE	PAKKA	URBAN	NO	NO	NO	CLOSE	NO
2	2021-02-16	10:00:00	25	54	NO	Z-1W-16S-18	79.0638	21.1093	NO	GOOD	MODERATE	PAKKA	URBAN	NO	NO	NO	CLOSE	NO
3	2021-02-16	10:09:00	25	54	NO	Z-1W-16S-19	79.0686	21.109	NO	GOOD	MODERATE	PAKKA	URBAN	NO	NO	NO	CLOSE	NO
4	2021-02-16	10:24:00	25	52	NO	Z-1W-16S-20	79.0595	21.1047	NO	GOOD	MODERATE	PAKKA	URBAN	NO	NO	NO	CLOSE	NO
5	2021-02-16	10:31:00	26	48	NO	Z-1W-16S-21	79.0568	21.1073	NO	GOOD	MODERATE	PAKKA	URBAN	NO	NO	NO	CLOSE	NO
6	2021-02-16	10:45:00	26	48	NO	Z-1W-16S-22	79.0632	21.1117	NO	GOOD	MODERATE	PAKKA	URBAN	NO	NO	NO	CLOSE	NO
7	2021-02-16	11:25:00	27	45	NO	Z-1W-16S-23	79.0604	21.1019	NO	GOOD	MODERATE	PAKKA	URBAN	NO	NO	NO	CLOSE	NO
8	2021-02-16	11:34:00	28	40	NO	Z-1W-16S-24	79.0621	21.0988	NO	GOOD	MODERATE	PAKKA	URBAN	NO	NO	NO	CLOSE	NO
9	2021-02-16	12:47:00	30	31	NO	Z-1W-16S-25	79.0736	21.1146	NO	GOOD	MODERATE	PAKKA	URBAN	NO	NO	NO	CLOSE	NO
COMPOSITE SAMPLE -31 (C-31)
AREA- ZONE-1 WARD-36, NAGPUR (URBAN)
Sr. No.	DATE OF SAMPLE COLLECTION	TIME	TEMPERATURE (in °C)	HUMIDITY (in %)	RAINFALL	SAMPLE CODE	LONGITUDE	LATITUDE	HOSPITALS	SANITISATION	POPULATION DENSITY	HOUSING CONDITIONS	LOCALITY	MARKET AREA	COMMERCIAL	WATER BODIES	DRAINAGE PATTERN	LIVESTOCK DOMESTICATION
1	2021-02-15	09:33:00	25	54	NO	Z-1W-36S-1	79.1485	21.1431	NO	GOOD	MODERATE	PAKKA	URBAN	NO	NO	NO	CLOSE	NO
2	2021-02-15	09:41:00	26	51	NO	Z-1W-36S-2	79.0435	21.1004	NO	GOOD	MODERATE	PAKKA	URBAN	NO	NO	NO	CLOSE	NO
3	2021-02-15	09:56:00	26	51	NO	Z-1W-36S-3	79.045	21.1049	NO	GOOD	MODERATE	PAKKA	URBAN	NO	NO	NO	CLOSE	NO
4	2021-02-15	10:00:00	26	51	NO	Z-1W-36S-4	79.0437	21.105	NO	GOOD	MODERATE	PAKKA	URBAN	NO	NO	NO	CLOSE	NO
5	2021-02-15	10:07:00	26	51	NO	Z-1W-36S-5	79.0735	21.1045	NO	GOOD	MODERATE	PAKKA	URBAN	NO	NO	NO	CLOSE	NO
6	2021-02-15	10:12:00	28	48	NO	Z-1W-36S-6	79.0445	21.1062	NO	GOOD	MODERATE	PAKKA	URBAN	NO	NO	NO	CLOSE	NO
7	2021-02-15	10:26:00	27	48	NO	Z-1W-36S-7	79.0386	21.1095	NO	GOOD	MODERATE	PAKKA	URBAN	NO	NO	NO	CLOSE	NO
8	2021-02-15	11:28:00	29	35	NO	Z-1W-36S-8	79.0662	21.0899	NO	GOOD	MODERATE	PAKKA	URBAN	NO	NO	NO	CLOSE	NO
9	2021-02-15	11:44:00	30	35	NO	Z-1W-36S-9	79.0648	21.0866	NO	GOOD	MODERATE	PAKKA	URBAN	NO	NO	NO	CLOSE	NO
COMPOSITE SAMPLE -32 (C-32)
AREA- ZONE-1 WARD-36, NAGPUR (URBAN)
Sr. No.	DATE OF SAMPLE COLLECTION	TIME	TEMPERATURE (in °C)	HUMIDITY (in %)	RAINFALL	SAMPLE CODE	LONGITUDE	LATITUDE	HOSPITALS	SANITISATION	POPULATION DENSITY	HOUSING CONDITIONS	LOCALITY	MARKET AREA	COMMERCIAL	WATER BODIES	DRAINAGE PATTERN	LIVESTOCK DOMESTICATION
1	2021-02-15	12:08:00	30	35	NO	Z-1W-36S-10	79.0642	21.093	NO	GOOD	MODERATE	PAKKA	URBAN	NO	NO	NO	CLOSE	NO
2	2021-02-15	12:24:00	31	33	NO	Z-1W-36S-11	79.0569	21.0964	NO	GOOD	MODERATE	PAKKA	URBAN	NO	NO	YES (LAKE)	CLOSE	NO
3	2021-02-15	12:33:00	31	33	NO	Z-1W-36S-12	79.0535	21.0958	NO	GOOD	MODERATE	PAKKA	URBAN	NO	NO	YES (LAKE)	CLOSE	NO
4	2021-02-15	12:39:00	31	31	NO	Z-1W-36S-13	79.0552	21.1019	NO	GOOD	MODERATE	PAKKA	URBAN	NO	NO	NO	CLOSE	NO
5	2021-02-15	12:44:00	31	31	NO	Z-1W-36S-14	79.0552	21.1037	NO	GOOD	MODERATE	PAKKA	URBAN	NO	NO	NO	CLOSE	NO
6	2021-02-15	12:50:00	31	31	NO	Z-1W-36S-15	79.0662	21.1003	NO	GOOD	MODERATE	PAKKA	URBAN	NO	NO	NO	CLOSE	NO
7	2021-02-16	09:17:00	24	57	NO	Z-1W-36S-16	79.0417	21.1131	NO	GOOD	MODERATE	PAKKA	URBAN	NO	YES	NO	CLOSE	NO
8	2021-02-16	09:29:00	24	57	NO	Z-1W-36S-17	79.0433	21.1123	NO	GOOD	MODERATE	PAKKA	URBAN	NO	NO	NO	CLOSE	NO
9	2021-02-16	09:41:00	24	52	NO	Z-1W-36S-18	79.0453	21.1114	NO	GOOD	MODERATE	PAKKA	URBAN	NO	NO	NO	CLOSE	NO
COMPOSITE SAMPLE -33 (C-33)
AREA- ZONE-1 WARD-36, NAGPUR (URBAN)
Sr. No.	DATE OF SAMPLE COLLECTION	TIME	TEMPERATURE (in °C)	HUMIDITY (in %)	RAINFALL	SAMPLE CODE	LONGITUDE	LATITUDE	HOSPITALS	SANITISATION	POPULATION DENSITY	HOUSING CONDITIONS	LOCALITY	MARKET AREA	COMMERCIAL	WATER BODIES	DRAINAGE PATTERN	LIVESTOCK DOMESTICATION
1	2021-02-16	09:49:00	24	50	NO	Z-1W-36S-19	79.042	21.1091	NO	POOR	HIGH	PAKKA, KACCHA	SLUM	NO	NO	NO	CLOSE	YES
2	2021-02-16	09:57:00	25	49	NO	Z-1W-36S-20	79.0402	21.1095	NO	GOOD	MODERATE	PAKKA	URBAN	NO	NO	NO	CLOSE	NO
3	2021-02-16	10:08:00	25	48	NO	Z-1W-36S-21	79.0394	21.1111	NO	GOOD	MODERATE	PAKKA	URBAN	NO	NO	NO	CLOSE	NO
4	2021-02-16	10:15:00	25	48	NO	Z-1W-36S-22	79.0344	21.1171	NO	GOOD	MODERATE	PAKKA	URBAN	NO	NO	NO	CLOSE	NO
5	2021-02-16	10:28:00	25	47	NO	Z-1W-36S-23	79.04	21.1174	NO	GOOD	MODERATE	PAKKA	URBAN	NO	NO	NO	CLOSE	NO
6	2021-02-16	10:35:00	26	47	NO	Z-1W-36S-24	79.0401	21.1156	NO	GOOD	MODERATE	PAKKA	URBAN	NO	NO	NO	CLOSE	NO
7	2021-02-16	10:42:00	26	45	NO	Z-1W-36S-25	79.0399	21.1159	YES	GOOD	MODERATE	PAKKA	URBAN	NO	NO	NO	CLOSE	NO
8	2021-02-16	10:54:00	26	45	NO	Z-1W-36S-26	79.0459	21.1135	NO	GOOD	MODERATE	PAKKA	URBAN	NO	NO	NO	CLOSE	NO
9	2021-02-16	11:28:00	27	43	NO	Z-1W-36S-27	79.0487	21.1132	YES	GOOD	MODERATE	PAKKA	URBAN	NO	NO	NO	CLOSE	NO
COMPOSITE SAMPLE -34 (C-34)
AREA- ZONE-1 WARD-37, NAGPUR (URBAN)
Sr. No.	DATE OF SAMPLE COLLECTION	TIME	TEMPERATURE (in °C)	HUMIDITY (in %)	RAINFALL	SAMPLE CODE	LONGITUDE	LATITUDE	HOSPITALS	SANITISATION	POPULATION DENSITY	HOUSING CONDITIONS	LOCALITY	MARKET AREA	COMMERCIAL	WATER BODIES	DRAINAGE PATTERN	LIVESTOCK DOMESTICATION
1	2021-02-17	08:35:00	19	78	NO	Z-1W-37S-1	79.0487	21.1129	NO	GOOD	MODERATE	PAKKA	URBAN	NO	NO	NO	CLOSE	NO
2	2021-02-17	08:39:00	20	73	NO	Z-1W-37S-2	79.046	21.114	NO	GOOD	MODERATE	PAKKA	URBAN	NO	NO	NO	CLOSE	NO
3	2021-02-17	08:57:00	20	73	NO	Z-1W-37S-3	79.049	21.1154	NO	GOOD	MODERATE	PAKKA	URBAN	NO	NO	NO	CLOSE	NO
4	2021-02-17	09:09:00	20	73	NO	Z-1W-37S-4	79.0511	21.1156	NO	GOOD	MODERATE	PAKKA	URBAN	NO	NO	NO	CLOSE	NO
5	2021-02-17	09:38:00	21	69	NO	Z-1W-37S-5	79.0572	21.1165	NO	GOOD	MODERATE	PAKKA	URBAN	NO	NO	NO	CLOSE	NO
6	2021-02-17	09:47:00	21	69	YES	Z-1W-37S-6	79.0555	21.1197	NO	GOOD	MODERATE	PAKKA	URBAN	NO	NO	NO	CLOSE	NO
COMPOSITE SAMPLE -35 (C-35)
AREA- ZONE-1 WARD-37, NAGPUR (URBAN)
Sr. No.	DATE OF SAMPLE COLLECTION	TIME	TEMPERATURE (in °C)	HUMIDITY (in %)	RAINFALL	SAMPLE CODE	LONGITUDE	LATITUDE	HOSPITALS	SANITISATION	POPULATION DENSITY	HOUSING CONDITIONS	LOCALITY	MARKET AREA	COMMERCIAL	WATER BODIES	DRAINAGE PATTERN	LIVESTOCK DOMESTICATION
1	2021-02-17	09:57:00	21	69	YES	Z-1W-37S-7	79.0544	21.1138	NO	GOOD	MODERATE	PAKKA	URBAN	NO	NO	NO	CLOSE	NO
2	2021-02-17	10:11:00	21	69	YES	Z-1W-37S-8	79.0574	21.115	NO	GOOD	MODERATE	PAKKA	URBAN	NO	NO	NO	CLOSE	NO
3	2021-02-17	10:20:00	21	69	YES	Z-1W-37S-9	79.0602	21.1139	NO	GOOD	MODERATE	PAKKA	URBAN	NO	NO	NO	CLOSE	NO
4	2021-02-17	10:30:00	21	69	YES	Z-1W-37S-10	79.0607	21.1156	NO	GOOD	MODERATE	PAKKA	URBAN	NO	NO	NO	CLOSE	NO
5	2021-02-17	10:48:00	22	65	NO	Z-1W-37S-11	79.0586	21.1234	NO	GOOD	MODERATE	PAKKA	URBAN	NO	NO	NO	CLOSE	NO
6	2021-02-17	11:04:00	22	65	NO	Z-1W-37S-12	79.0604	21.1237	NO	GOOD	MODERATE	PAKKA	URBAN	NO	NO	NO	CLOSE	NO
COMPOSITE SAMPLE -36 (C-36)
AREA- ZONE-1 WARD-38, NAGPUR (URBAN)
Sr. No.	DATE OF SAMPLE COLLECTION	TIME	TEMPERATURE (in °C)	HUMIDITY (in %)	RAINFALL	SAMPLE CODE	LONGITUDE	LATITUDE	HOSPITALS	SANITISATION	POPULATION DENSITY	HOUSING CONDITIONS	LOCALITY	MARKET AREA	COMMERCIAL	WATER BODIES	DRAINAGE PATTERN	LIVESTOCK DOMESTICATION
1	2021-02-17	08:34:00	19	78	NO	Z-1W-38S-1	79.0279	21.1078	NO	GOOD	LOW	PAKKA	PERIURBAN	NO	NO	NALA	OPEN	YES
2	2021-02-17	08:42:00	19.5	76	NO	Z-1W-38S-2	79.0288	21.107	NO	GOOD	LOW	PAKKA	PERIURBAN	NO	NO	NALA	OPEN	YES
3	2021-02-17	08:55:00	20	73	NO	Z-1W-38S-3	79.0293	21.1036	NO	GOOD	LOW	PAKKA	PERIURBAN	NO	NO	NALA	OPEN	YES
4	2021-02-17	09:22:00	20	73	NO	Z-1W-38S-4	79.0236	21.111	NO	POOR	MODERATE	KACCHA,PAKKA	SLUM	NO	NO	NALA	OPEN	YES
5	2021-02-17	09:31:00	20	73	NO	Z-1W-38S-5	79.0198	21.1047	NO	POOR	MODERATE	KACCHA,PAKKA	SLUM	NO	NO	NO	CLOSE	YES
6	2021-02-17	09:39:00	20.5	72	NO	Z-1W-38S-6	79.0175	21.1052	NO	GOOD	MODERATE	PAKKA	PERIURBAN	NO	NO	NALA	OPEN	YES
7	2021-02-17	09:45:00	21	72	NO	Z-1W-38S-7	79.0177	21.1053	NO	GOOD	MODERATE	PAKKA	PERIURBAN	NO	NO	NALA	OPEN	YES
8	2021-02-17	09:50:00	20.5	70	NO	Z-1W-38S-8	79.0172	21.1053	NO	GOOD	MODERATE	PAKKA	PERIURBAN	NO	NO	NALA	OPEN	YES
9	2021-02-17	10:03:00	21	69	NO	Z-1W-38S-9	79.0127	21.106	NO	GOOD	MODERATE	PAKKA	PERIURBAN	NO	NO	NALA	OPEN	YES
10	2021-02-17	10:23:00	21	67	NO	Z-1W-38S-10	79.024	21.0902	NO	GOOD	LOW	KACCHA	PERIURBAN	NO	NO	NALA	OPEN	YES
11	2021-02-17	10:41:00	21	69	NO	Z-1W-38S-11	79.0283	21.0905	NO	GOOD	LOW	KACCHA	PERIURBAN	NO	NO	NALA	OPEN	YES
COMPOSITE SAMPLE -37 (C-37)
AREA- ZONE-1 WARD-38, NAGPUR (URBAN)
Sr. No.	DATE OF SAMPLE COLLECTION	TIME	TEMPERATURE (in °C)	HUMIDITY (in %)	RAINFALL	SAMPLE CODE	LONGITUDE	LATITUDE	HOSPITALS	SANITISATION	POPULATION DENSITY	HOUSING CONDITIONS	LOCALITY	MARKET AREA	COMMERCIAL	WATER BODIES	DRAINAGE PATTERN	LIVESTOCK DOMESTICATION
1	2021-02-17	11:32:00	22	65	NO	Z-1W-38S-12	79.0293	21.1138	NO	GOOD	MODERATE	PAKKA	URBAN	NO	NO	NO	CLOSE	NO
2	2021-02-17	11:40:00	22	65	NO	Z-1W-38S-13	79.0299	21.1157	NO	GOOD	MODERATE	PAKKA	URBAN	NO	NO	NO	CLOSE	NO
3	2021-02-17	11:54:00	22	65	NO	Z-1W-38S-14	79.0341	21.1177	NO	GOOD	MODERATE	PAKKA	URBAN	NO	NO	NO	CLOSE	NO
4	2021-02-17	12:05:00	22	65	NO	Z-1W-38S-15	79.0345	21.1184	NO	GOOD	MODERATE	PAKKA	URBAN	NO	NO	NO	CLOSE	NO
5	2021-02-17	12:17:00	22.5	63	NO	Z-1W-38S-16	79.0324	21.1194	NO	GOOD	MODERATE	PAKKA	URBAN	NO	NO	NO	CLOSE	NO
6	2021-02-17	12:28:00	23	61	NO	Z-1W-38S-17	79.0295	21.1214	NO	GOOD	MODERATE	PAKKA	URBAN	NO	NO	NO	CLOSE	NO
7	2021-02-17	12:36:00	23	61	NO	Z-1W-38S-18	79.0206	21.1177	NO	GOOD	MODERATE	PAKKA	URBAN	NO	NO	NO	CLOSE	NO
8	2021-02-17	12:44:00	23	64	NO	Z-1W-38S-19	79.023	21.1166	NO	GOOD	MODERATE	PAKKA	URBAN	NO	NO	NO	CLOSE	YES
9	2021-02-17	12:55:00	23	62	NO	Z-1W-38S-20	79.02	21.1169	NO	GOOD	MODERATE	PAKKA	URBAN	NO	NO	NO	CLOSE	YES
10	2021-02-17	13:01:00	23	65	NO	Z-1W-38S-21	79.0187	21.1185	NO	GOOD	MODERATE	PAKKA	URBAN	NO	NO	NO	CLOSE	NO
11	2021-02-17	13:11:00	23	65	NO	Z-1W-38S-22	79.0249	21.121	NO	GOOD	MODERATE	PAKKA	URBAN	NO	NO	NO	CLOSE	NO
12	2021-02-17	13:22:00	23	65	NO	Z-1W-38S-23	79.0421	21.1212	NO	GOOD	MODERATE	PAKKA	URBAN	NO	NO	NO	CLOSE	NO
COMPOSITE SAMPLE -54 (C-54)
AREA- ZONE-1 WARD-37, NAGPUR (URBAN)
Sr. No.	DATE OF SAMPLE COLLECTION	TIME	TEMPERATURE (in °C)	HUMIDITY (in %)	RAINFALL	SAMPLE CODE	LONGITUDE	LATITUDE	HOSPITALS	SANITISATION	POPULATION DENSITY	HOUSING CONDITIONS	LOCALITY	MARKET AREA	COMMERCIAL	WATER BODIES	DRAINAGE PATTERN	LIVESTOCK DOMESTICATION
1	2021-02-22	08:15:00	21	45	NO	Z-1W-37S-13	79.0459	21.1138	NO	GOOD	MODERATE	PAKKA	URBAN	NO	NO	NO	CLOSE	NO
2	2021-02-22	08:26:00	21	45	NO	Z-1W-37S-14	79.0464	21.1184	NO	GOOD	MODERATE	PAKKA	URBAN	NO	NO	NO	CLOSE	NO
3	2021-02-22	08:36:00	22	44	NO	Z-1W-37S-15	79.0478	21.121	NO	GOOD	MODERATE	PAKKA	URBAN	NO	NO	NO	CLOSE	NO
4	2021-02-22	08:43:00	22.5	40	NO	Z-1W-37S-16	79.0453	21.1232	NO	GOOD	MODERATE	PAKKA	URBAN	NO	NO	NO	CLOSE	NO
5	2021-02-22	08:53:00	23	38	NO	Z-1W-37S-17	79.0421	21.1152	NO	GOOD	MODERATE	PAKKA	URBAN	NO	NO	NO	CLOSE	NO
6	2021-02-22	09:33:00	25	34	NO	Z-1W-37S-18	79.0512	21.1118	NO	GOOD	MODERATE	PAKKA	URBAN	NO	NO	NO	CLOSE	NO
COMPOSITE SAMPLE -55 (C-55)
AREA- ZONE-1 WARD-37, NAGPUR (URBAN)
Sr. No.	DATE OF SAMPLE COLLECTION	TIME	TEMPERATURE (in °C)	HUMIDITY (in %)	RAINFALL	SAMPLE CODE	LONGITUDE	LATITUDE	HOSPITALS	SANITISATION	POPULATION DENSITY	HOUSING CONDITIONS	LOCALITY	MARKET AREA	COMMERCIAL	WATER BODIES	DRAINAGE PATTERN	LIVESTOCK DOMESTICATION
1	2021-02-22	09:42:00	25.5	33	NO	Z-1W-37S-19	79.0615	21.1292	NO	GOOD	MODERATE	PAKKA	URBAN	NO	NO	NO	CLOSE	NO
2	2021-02-22	09:58:00	26	30	NO	Z-1W-37S-20	79.0565	21.1059	NO	GOOD	MODERATE	PAKKA	URBAN	NO	NO	NO	CLOSE	NO
3	2021-02-22	10:16:00	25	27	NO	Z-1W-37S-21	79.0455	21.1109	NO	GOOD	MODERATE	PAKKA	URBAN	NO	NO	NO	CLOSE	NO
4	2021-02-22	10:25:00	27	26	NO	Z-1W-37S-22	79.0485	21.1107	NO	GOOD	MODERATE	PAKKA	URBAN	NO	NO	NO	CLOSE	NO
5	2021-02-22	10:31:00	27	26	NO	Z-1W-37S-23	79.0485	21.111	NO	GOOD	MODERATE	PAKKA	URBAN	NO	NO	NO	CLOSE	NO
COMPOSITE SAMPLE -56 (C-56)
AREA- ZONE-10 WARD-10, NAGPUR (URBAN)
Sr. No.	DATE OF SAMPLE COLLECTION	TIME	TEMPERATURE (in °C)	HUMIDITY (in %)	RAINFALL	SAMPLE CODE	LONGITUDE	LATITUDE	HOSPITALS	SANITISATION	POPULATION DENSITY	HOUSING CONDITIONS	LOCALITY	MARKET AREA	COMMERCIAL	WATER BODIES	DRAINAGE PATTERN	LIVESTOCK DOMESTICATION
1	2021-02-24	08:44:00	25	32	NO	Z-10W-10S-1	79.0719	21.1746	NO	GOOD	MODERATE	PAKKA	URBAN	NO	NO	NALA	OPEN	NO
2	2021-02-24	09:00:00	25	32	NO	Z-10W-10S-2	79.0799	21.1708	NO	GOOD	MODERATE	PAKKA	URBAN	NO	NO	NO	CLOSE	NO
3	2021-02-24	09:07:00	25	36	NO	Z-10W-10S-3	79.0821	21.1709	NO	GOOD	MODERATE	PAKKA	URBAN	NO	NO	NO	CLOSE	NO
4	2021-02-24	09:19:00	26	30	NO	Z-10W-10S-4	79.0832	21.1737	NO	GOOD	MODERATE	PAKKA	URBAN	NO	NO	NO	CLOSE	NO
5	2021-02-24	09:28:00	26	30	NO	Z-10W-10S-5	79.0848	21.1738	NO	POOR	HIGH	KACCHA	SLUM	NO	NO	NALA	CLOSE	YES
6	2021-02-24	09:45:00	28	26	NO	Z-10W-10S-6	79.0762	21.1748	NO	GOOD	MODERATE	PAKKA	URBAN	NO	NO	NO	CLOSE	NO
COMPOSITE SAMPLE -57 (C-57)
AREA- ZONE-10 WARD-10, NAGPUR (URBAN)
Sr. No.	DATE OF SAMPLE COLLECTION	TIME	TEMPERATURE (in °C)	HUMIDITY (in %)	RAINFALL	SAMPLE CODE	LONGITUDE	LATITUDE	HOSPITALS	SANITISATION	POPULATION DENSITY	HOUSING CONDITIONS	LOCALITY	MARKET AREA	COMMERCIAL	WATER BODIES	DRAINAGE PATTERN	LIVESTOCK DOMESTICATION
1	2021-02-24	10:15:00	29	25	NO	Z-10W-10S-7	79.0834	21.182	NO	GOOD	MODERATE	PAKKA	PERIURBAN	NO	NO	NO	CLOSE	NO
2	2021-02-24	10:29:00	29	25	NO	Z-10W-10S-8	79.0808	21.1857	NO	GOOD	MODERATE	PAKKA	URBAN	NO	NO	NO	CLOSE	NO
3	2021-02-24	10:36:00	29	25	NO	Z-10W-10S-9	79.0799	21.1874	NO	GOOD	MODERATE	PAKKA	URBAN	NO	NO	NO	CLOSE	NO
4	2021-02-24	10:44:00	30	22	NO	Z-10W-10S-10	79.0799	21.1875	YES	GOOD	MODERATE	PAKKA	URBAN	NO	NO	NO	CLOSE	NO
5	2021-02-24	10:53:00	30	22	NO	Z-10W-10S-11	79.0749	21.1842	NO	GOOD	LOW	PAKKA	URBAN	NO	NO	NO	CLOSE	NO
6	2021-02-24	11:31:00	31	21	NO	Z-10W-10S-12	79.0755	21.1752	YES	GOOD	LOW	PAKKA	URBAN	NO	NO	NO	OPEN	NO
7	2021-02-24	11:56:00	32	18	NO	Z-10W-10S-13	79.0721	21.1854	NO	GOOD	MODERATE	PAKKA	URBAN	NO	NO	NO	CLOSE	NO
COMPOSITE SAMPLE -58 (C-58)
AREA- ZONE-10 WARD-11, NAGPUR (URBAN)
Sr. No.	DATE OF SAMPLE COLLECTION	TIME	TEMPERATURE (in °C)	HUMIDITY (in %)	RAINFALL	SAMPLE CODE	LONGITUDE	LATITUDE	HOSPITALS	SANITISATION	POPULATION DENSITY	HOUSING CONDITIONS	LOCALITY	MARKET AREA	COMMERCIAL	WATER BODIES	DRAINAGE PATTERN	LIVESTOCK DOMESTICATION
1	2021-02-22	08:50:00	23	38	NO	Z-10W-11S-2	79.0637	21.1831	NO	GOOD	MODERATE	PAKKA	URBAN	NO	NO	NO	CLOSE	NO
2	2021-02-22	09:00:00	23	38	NO	Z-10W-11S-3	79.0595	21.1819	NO	GOOD	MODERATE	PAKKA	URBAN	NO	NO	NO	CLOSE	NO
3	2021-02-22	09:06:00	23	38	NO	Z-10W-11S-4	79.057	21.1848	NO	GOOD	MODERATE	PAKKA	URBAN	NO	NO	NO	CLOSE	NO
4	2021-02-22	09:13:00	25	34	NO	Z-10W-11S-5	79.0542	21.1839	NO	GOOD	MODERATE	PAKKA	URBAN	NO	NO	NO	CLOSE	NO
5	2021-02-22	09:20:00	25	34	NO	Z-10W-11S-6	79.0495	21.1842	NO	GOOD	MODERATE	PAKKA	URBAN	NO	NO	NO	CLOSE	NO
6	2021-02-22	09:36:00	25	34	NO	Z-10W-11S-7	79.0508	21.188	NO	GOOD	MODERATE	PAKKA	URBAN	NO	NO	NO	CLOSE	NO
7	2021-02-22	09:49:00	26	30	NO	Z-10W-11S-8	79.0509	21.1997	NO	POOR	MODERATE	KACCHA,PAKKA	PERIURBAN	NO	NO	NALA	OPEN	YES
8	2021-02-22	10:00:00	26	30	NO	Z-10W-11S-9	79.0548	21.1977	NO	POOR	MODERATE	KACCHA,PAKKA	PERIURBAN	NO	NO	NALA	OPEN	YES
COMPOSITE SAMPLE -59 (C-59)
AREA- ZONE-10 WARD-11, NAGPUR (URBAN)
Sr. No.	DATE OF SAMPLE COLLECTION	TIME	TEMPERATURE (in °C)	HUMIDITY (in %)	RAINFALL	SAMPLE CODE	LONGITUDE	LATITUDE	HOSPITALS	SANITISATION	POPULATION DENSITY	HOUSING CONDITIONS	LOCALITY	MARKET AREA	COMMERCIAL	WATER BODIES	DRAINAGE PATTERN	LIVESTOCK DOMESTICATION
1	2021-02-22	10:24:00	27	26	NO	Z-10W-11S-10	79.0596	21.1927	NO	GOOD	MODERATE	PAKKA	URBAN	NO	NO	NALA	CLOSE	NO
2	2021-02-22	10:35:00	27	26	NO	Z-10W-11S-11	79.0613	21.1885	NO	GOOD	MODERATE	PAKKA	URBAN	NO	NO	NALA	CLOSE	NO
3	2021-02-23	08:39:00	25	38	NO	Z-10W-11S-12	79.069	21.1861	NO	GOOD	MODERATE	PAKKA	URBAN	NO	NO	NO	CLOSE	NO
4	2021-02-23	08:29:00	23	38	NO	Z-10W-11S-13	79.0701	21.1889	NO	GOOD	MODERATE	PAKKA	URBAN	NO	NO	NO	CLOSE	NO
5	2021-02-23	08:48:00	25	34	NO	Z-10W-11S-14	79.0738	21.1897	NO	GOOD	MODERATE	PAKKA	URBAN	NO	NO	NO	CLOSE	NO
6	2021-02-23	09:00:00	25	34	NO	Z-10W-11S-15	79.0763	21.1903	NO	GOOD	MODERATE	PAKKA	URBAN	NO	NO	NO	CLOSE	NO
7	2021-02-23	09:07:00	25	34	NO	Z-10W-11S-16	79.0767	21.1924	NO	GOOD	MODERATE	PAKKA	URBAN	NO	NO	NO	CLOSE	NO
8	2021-02-23	09:17:00	26	32	NO	Z-10W-11S-17	79.0757	21.1965	NO	GOOD	MODERATE	PAKKA	URBAN	NO	NO	NO	CLOSE	NO
COMPOSITE SAMPLE -60 (C-60)
AREA- ZONE-10 WARD-11, NAGPUR (URBAN)
Sr. No.	DATE OF SAMPLE COLLECTION	TIME	TEMPERATURE (in °C)	HUMIDITY (in %)	RAINFALL	SAMPLE CODE	LONGITUDE	LATITUDE	HOSPITALS	SANITISATION	POPULATION DENSITY	HOUSING CONDITIONS	LOCALITY	MARKET AREA	COMMERCIAL	WATER BODIES	DRAINAGE PATTERN	LIVESTOCK DOMESTICATION
1	2021-02-23	09:27:00	26	32	NO	Z-10W-11S-18	79.0714	21.2041	NO	GOOD	MODERATE	PAKKA	URBAN	NO	NO	NO	CLOSE	NO
2	2021-02-23	09:40:00	27	24	NO	Z-10W-11S-19	79.0673	21.2056	NO	GOOD	MODERATE	PAKKA	URBAN	NO	NO	NO	CLOSE	NO
3	2021-02-23	09:49:00	27	24	NO	Z-10W-11S-20	79.0642	21.2033	NO	GOOD	MODERATE	PAKKA	URBAN	NO	NO	NO	CLOSE	NO
4	2021-02-23	10:01:00	27	24	NO	Z-10W-11S-21	79.0629	21.1986	NO	GOOD	MODERATE	PAKKA	URBAN	NO	NO	NO	CLOSE	NO
5	2021-02-23	10:13:00	28	23	NO	Z-10W-11S-22	79.0679	21.1999	NO	GOOD	MODERATE	PAKKA	URBAN	NO	NO	NO	CLOSE	NO
6	2021-02-23	10:26:00	28	23	NO	Z-10W-11S-23	79.0692	21.1968	NO	GOOD	MODERATE	PAKKA	URBAN	NO	NO	NO	CLOSE	NO
7	2021-02-23	10:33:00	28	23	NO	Z-10W-11S-24	79.0714	21.1936	NO	GOOD	MODERATE	PAKKA	URBAN	NO	NO	NO	CLOSE	NO
8	2021-02-23	10:58:00	29	23	NO	Z-10W-11S-25	79.0805	21.1909	YES	GOOD	MODERATE	PAKKA	URBAN	NO	NO	NO	CLOSE	NO

## Sheet: NATURAL
NATURAL COMPOSITES
SAMPLE CODE-C-8 TO C-22
AREA- ZONE- 4-10 WARD- 1,4, 7, 10, 17,17,21,22,23,24 & 36 NAGPUR (URBAN)
Sr. No.	DATE	TIME	SAMPLE No.	TEMPERATURE	HUMIDITY	RAINFALL	SAMPLE CODE	LATITUDE	LONGITUDE
1	2021-02-12	08:25:00	C-8	21	46	NO	Z-4W-17C-8	21.1377	79.0879
2	2021-02-12	08:40:00	C-9	22	45	NO	Z-5W-18C-9	21.1373	79.103
3	2021-02-12	08:55:00	C-10	23	38	NO	Z-7W-21C-10	21.1373	79.1056
4	2021-02-12	09:30:00	C-11	24	36	NO	Z-5W-27C-11	21.1406	79.1204
5	2021-02-12	09:52:00	C-12	26	32	NO	Z-8W-24C-12	21.1418	79.1248
6	2021-02-12	10:00:00	C-13	26	32	NO	Z-6W-22C-13	21.1416	79.1267
7	2021-02-12	10:45:00	C-14	27	30	NO	Z-8W-23C-14	21.1425	79.1408
8	2021-02-12	11:00:00	C-15	27	30	NO	Z-10W-1C-15	21.1502	79.1554
9	2021-02-12	11:15:00	C-16	27	30	NO	Z-8W-4C-16	21.1763	79.1257
10	2021-02-12	12:45:00	C-17	29	26	NO	Z-1W-36C-17	21.1868	79.0733
11	2021-02-12	13:00:00	C-18	30	25	NO	Z-1W-36C-18	21.1876	79.0582
12	2021-02-12	13:34:00	C-19	31	24	NO	Z-10W-10C-19	21.1868	79.0716
13	2021-02-12	14:05:00	C-20	31	22	NO	Z-10W-10C-20	21.1931	79.0912
14	2021-02-12	14:05:00	C-21	31	22	NO	Z-10W-10C-21	21.1883	79.0859
15	2021-02-12	14:27:00	C-22	31	22	NO	Z-9W-7C-22	21.1931	79.0912
NATURAL COMPOSITES
COMPOSITE C-38 TO C-53
AREA- ZONE- 3, 4 WARD- 17,29, 31, 32, 33, 34 & 35, NAGPUR (URBAN)
Sr. No.	DATE	TIME	SAMPLE No.	TEMPERATURE	HUMIDITY	RAINFALL	SAMPLE CODE	LATITUDE	LONGITUDE
1	2021-02-23	08:03:00	C-38	21	53	NO	Z-4W-17C-38	21.0808	79.0524
2	2021-02-23	08:13:00	C-39	23	38	NO	Z-4W-17C-39	21.0756	79.053
3	2021-02-23	08:19:00	C-40	23	38	NO	Z-4W-17C-40	21.0756	79.053
4	2021-02-23	08:29:00	C-41	23	38	NO	Z-3W-31C-41	21.0757	79.0612
5	2021-02-23	08:39:00	C-42	24	35	NO	Z-3W-31C-42	21.081	79.0641
6	2021-02-23	08:50:00	C-43	25	34	NO	Z-4W-33C-43	21.0717	79.0546
7	2021-02-23	08:59:00	C-44	25	34	NO	Z-3W-32C-44	21.071	79.0556
8	2021-02-23	09:07:00	C-45	25	33	NO	Z-3W-32C-45	21.0714	79.0555
9	2021-02-23	09:20:00	C-46	26	32	NO	Z-4W-33C-46	21.0639	79.0602
10	2021-02-23	09:30:00	C-47	26	32	NO	Z-3W-32C-47	21.063	79.0626
11	2021-02-23	09:47:00	C-48	27	24	NO	Z-3W-29C-48	21.0634	79.0732
12	2021-02-23	09:59:00	C-49	27	23	NO	Z-3W-34C-49	21.0617	79.6608
13	2021-02-23	10:05:00	C-50	27	23	NO	Z-4W-33C-50	21.0602	79.0555
14	2021-02-23	10:23:00	C-51	28	23	NO	Z-4W-35C-51	21.0628	79.0447
15	2021-02-23	10:35:00	C-52	28	22	NO	Z-4W-35C-52	21.0523	79.0404
16	2021-02-23	10:40:00	C-53	29	21	NO	Z-4W-35C-53	21.0613	79.0453
NATURAL COMPOSITES
COMPOSITE C-61 TO C-71
AREA- ZONE- 4, 10 WARD- 1, 9, 10, 11, 17, 33, & 35, NAGPUR (URBAN)
Sr. No.	DATE	TIME	SAMPLE No.	TEMPERATURE	HUMIDITY	RAINFALL	SAMPLE CODE	MOBILE LATITUDE	MOBILE LONGITUDE
1	2021-03-11	08:20:00	C-61	25	50	NO	Z-10W-11C-61	21.1812	79.0501
2	2021-03-11	08:38:00	C-62	25	50	NO	Z-10W-11C-62	21.1903	79.0628
3	2021-03-11	08:46:00	C-63	26	47	NO	Z-10W-10C-63	21.1818	79.0697
4	2021-03-11	09:01:00	C-64	26	47	NO	Z-10W-9C-64	21.1731	79.0856
5	2021-03-11	09:15:00	C-65	29	42	NO	Z-10W-1C-65	21.1883	79.0857
6	2021-03-11	09:30:00	C-66	29	42	NO	Z-10W-1C-66	21.1991	79.1023
7	2021-03-11	09:59:00	C-67	30	37	NO	Z-4W-17C-67	21.1375	79.0955
8	2021-03-11	10:11:00	C-68	30	37	NO	Z-4W-33C-68	21.1156	79.092
9	2021-03-11	10:26:00	C-69	31	32	NO	Z-4W-33C-69	21.1075	79.0944
10	2021-03-11	10:40:00	C-70	31	32	NO	Z-4W-33C-70	21.1064	79.0818
11	2021-03-11	10:54:00	C-71	32	29	NO	Z-4W-35C-71	21.1009	79.0818
NATURAL COMPOSITES
COMPOSITE C-72 TO C-88
AREA- ZONE- 5 , 6 WARD- 8, 18, 19, 22, 26,28 & 30 NAGPUR (URBAN)
Sr. No.	DATE	TIME	SAMPLE CODE	TEMPERATURE	HUMIDITY	RAINFALL	SAMPLE CODE	MOBILE LATITUDE	MOBILE LONGITUDE
1	2021-03-23	08:20:00	C-72	24	68	YES	Z-5W-30C-72	21.1088	79.1239
2	2021-03-23	08:30:00	C-73	24	65	YES	Z-5W-30C-73	21.1151	79.1251
3	2021-03-23	08:45:00	C-74	24	64	YES	Z-5W-26C-74	21.1409	79.1339
4	2021-03-23	09:10:00	C-75	24	63	YES	Z-5W-26C-75	21.1432	79.1486
5	2021-03-23	10:10:00	C-76	20	81	YES	Z-5W-28C-76	21.1083	79.1419
6	2021-03-23	09:50:00	C-77	24	69	YES	Z-5W-28C-77	21.1048	79.132
7	2021-03-23	10:45:00	C-78	27	56	YES	Z-5W-26C-78	21.1343	79.1423
8	2021-03-23	09:25:00	C-79	26	61	YES	Z-5W-26C-79	21.1469	79.1458
9	2021-03-23	08:13:00	C-80	21	82	YES	Z-6W-8S-80	21.1537	79.0903
10	2021-03-23	08:25:00	C-81	21	82	YES	Z-6W-8S-81	21.1598	79.0915
11	2021-03-23	08:38:00	C-82	21	82	YES	Z-6W-19S-82	21.1492	79.091
12	2021-03-23	08:47:00	C-83	21	82	YES	Z-6W-19S-83	21.1493	79.0983
13	2021-03-23	09:01:00	C-84	21	82	YES	Z-6W-22S-84	21.1434	79.1037
14	2021-03-23	09:17:00	C-85	22	82	YES	Z-6W-22S-85	21.1475	79.1127
15	2021-03-23	09:30:00	C-86	22	82	YES	Z-6W-22S-86	21.1427	79.1182
16	2021-03-23	09:36:00	C-87	22	82	YES	Z-6W-18S-87	21.1416	79.1158
17	2021-03-23	10:07:00	C-88	22	82	YES	Z-6W-18S-88	21.1411	79.1341
NATURAL COMPOSITES
COMPOSITE C-89 TO C-99
AREA- ZONE-9 WARD- 2, 3, 7, NAGPUR (URBAN)
Sr. No.	DATE	TIME	SAMPLE CODE	TEMPERATURE	HUMIDITY	RAINFALL	SAMPLE CODE	MOBILE LATITUDE	MOBILE LONGITUDE
1	2021-03-24	08:10:00	C-89	23	72	NO	Z-9W-7S-89	21.1656	79.095
2	2021-03-24	08:15:00	C-90	23	74	NO	Z-9W-7S-90	21.1698	79.097
3	2021-03-24	08:40:00	C-91	24	67	NO	Z-9W-2S-91	21.1744	79.1137
4	2021-03-24	09:05:00	C-92	24	65	NO	Z-9W-3S-92	21.1796	79.1331
5	2021-03-24	09:15:00	C-93	24	63	NO	Z-9W-3S-93	21.1892	79.1249
6	2021-03-24	10:55:00	C-94	29	43	NO	Z-9W-2S-94	21.1823	79.1013
7	2021-03-24	11:00:00	C-95	29	43	NO	Z-9W-7S-95	21.1782	79.098
8	2021-03-24	10:15:00	C-96	28	46	NO	Z-9W-7S-96	21.1953	79.0946
9	2021-03-24	09:55:00	C-97	27	51	NO	Z-9W-7S-97	21.199	79.1096
10	2021-03-24	09:42:00	C-98	26	52	NO	Z-9W-2S-98	21.1862	79.1096
11	2021-03-24	09:27:00	C-99	25	60	NO	Z-9W-2S-99	21.1968	79.1298
NATURAL COMPOSITES
COMPOSITE C-100 TO C-104
AREA- ZONE-7 WARD-5 & 20, NAGPUR (URBAN)
Sr. No.	DATE	TIME	SAMPLE CODE	TEMPERATURE	HUMIDITY	RAINFALL	SAMPLE CODE	MOBILE LATITUDE	MOBILE LONGITUDE
1	2021-03-25	08:12:00	C-100	24	64	NO	Z-7W-5S-100	21.1625	79.1231
2	2021-03-25	08:24:00	C-101	25	50	NO	Z-7W-5S-101	21.1631	79.1323
3	2021-03-25	08:58:00	C-102	27	44	NO	Z-7W-20S-102	21.1632	79.1131
4	2021-03-25	09:20:00	C-103	29	39	NO	Z-7W-20S-103	21.1641	79.1066
5	2021-03-25	09:57:00	C-104	29	33	NO	Z-7W-5S-104	21.1752	79.1171
NATURAL COMPOSITES
COMPOSITE C-105 TO C-111
AREA- ZONE-8 WARD-4,23,25, NAGPUR (URBAN)
Sr. No.	DATE	TIME	SAMPLE CODE	TEMPERATURE (in °C)	HUMIDITY (in %)	RAINFALL	SAMPLE CODE	MOBILE LATITUDE	MOBILE LONGITUDE
1	2021-03-25	08:10:00	C-105	24	64	NO	Z-8W-23S-105	21.1605	79.1434
2	2021-03-25	08:25:00	C-106	25	50	NO	Z-8W-25S-106	21.1615	79.1665
3	2021-03-25	08:42:00	C-107	25	50	NO	Z-8W-4S-107	21.1622	79.1516
4	2021-03-25	08:52:00	C-108	25	50	NO	Z-8W-25S-108	21.1651	79.1568
5	2021-03-25	09:13:00	C-109	29	30	NO	Z-8W-25S-109	21.1562	79.1584
6	2021-03-25	09:47:00	C-110	29	39	NO	Z-8W-4S-110	21.1794	79.1525
7	2021-03-25	10:14:00	C-111	29	36	NO	Z-8W-23S-111	21.1459	79.1443
NATURAL COMPOSITES
COMPOSITE C-112
AREA- ZONE-7 WARD-21, NAGPUR (URBAN)
Sr. No.	DATE	TIME	SAMPLE CODE	TEMPERATURE (in °C)	HUMIDITY (in %)	RAINFALL	SAMPLE CODE	MOBILE LATITUDE	MOBILE LONGITUDE
1	2021-03-25	10:15:00	C-112	31	30	NO	Z-7W-21S-105	21.1693	79.1072

## Sheet: RURAL
COMPOSITE SAMPLE-1 (CR-1)
AREA- TALUKA-6, NAGPUR (RURAL)
Sr. No.	DATE	TIME	TEMPERATURE (in °C)	HUMIDITY (in %)	RAINFALL	SAMPLE CODE	LONGITUDE	LATITUDE	HOSPITALS	SANITISATION	POPULATION DENSITY	HOUSING CONDITIONS	LOCALITY	MARKET AREA	COMMERCIAL	WATER BODIES	DRAINAGE PATTERN	LIVESTOCK DOMESTICATION
1	2021-03-01	08:15:00	27	30	NO	T-6V-1S-1	79.0892	21.2312	NO	POOR	LOW	KACCHA, PAKKA	VILLAGE	NO	NO	NO	OPEN	YES
2	2021-03-01	08:20:00	27	30	NO	T-6V-1S-2	79.0889	21.231	NO	POOR	LOW	KACCHA, PAKKA	VILLAGE	NO	NO	NO	OPEN	YES
3	2021-03-01	08:30:00	27	30	NO	T-6V-2S-1	79.085	21.251	NO	POOR	LOW	KACCHA, PAKKA	VILLAGE	NO	NO	NO	OPEN	YES
4	2021-03-01	08:40:00	28	30	NO	T-6V-2S-2	79.2859	21.1021	NO	POOR	LOW	KACCHA, PAKKA	VILLAGE	NO	NO	NO	OPEN	YES
5	2021-03-01	08:57:00	28	30	NO	T-6V-3S-1	79.0932	21.2513	NO	POOR	LOW	KACCHA, PAKKA	VILLAGE	NO	NO	NO	OPEN	YES
6	2021-03-01	09:41:00	31	24	NO	T-6V-4S-1	79.1075	21.2697	NO	POOR	MODERATE	KACCHA, PAKKA	VILLAGE	NO	NO		OPEN	YES
COMPOSITE SAMPLE-2 (CR-2)
AREA- TALUKA-6, NAGPUR (RURAL)
Sr. No.	DATE	TIME	TEMPERATURE (in °C)	HUMIDITY (in %)	RAINFALL	SAMPLE CODE	LONGITUDE	LATITUDE	HOSPITALS	SANITISATION	POPULATION DENSITY	HOUSING CONDITIONS	LOCALITY	MARKET AREA	COMMERCIAL	WATER BODIES	DRAINAGE PATTERN	LIVESTOCK DOMESTICATION
1	2021-03-01	10:00:00	31	24	NO	T-6V-5S-1	79.1314	21.2732	NO	POOR	LOW	KACCHA, PAKKA	VILLAGE	NO	YES	NALA	OPEN	YES
2	2021-03-01	10:45:00	33	23	NO	T-6V-6S-1	79.1314	21.2732	NO	POOR	LOW	KACCHA, PAKKA	VILLAGE	NO	NO	NO	OPEN	YES
3	2021-03-01	11:00:00	33	23	NO	T-6V-7S-1	79.1288	21.1988	NO	POOR	LOW	KACCHA, PAKKA	VILLAGE	NO	YES	NO	OPEN	YES
4	2021-03-01	11:40:00	34	17	NO	T-6V-8S-1	79.1531	21.2167	NO	POOR	LOW	KACCHA, PAKKA	VILLAGE	NO	NO	NO	OPEN	YES
5	2021-03-01	12:00:00	34	17	NO	T-6V-9S-1	79.1897	21.2183	NO	POOR	LOW	KACCHA, PAKKA	VILLAGE	NO	NO	NALA	OPEN	YES
6	2021-03-01	00:11:00	35	16	NO	T-6V-10S-1	79.1869	21.2176	NO	POOR	LOW	KACCHA, PAKKA	VILLAGE	NO	NO	NALA	OPEN	YES
7	2021-03-01	00:20:00	35	15	NO	T-6V-10S-2	79.1888	21.22	NO	POOR	LOW	KACCHA, PAKKA	VILLAGE	NO	NO	NO	OPEN	YES
COMPOSITE SAMPLE-3 (CR-3)
AREA- TALUKA-1, NAGPUR (RURAL)
Sr. No.	DATE	TIME	TEMPERATURE (in °C)	HUMIDITY (in %)	RAINFALL	SAMPLE CODE	LONGITUDE	LATITUDE	HOSPITALS	SANITISATION	POPULATION DENSITY	HOUSING CONDITIONS	LOCALITY	MARKET AREA	COMMERCIAL	WATER BODIES	DRAINAGE PATTERN	LIVESTOCK DOMESTICATION
1	2021-03-03	08:08:00	24	31	NO	T-1V-1S-1	78.9903	21.2073	NO	POOR	LOW	KACCHA, PAKKA	VILLAGE	NO	NO	NO	OPEN	YES
2	2021-03-03	08:23:00	25	30	NO	T-1V-2S-1	78.9848	21.188	NO	POOR	LOW	KACCHA, PAKKA	VILLAGE	NO	NO	NO	OPEN	YES
3	2021-03-03	08:40:00	27	24	NO	T-1V-3S-1	78.9788	21.1662	NO	POOR	LOW	KACCHA, PAKKA	VILLAGE	NO	NO	NO	OPEN	YES
4	2021-03-03	08:50:00	27	24	NO	T-1V-4S-1	78.9539	21.1838	NO	POOR	LOW	KACCHA, PAKKA	VILLAGE	NO	NO	NO	OPEN	YES
5	2021-03-03	09:07:00	27	23	NO	T-1V-4S-2	78.9545	21.1828	NO	POOR	LOW	KACCHA, PAKKA	VILLAGE	NO	NO	NO	OPEN	YES
6	2021-03-03	09:55:00	29	20	NO	T-1V-5S-1	78.8771	21.13	NO	POOR	LOW	KACCHA, PAKKA	VILLAGE	NO	NO	NO	OPEN	YES
COMPOSITE SAMPLE-4 (CR-4)
AREA- TALUKA-1, NAGPUR (RURAL)
Sr. No.	DATE	TIME	TEMPERATURE (in °C)	HUMIDITY (in %)	RAINFALL	SAMPLE CODE	LONGITUDE	LATITUDE	HOSPITALS	SANITISATION	POPULATION DENSITY	HOUSING CONDITIONS	LOCALITY	MARKET AREA	COMMERCIAL	WATER BODIES	DRAINAGE PATTERN	LIVESTOCK DOMESTICATION
1	2021-03-03	10:20:00	29	20	NO	T-1V-6S-1	78.8639	21.1197	NO	POOR	LOW	KACCHA, PAKKA	VILLAGE	NO	NO	NO	OPEN	YES
2	2021-03-03	10:44:00	30	20	NO	T-1V-7S-1	78.8043	21.1326	NO	POOR	LOW	KACCHA, PAKKA	VILLAGE	NO	NO	NO	OPEN	YES
3	2021-03-03	10:55:00	30	20	NO	T-1V-8S-1	78.7712	21.1386	NO	POOR	LOW	KACCHA, PAKKA	VILLAGE	NO	NO	NO	OPEN	YES
4	2021-03-03	11:17:00	31	19	NO	T-1V-9S-1	78.8437	21.1353	NO	POOR	LOW	KACCHA, PAKKA	VILLAGE	NO	NO	NO	OPEN	YES
5	2021-03-03	11:25:00	31	19	NO	T-1V-9S-2	78.8454	21.136	NO	POOR	LOW	KACCHA, PAKKA	VILLAGE	NO	NO	NO	OPEN	YES
COMPOSITE SAMPLE-5 (CR-5)
AREA- TALUKA-1, NAGPUR (RURAL)
Sr. No.	DATE	TIME	TEMPERATURE (in °C)	HUMIDITY (in %)	RAINFALL	SAMPLE CODE	LONGITUDE	LATITUDE	HOSPITALS	SANITISATION	POPULATION DENSITY	HOUSING CONDITIONS	LOCALITY	MARKET AREA	COMMERCIAL	WATER BODIES	DRAINAGE PATTERN	LIVESTOCK DOMESTICATION
1	2021-03-04	08:31:00	24	28	NO	T-1V-10S-1	78.9494	21.1403	NO	POOR	LOW	KACCHA, PAKKA	VILLAGE	NO	NO	NO	OPEN	YES
2	2021-03-04	08:49:00	25	26	NO	T-1V-11S-1	78.9741	21.1376	NO	POOR	LOW	KACCHA, PAKKA	VILLAGE	NO	NO	NO	OPEN	YES
3	2021-03-04	09:09:00	26	26	NO	T-1V-12S-1	78.9741	21.1501	NO	POOR	LOW	KACCHA, PAKKA	VILLAGE	NO	NO	NO	OPEN	YES
4	2021-03-04	09:25:00	28	23	NO	T-1V-13S-1	78.9626	21.1578	NO	POOR	LOW	KACCHA, PAKKA	VILLAGE	NO	NO	NO	OPEN	YES
5	2021-03-04	10:20:00	30	21	NO	T-1V-14S-1	79.1192	21.0822	NO	POOR	LOW	KACCHA, PAKKA	VILLAGE	NO	NO	NO	OPEN	YES
COMPOSITE SAMPLE-6 (CR-6)
AREA- TALUKA-1, NAGPUR (RURAL)
Sr. No.	DATE	TIME	TEMPERATURE (in °C)	HUMIDITY (in %)	RAINFALL	SAMPLE CODE	LONGITUDE	LATITUDE	HOSPITALS	SANITISATION	POPULATION DENSITY	HOUSING CONDITIONS	LOCALITY	MARKET AREA	COMMERCIAL	WATER BODIES	DRAINAGE PATTERN	LIVESTOCK DOMESTICATION
1	2021-03-04	10:44:00	31	18	NO	T-1V-15S-1	79.1623	21.0907	NO	POOR	LOW	KACCHA, PAKKA	VILLAGE	NO	NO	NO	OPEN	YES
2	2021-03-04	11:00:00	32	17	NO	T-1V-16S-1	79.1732	21.0723	NO	POOR	LOW	KACCHA, PAKKA	VILLAGE	NO	NO	NO	OPEN	YES
3	2021-03-04	11:26:00	33	17	NO	T-1V-17S-1	79.1606	21.0587	NO	POOR	LOW	KACCHA, PAKKA	VILLAGE	NO	NO	NO	OPEN	YES
4	2021-03-04	11:46:00	33	16	NO	T-1V-18S-1	79.1538	21.0426	NO	POOR	LOW	KACCHA, PAKKA	VILLAGE	NO	NO	NO	OPEN	YES
COMPOSITE SAMPLE-7 (CR-7)
AREA- TALUKA-1, NAGPUR (RURAL)
Sr. No.	DATE	TIME	TEMPERATURE (in °C)	HUMIDITY (in %)	RAINFALL	SAMPLE CODE	LONGITUDE	LATITUDE	HOSPITALS	SANITISATION	POPULATION DENSITY	HOUSING CONDITIONS	LOCALITY	MARKET AREA	COMMERCIAL	WATER BODIES	DRAINAGE PATTERN	LIVESTOCK DOMESTICATION
1	2021-03-08	08:21:00	34	43	NO	T-1V-19S-1	79.1351	21.0588	NO	POOR	LOW	KACCHA, PAKKA	VILLAGE	NO	NO	NO	OPEN	YES
2	2021-03-08	08:35:00	35	43	NO	T-1V-20S-1	79.1381	21.0449	NO	POOR	LOW	KACCHA, PAKKA	VILLAGE	NO	NO	NO	OPEN	YES
3	2021-03-08	09:05:00	36	31	NO	T-1V-21S-1	79.1403	21.0231	NO	POOR	LOW	KACCHA, PAKKA	VILLAGE	NO	NO	NO	OPEN	YES
4	2021-03-08	09:23:00	37	31	NO	T-1V-22S-1	79.1274	21.0136	NO	POOR	LOW	KACCHA, PAKKA	VILLAGE	NO	NO	NO	OPEN	YES
5	2021-03-08	09:40:00	38	26	NO	T-1V-23S-1	79.1097	21.0407	NO	POOR	LOW	KACCHA, PAKKA	VILLAGE	NO	NO	NO	OPEN	YES
COMPOSITE SAMPLE-8 (CR-8)
AREA- TALUKA-1, NAGPUR (RURAL)
Sr. No.	DATE	TIME	TEMPERATURE (in °C)	HUMIDITY (in %)	RAINFALL	SAMPLE CODE	LONGITUDE	LATITUDE	HOSPITALS	SANITISATION	POPULATION DENSITY	HOUSING CONDITIONS	LOCALITY	MARKET AREA	COMMERCIAL	WATER BODIES	DRAINAGE PATTERN	LIVESTOCK DOMESTICATION
1	2021-03-08	10:18:00	39	21	NO	T-1V-24S-1	79.0924	21.0198	NO	POOR	LOW	KACCHA, PAKKA	VILLAGE	NO	NO	NO	OPEN	YES
2	2021-03-08	10:34:00	40	21	NO	T-1V-25S-1	79.0934	21.001	NO	POOR	LOW	KACCHA, PAKKA	VILLAGE	NO	NO	NO	OPEN	YES
3	2021-03-08	11:00:00	41	21	NO	T-1V-26S-1	79.0752	21.0225	NO	POOR	LOW	KACCHA, PAKKA	VILLAGE	NO	NO	NO	OPEN	YES
4	2021-03-08	11:15:00	42	21	NO	T-1V-27S-1	79.0787	21.0299	NO	POOR	LOW	KACCHA, PAKKA	VILLAGE	NO	NO	NO	OPEN	YES
5	2021-03-10	08:44:00	25	46	NO	T-1V-28S-1	79.0846	21.0605	NO	POOR	LOW	KACCHA, PAKKA	VILLAGE	NO	NO	NO	OPEN	YES
6	2021-03-10	09:05:00	25	46	NO	T-1V-29S-1	79.0773	21.0554	NO	POOR	LOW	KACCHA, PAKKA	VILLAGE	NO	NO	NO	OPEN	YES
COMPOSITE SAMPLE-9 (CR-9)
AREA- TALUKA-1, NAGPUR (RURAL)
Sr. No.	DATE	TIME	TEMPERATURE (in °C)	HUMIDITY (in %)	RAINFALL	SAMPLE CODE	LONGITUDE	LATITUDE	HOSPITALS	SANITISATION	POPULATION DENSITY	HOUSING CONDITIONS	LOCALITY	MARKET AREA	COMMERCIAL	WATER BODIES	DRAINAGE PATTERN	LIVESTOCK DOMESTICATION
1	2021-03-10	09:20:00	27	41	NO	T-1V-30S-1	79.0486	21.0196	NO	POOR	LOW	KACCHA, PAKKA	VILLAGE	NO	NO	NO	OPEN	YES
2	2021-03-10	09:34:00	27	41	NO	T-1V-31S-1	79.0308	21.0181	NO	POOR	LOW	KACCHA, PAKKA	VILLAGE	NO	NO	NO	OPEN	YES
3	2021-03-10	09:54:00	28	39	NO	T-1V-32S-1	79.0328	20.9867	NO	POOR	LOW	KACCHA, PAKKA	VILLAGE	NO	NO	NO	OPEN	YES
4	2021-03-10	10:07:00	30	34	NO	T-1V-33S-1	79.0455	20.9886	NO	POOR	LOW	KACCHA, PAKKA	VILLAGE	NO	NO	NO	OPEN	YES
5	2021-03-10	10:31:00	31	32	NO	T-1V-34S-1	79.0623	20.9793	NO	POOR	LOW	KACCHA, PAKKA	VILLAGE	NO	NO	NO	OPEN	YES
6	2021-03-10	10:52:00	35	32	NO	T-1V-35S-1	79.0611	20.9925	NO	POOR	LOW	KACCHA, PAKKA	VILLAGE	NO	NO	NO	OPEN	YES
COMPOSITE SAMPLE-10 (CR-10)
AREA- TALUKA-6, NAGPUR (RURAL)
Sr. No.	DATE	TIME	TEMPERATURE (in °C)	HUMIDITY (in %)	RAINFALL	SAMPLE CODE	LONGITUDE	LATITUDE	HOSPITALS	SANITISATION	POPULATION DENSITY	HOUSING CONDITIONS	LOCALITY	MARKET AREA	COMMERCIAL	WATER BODIES	DRAINAGE PATTERN	LIVESTOCK DOMESTICATION
1	2021-03-12	08:06:00	21	56	NO	T-6V-11S-1	79.133	21.1972	NO	POOR	LOW	KACCHA, PAKKA	VILLAGE	NO	NO	NO	OPEN	YES
2	2021-03-12	08:26:00	24	43	NO	T-6V-12S-1	79.1376	21.2173	NO	POOR	LOW	KACCHA, PAKKA	VILLAGE	NO	NO	NO	OPEN	YES
3	2021-03-12	08:39:00	26	39	NO	T-6V-13S-1	79.1381	21.199	NO	POOR	LOW	KACCHA, PAKKA	VILLAGE	NO	NO	NO	OPEN	YES
4	2021-03-12	09:12:00	26	38	NO	T-6V-14S-1	79.1784	21.2068	NO	POOR	LOW	KACCHA, PAKKA	VILLAGE	NO	NO	NO	OPEN	YES
COMPOSITE SAMPLE-11 (CR-11)
AREA- TALUKA-6, NAGPUR (RURAL)
Sr. No.	DATE	TIME	TEMPERATURE (in °C)	HUMIDITY (in %)	RAINFALL	SAMPLE CODE	LONGITUDE	LATITUDE	HOSPITALS	SANITISATION	POPULATION DENSITY	HOUSING CONDITIONS	LOCALITY	MARKET AREA	COMMERCIAL	WATER BODIES	DRAINAGE PATTERN	LIVESTOCK DOMESTICATION
1	2021-03-12	09:24:00	26	38	NO	T-6V-15S-1	79.1899	21.2117	NO	POOR	HIGH	KACCHA, PAKKA	TOWN	YES	NO	YES	OPEN	YES
2	2021-03-12	10:10:00	27	32	NO	T-6V-16S-1	79.201	21.1887	NO	POOR	LOW	KACCHA, PAKKA	VILLAGE	NO	NO	NO	OPEN	YES
3	2021-03-12	10:32:00	27	32	NO	T-6V-17S-1	79.1804	21.1659	NO	POOR	LOW	KACCHA, PAKKA	VILLAGE	NO	NO	NO	OPEN	YES
4	2021-03-12	10:50:00	29	29	NO	T-6V-18S-1	79.1969	21.1636	NO	POOR	LOW	KACCHA, PAKKA	VILLAGE	NO	NO	NO	OPEN	YES
COMPOSITE SAMPLE-12 (CR-12)
AREA- TALUKA-13, NAGPUR (RURAL)
Sr. No.	DATE	TIME	TEMPERATURE (in °C)	HUMIDITY (in %)	RAINFALL	SAMPLE CODE	LONGITUDE	LATITUDE	HOSPITALS	SANITISATION	POPULATION DENSITY	HOUSING CONDITIONS	LOCALITY	MARKET AREA	COMMERCIAL	WATER BODIES	DRAINAGE PATTERN	LIVESTOCK DOMESTICATION
1	2021-03-31	08:18:00	29	23	NO	T-13V-1S-1	79.0795	21.1632	NO	POOR	LOW	KACCHA, PAKKA	VILLAGE	NO	NO	NO	OPEN	YES
2	2021-03-31	08:45:00	31	20	NO	T-13V-2S-1	78.9472	21.2124	NO	POOR	LOW	KACCHA, PAKKA	VILLAGE	NO	NO	NO	OPEN	YES
3	2021-03-31	09:01:00	31	20	NO	T-13V-3S-1	78.9214	21.2307	NO	POOR	LOW	KACCHA, PAKKA	VILLAGE	NO	NO	NO	OPEN	YES
4	2021-03-31	09:11:00	31	20	NO	T-13V-3S-2	78.9175	21.2336	NO	POOR	LOW	KACCHA, PAKKA	VILLAGE	NO	NO	NO	OPEN	YES
COMPOSITE SAMPLE-13 (CR-13)
AREA- TALUKA-13, NAGPUR (RURAL)
Sr. No.	DATE	TIME	TEMPERATURE (in °C)	HUMIDITY (in %)	RAINFALL	SAMPLE CODE	LONGITUDE	LATITUDE	HOSPITALS	SANITISATION	POPULATION DENSITY	HOUSING CONDITIONS	LOCALITY	MARKET AREA	COMMERCIAL	WATER BODIES	DRAINAGE PATTERN	LIVESTOCK DOMESTICATION
1	2021-03-31	09:19:00	32	22	NO	T-13V-4S-1	78.9142	21.2338	NO	POOR	LOW	KACCHA, PAKKA	VILLAGE	NO	NO	NO	OPEN	YES
2	2021-03-31	09:47:00	32	22	NO	T-13V-5S-1	78.8818	21.2525	NO	POOR	LOW	KACCHA, PAKKA	VILLAGE	NO	NO	NO	OPEN	YES
3	2021-03-31	10:09:00	33	19	NO	T-13V-6S-1	78.8667	21.2681	NO	POOR	LOW	KACCHA, PAKKA	VILLAGE	NO	NO	NO	OPEN	YES
4	2021-03-31	10:33:00	33	19	NO	T-13V-7S-1	78.8709	21.2869	NO	POOR	LOW	KACCHA, PAKKA	VILLAGE	NO	NO	NO	OPEN	YES
COMPOSITE SAMPLE-14 (CR-14)
AREA- TALUKA-13, NAGPUR (RURAL)
Sr. No.	DATE	TIME	TEMPERATURE (in °C)	HUMIDITY (in %)	RAINFALL	SAMPLE CODE	LONGITUDE	LATITUDE	HOSPITALS	SANITISATION	POPULATION DENSITY	HOUSING CONDITIONS	LOCALITY	MARKET AREA	COMMERCIAL	WATER BODIES	DRAINAGE PATTERN	LIVESTOCK DOMESTICATION
1	2021-03-31	11:00:00	33	18	NO	T-13V-8S-1	78.8694	21.2913	NO	POOR	LOW	KACCHA, PAKKA	VILLAGE	NO	NO	NO	OPEN	YES
2	2021-04-01	08:13:00	31	32	NO	T-13V-9S-1	78.8298	21.3092	NO	POOR	LOW	KACCHA, PAKKA	VILLAGE	NO	NO	NO	OPEN	YES
3	2021-04-01	08:37:00	31	32	NO	T-13V-9S-2	78.8348	21.309	NO	POOR	LOW	KACCHA, PAKKA	VILLAGE	NO	NO	NO	OPEN	YES
4	2021-04-01	08:51:00	31	36	NO	T-13V-10S-1	78.8222	21.3109	NO	POOR	LOW	KACCHA, PAKKA	VILLAGE	NO	NO	NO	OPEN	YES
COMPOSITE SAMPLE-15 (CR-15)
AREA- TALUKA-13, NAGPUR (RURAL)
Sr. No.	DATE	TIME	TEMPERATURE (in °C)	HUMIDITY (in %)	RAINFALL	SAMPLE CODE	LONGITUDE	LATITUDE	HOSPITALS	SANITISATION	POPULATION DENSITY	HOUSING CONDITIONS	LOCALITY	MARKET AREA	COMMERCIAL	WATER BODIES	DRAINAGE PATTERN	LIVESTOCK DOMESTICATION
1	2021-04-01	09:38:00	32	35	NO	T-13V-11S-1	78.8095	21.3744	NO	POOR	LOW	KACCHA, PAKKA	VILLAGE	NO	NO	NO	OPEN	YES
2	2021-04-01	09:46:00	34	26	NO	T-13V-11S-2	78.8065	21.3735	NO	POOR	LOW	KACCHA, PAKKA	VILLAGE	NO	NO	NO	OPEN	YES
3	2021-04-01	10:20:00	35	17	NO	T-13V-12S-1	78.87	21.3101	NO	POOR	LOW	KACCHA, PAKKA	VILLAGE	NO	NO	NO	OPEN	YES
4	2021-04-01	10:30:00	35	16	NO	T-13V-13S-1	78.8876	21.3031	NO	POOR	LOW	KACCHA, PAKKA	VILLAGE	NO	NO	NO	OPEN	YES
5	2021-04-01	10:55:00	36	18	NO	T-13V-14S-1	78.9153	21.3018	NO	POOR	LOW	KACCHA, PAKKA	VILLAGE	NO	NO	NO	OPEN	YES
COMPOSITE SAMPLE-16 (CR-16)
AREA- TALUKA-10, NAGPUR (RURAL)
Sr. No.	DATE	TIME	TEMPERATURE (in °C)	HUMIDITY (in %)	RAINFALL	SAMPLE CODE	LONGITUDE	LATITUDE	HOSPITALS	SANITISATION	POPULATION DENSITY	HOUSING CONDITIONS	LOCALITY	MARKET AREA	COMMERCIAL	WATER BODIES	DRAINAGE PATTERN	LIVESTOCK DOMESTICATION
1	2021-03-31	08:10:00	29	23	NO	T-10V-1S-1	79.0011	21.0904	NO	POOR	MODERATE	KACCHA, PAKKA	VILLAGE	NO	NO	NO	OPEN	YES
2	2021-03-31	08:38:00	31	20	NO	T-10V-2S-1	78.9889	21.1121	NO	POOR	LOW	KACCHA, PAKKA	VILLAGE	NO	NO	NO	OPEN	YES
3	2021-03-31	08:55:00	31	20	NO	T-10V-3S-1	78.9864	21.1008	NO	POOR	MODERATE	KACCHA, PAKKA	VILLAGE	NO	NO	NO	OPEN	YES
4	2021-03-31	09:09:00	31	20	NO	T-10V-4S-1	78.968	21.0965	NO	POOR	MODERATE	KACCHA, PAKKA	VILLAGE	NO	NO	NO	OPEN	YES
COMPOSITE SAMPLE-17 (CR-17)
AREA- TALUKA-10, NAGPUR (RURAL)
Sr. No.	DATE	TIME	TEMPERATURE (in °C)	HUMIDITY (in %)	RAINFALL	SAMPLE CODE	LONGITUDE	LATITUDE	HOSPITALS	SANITISATION	POPULATION DENSITY	HOUSING CONDITIONS	LOCALITY	MARKET AREA	COMMERCIAL	WATER BODIES	DRAINAGE PATTERN	LIVESTOCK DOMESTICATION
1	2021-03-31	09:24:00	32	22	NO	T-10V-5S-1	78.9691	21.0794	NO	POOR	MODERATE	KACCHA, PAKKA	VILLAGE	NO	YES	NO	OPEN	YES
2	2021-03-31	09:38:00	32	22	NO	T-10V-5S-2	78.9629	21.0757	NO	POOR	MODERATE	KACCHA, PAKKA	VILLAGE	NO	NO	NO	OPEN	YES
3	2021-03-31	09:56:00	33	19	NO	T-10V-6S-1	78.9325	21.077	NO	POOR	LOW	KACCHA, PAKKA	VILLAGE	NO	NO	NO	OPEN	YES
4	2021-03-31	10:15:00	34	17	NO	T-10V-7S-1	78.9166	21.0699	NO	POOR	LOW	KACCHA, PAKKA	VILLAGE	NO	NO	NO	OPEN	YES
COMPOSITE SAMPLE-18 (CR-18)
AREA- TALUKA-10, NAGPUR (RURAL)
Sr. No.	DATE	TIME	TEMPERATURE (in °C)	HUMIDITY (in %)	RAINFALL	SAMPLE CODE	LONGITUDE	LATITUDE	HOSPITALS	SANITISATION	POPULATION DENSITY	HOUSING CONDITIONS	LOCALITY	MARKET AREA	COMMERCIAL	WATER BODIES	DRAINAGE PATTERN	LIVESTOCK DOMESTICATION
1	2021-03-31	10:32:00	34	17	NO	T-10V-8S-1	78.8898	21.0707	NO	POOR	LOW	KACCHA, PAKKA	VILLAGE	NO	NO	NO	OPEN	YES
2	2021-03-31	10:45:00	35	16	NO	T-10V-9S-1	78.8992	21.0594	NO	POOR	LOW	KACCHA, PAKKA	VILLAGE	NO	NO	NO	OPEN	YES
3	2021-04-01	08:03:00	30	34	NO	T-10V-10S-1	78.9581	21.0458	NO	POOR	LOW	KACCHA, PAKKA	VILLAGE	NO	NO	NO	OPEN	YES
4	2021-04-01	08:23:00	31	32	NO	T-10V-11S-1	78.9621	21.0358	NO	POOR	LOW	KACCHA, PAKKA	VILLAGE	NO	NO	NO	OPEN	YES
COMPOSITE SAMPLE-19 (CR-19)
AREA- TALUKA-10, NAGPUR (RURAL)
Sr. No.	DATE	TIME	TEMPERATURE (in °C)	HUMIDITY (in %)	RAINFALL	SAMPLE CODE	LONGITUDE	LATITUDE	HOSPITALS	SANITISATION	POPULATION DENSITY	HOUSING CONDITIONS	LOCALITY	MARKET AREA	COMMERCIAL	WATER BODIES	DRAINAGE PATTERN	LIVESTOCK DOMESTICATION
1	2021-04-01	08:48:00	32	33	NO	T-10V-12S-1	78.9433	21.0474	NO	POOR	LOW	KACCHA, PAKKA	VILLAGE	NO	NO	NO	OPEN	YES
2	2021-04-01	09:10:00	33	29	NO	T-10V-13S-1	78.9431	21.0053	NO	POOR	MODERATE	KACCHA, PAKKA	VILLAGE	NO	NO	NO	OPEN	YES
3	2021-04-01	09:23:00	33	29	NO	T-10V-14S-1	78.9357	21.0079	NO	POOR	MODERATE	KACCHA, PAKKA	VILLAGE	NO	NO	NO	OPEN	YES
4	2021-04-01	09:40:00	34	22	NO	T-10V-15S-1	78.9459	20.9806	NO	POOR	LOW	KACCHA, PAKKA	VILLAGE	NO	NO	NO	OPEN	YES
COMPOSITE SAMPLE-20 (CR-20)
AREA- TALUKA-10, NAGPUR (RURAL)
Sr. No.	DATE	TIME	TEMPERATURE (in °C)	HUMIDITY (in %)	RAINFALL	SAMPLE CODE	LONGITUDE	LATITUDE	HOSPITALS	SANITISATION	POPULATION DENSITY	HOUSING CONDITIONS	LOCALITY	MARKET AREA	COMMERCIAL	WATER BODIES	DRAINAGE PATTERN	LIVESTOCK DOMESTICATION
1	2021-04-01	10:00:00	34	22	NO	T-10V-16S-1	78.9613	20.9634	NO	POOR	LOW	KACCHA, PAKKA	VILLAGE	NO	NO	NO	OPEN	YES
2	2021-04-01	10:24:00	35	17	NO	T-10V-17S-1	78.9448	20.953	NO	POOR	LOW	KACCHA, PAKKA	VILLAGE	NO	NO	NO	OPEN	YES
3	2021-04-01	10:42:00	34	23	NO	T-10V-18S-1	78.945	20.9164	NO	POOR	MODERATE	KACCHA, PAKKA	VILLAGE	NO	NO	NO	OPEN	YES
4	2021-04-01	10:50:00	34	23	NO	T-10V-18S-2	78.9468	20.9123	NO	POOR	MODERATE	KACCHA, PAKKA	VILLAGE	NO	NO	NO	OPEN	YES
COMPOSITE SAMPLE-21 (CR-21)
AREA- TALUKA-11, NAGPUR (RURAL)
Sr. No.	DATE	TIME	TEMPERATURE (in °C)	HUMIDITY (in %)	RAINFALL	SAMPLE CODE	LONGITUDE	LATITUDE	HOSPITALS	SANITISATION	POPULATION DENSITY	HOUSING CONDITIONS	LOCALITY	MARKET AREA	COMMERCIAL	WATER BODIES	DRAINAGE PATTERN	LIVESTOCK DOMESTICATION
1	2021-04-02	08:18:00	28	21	NO	T-11V-1S-1	78.7488	21.2649	NO	POOR	LOW	KACCHA, PAKKA	VILLAGE	NO	NO	NO	OPEN	YES
2	2021-04-02	08:33:00	25	26	NO	T-11V-2S-1	78.7793	21.2553	NO	POOR	LOW	KACCHA, PAKKA	VILLAGE	NO	NO	NO	OPEN	YES
3	2021-04-02	08:52:00	26	25	NO	T-11V-3S-1	78.7825	21.2307	NO	POOR	LOW	KACCHA, PAKKA	VILLAGE	NO	NO	NO	OPEN	YES
4	2021-04-02	09:19:00	28	21	NO	T-11V-4S-1	78.7257	21.2724	NO	POOR	LOW	KACCHA, PAKKA	VILLAGE	NO	NO	NO	OPEN	YES
COMPOSITE SAMPLE-22 (CR-22)
AREA- TALUKA-11, NAGPUR (RURAL)
Sr. No.	DATE	TIME	TEMPERATURE (in °C)	HUMIDITY (in %)	RAINFALL	SAMPLE CODE	LONGITUDE	LATITUDE	HOSPITALS	SANITISATION	POPULATION DENSITY	HOUSING CONDITIONS	LOCALITY	MARKET AREA	COMMERCIAL	WATER BODIES	DRAINAGE PATTERN	LIVESTOCK DOMESTICATION
1	2021-04-02	09:33:00	28	21	NO	T-11V-5S-1	78.7148	21.2577	NO	POOR	LOW	KACCHA, PAKKA	VILLAGE	NO	NO	NO	OPEN	YES
2	2021-04-02	09:52:00	31	18	NO	T-11V-6S-1	78.6974	21.2593	NO	POOR	LOW	KACCHA, PAKKA	VILLAGE	NO	NO	NO	OPEN	YES
3	2021-04-02	10:03:00	31	16	NO	T-11V-7S-1	78.687	21.2639	NO	POOR	LOW	KACCHA, PAKKA	VILLAGE	NO	NO	NO	OPEN	YES
4	2021-04-02	10:24:00	31	16	NO	T-11V-8S-1	78.6847	21.2468	NO	POOR	LOW	KACCHA, PAKKA	VILLAGE	NO	NO	NO	OPEN	YES
COMPOSITE SAMPLE-23 (CR-23)
AREA- TALUKA-11, NAGPUR (RURAL)
Sr. No.	DATE	TIME	TEMPERATURE (in °C)	HUMIDITY (in %)	RAINFALL	SAMPLE CODE	LONGITUDE	LATITUDE	HOSPITALS	SANITISATION	POPULATION DENSITY	HOUSING CONDITIONS	LOCALITY	MARKET AREA	COMMERCIAL	WATER BODIES	DRAINAGE PATTERN	LIVESTOCK DOMESTICATION
1	2021-04-02	10:44:00	33	14	NO	T-11V-9S-1	78.6609	21.2607	NO	POOR	LOW	KACCHA, PAKKA	VILLAGE	NO	NO	NO	OPEN	YES
2	2021-04-02	10:57:00	33	14	NO	T-11V-10S-1	78.6449	21.2569	NO	POOR	LOW	KACCHA, PAKKA	VILLAGE	NO	NO	NO	OPEN	YES
3	2021-04-02	11:16:00	33	13	NO	T-11V-11S-1	78.6326	21.2595	NO	POOR	LOW	KACCHA, PAKKA	VILLAGE	NO	NO	NO	OPEN	YES
4	2021-04-02	11:38:00	33	13	NO	T-11V-12S-1	78.6197	21.2543	NO	POOR	LOW	KACCHA, PAKKA	VILLAGE	NO	NO	NO	OPEN	YES
COMPOSITE SAMPLE-24 (CR-24)
AREA- TALUKA-11, NAGPUR (RURAL)
Sr. No.	DATE	TIME	TEMPERATURE (in °C)	HUMIDITY (in %)	RAINFALL	SAMPLE CODE	LONGITUDE	LATITUDE	HOSPITALS	SANITISATION	POPULATION DENSITY	HOUSING CONDITIONS	LOCALITY	MARKET AREA	COMMERCIAL	WATER BODIES	DRAINAGE PATTERN	LIVESTOCK DOMESTICATION
1	2021-04-03	08:40:00	25	29	NO	T-11V-13S-1	78.5863	21.2685	NO	POOR	LOW	KACCHA, PAKKA	VILLAGE	NO	NO	NO	OPEN	YES
2	2021-04-03	08:50:00	29	23	NO	T-11V-13S-2	78.5832	21.2791	NO	POOR	LOW	KACCHA, PAKKA	VILLAGE	NO	NO	NALA	OPEN	YES
3	2021-04-03	09:16:00	29	23	NO	T-11V-14S-1	78.5605	21.2971	NO	POOR	LOW	KACCHA, PAKKA	VILLAGE	NO	NO	NO	OPEN	YES
4	2021-04-03	09:26:00	29	23	NO	T-11V-15S-1	78.5637	21.2999	NO	POOR	LOW	KACCHA, PAKKA	VILLAGE	NO	NO	NO	OPEN	YES
5	2021-04-03	09:40:00	29	23	NO	T-11V-16S-1	78.5464	21.3033	NO	POOR	LOW	KACCHA, PAKKA	VILLAGE	NO	NO	NO	OPEN	YES
COMPOSITE SAMPLE-25 (CR-25)
AREA- TALUKA-11, NAGPUR (RURAL)
Sr. No.	DATE	TIME	TEMPERATURE (in °C)	HUMIDITY (in %)	RAINFALL	SAMPLE CODE	LONGITUDE	LATITUDE	HOSPITALS	SANITISATION	POPULATION DENSITY	HOUSING CONDITIONS	LOCALITY	MARKET AREA	COMMERCIAL	WATER BODIES	DRAINAGE PATTERN	LIVESTOCK DOMESTICATION
1	2021-04-03	09:50:00	30	22	NO	T-11V-17S-1	78.5641	21.3167	NO	POOR	LOW	KACCHA, PAKKA	VILLAGE	NO	NO	NO	OPEN	YES
2	2021-04-03	10:00:00	30	21	NO	T-11V-18S-1	78.5642	21.319	NO	POOR	LOW	KACCHA, PAKKA	VILLAGE	NO	NO	NO	OPEN	YES
3	2021-04-03	10:16:00	30	19	NO	T-11V-19S-1	78.5459	21.3304	NO	POOR	LOW	KACCHA, PAKKA	VILLAGE	NO	NO	NO	OPEN	YES
4	2021-04-03	10:50:00	31	19	NO	T-11V-20S-1	78.5328	21.3605	NO	POOR	LOW	KACCHA, PAKKA	VILLAGE	NO	NO	NO	OPEN	YES
5	2021-04-03	11:05:00	31	18	NO	T-11V-21S-1	78.5456	21.3604	NO	POOR	LOW	KACCHA, PAKKA	VILLAGE	NO	NO	NO	OPEN	YES
COMPOSITE SAMPLE-26 (CR-26)
AREA- TALUKA-5, NAGPUR (RURAL)
Sr. No.	DATE	TIME	TEMPERATURE (in °C)	HUMIDITY (in %)	RAINFALL	SAMPLE CODE	LONGITUDE	LATITUDE	HOSPITALS	SANITISATION	POPULATION DENSITY	HOUSING CONDITIONS	LOCALITY	MARKET AREA	COMMERCIAL	WATER BODIES	DRAINAGE PATTERN	LIVESTOCK DOMESTICATION
1	2021-04-03	08:17:00	25	30	NO	T-5V-1S-1	79.3845	21.1414	NO	POOR	MODERATE	KACCHA, PAKKA	VILLAGE	NO	NO	NO	OPEN	YES
2	2021-04-03	08:35:00	25	30	NO	T-5V-2S-1	79.4015	21.1424	NO	POOR	MODERATE	KACCHA, PAKKA	VILLAGE	NO	NO	NO	OPEN	YES
3	2021-04-03	08:43:00	29	23	NO	T-5V-2S-2	79.4035	21.1471	NO	POOR	MODERATE	KACCHA, PAKKA	VILLAGE	NO	NO	NO	OPEN	YES
4	2021-04-03	08:57:00	29	23	NO	T-5V-2S-3	79.3944	21.1456	NO	POOR	MODERATE	KACCHA, PAKKA	VILLAGE	NO	NO	NO	OPEN	YES
COMPOSITE SAMPLE-27 (CR-27)
AREA- TALUKA-5, NAGPUR (RURAL)
Sr. No.	DATE	TIME	TEMPERATURE (in °C)	HUMIDITY (in %)	RAINFALL	SAMPLE CODE	LONGITUDE	LATITUDE	HOSPITALS	SANITISATION	POPULATION DENSITY	HOUSING CONDITIONS	LOCALITY	MARKET AREA	COMMERCIAL	WATER BODIES	DRAINAGE PATTERN	LIVESTOCK DOMESTICATION
1	2021-04-03	09:08:00	29	20	NO	T-5V-3S-1	79.4131	21.1562	NO	POOR	LOW	KACCHA, PAKKA	VILLAGE	NO	NO	NO	OPEN	YES
2	2021-04-03	09:23:00	29	20	NO	T-5V-4S-1	79.4328	21.1661	NO	POOR	LOW	KACCHA, PAKKA	VILLAGE	NO	NO	NO	OPEN	YES
3	2021-04-03	09:37:00	32	15	NO	T-5V-5S-1	79.4389	21.1709	NO	POOR	LOW	KACCHA, PAKKA	VILLAGE	NO	NO	NO	OPEN	YES
4	2021-04-03	09:48:00	32	16	NO	T-5V-6S-1	79.4476	21.1612	NO	POOR	LOW	KACCHA, PAKKA	VILLAGE	NO	NO	NO	OPEN	YES
COMPOSITE SAMPLE-28 (CR-28)
AREA- TALUKA-5, NAGPUR (RURAL)
Sr. No.	DATE	TIME	TEMPERATURE (in °C)	HUMIDITY (in %)	RAINFALL	SAMPLE CODE	LONGITUDE	LATITUDE	HOSPITALS	SANITISATION	POPULATION DENSITY	HOUSING CONDITIONS	LOCALITY	MARKET AREA	COMMERCIAL	WATER BODIES	DRAINAGE PATTERN	LIVESTOCK DOMESTICATION
1	2021-04-03	10:06:00	32	14	NO	T-5V-7S-1	79.4694	21.156	NO	POOR	LOW	KACCHA, PAKKA	VILLAGE	NO	NO	NO	OPEN	YES
2	2021-04-03	10:20:00	32	15	NO	T-5V-8S-1	79.4822	21.1583	NO	POOR	LOW	KACCHA, PAKKA	VILLAGE	NO	NO	NO	OPEN	YES
3	2021-04-03	10:37:00	35	13	NO	T-5V-9S-1	79.4901	21.138	NO	POOR	LOW	KACCHA, PAKKA	VILLAGE	NO	NO	NO	OPEN	YES
4	2021-04-03	11:04:00	35	12	NO	T-5V-10S-1	79.4675	21.1083	NO	POOR	LOW	KACCHA, PAKKA	VILLAGE	NO	NO	NO	OPEN	YES
5	2021-04-03	11:10:00	35	12	NO	T-5V-11S-1	79.4498	21.1293	NO	POOR	MODERATE	KACCHA, PAKKA	VILLAGE	NO	NO	NO	OPEN	YES
