# Supplementary material for: Metagenomic insights into the urban–rural variation of antimicrobial resistance and pathogen reservoirs in untreated wastewater from central India
Source: Front Microbiol. 2026 Feb 11;16:1722229. doi: 10.3389/fmicb.2025.1722229 (PMC12932555; doi:10.3389/fmicb.2025.1722229)
Supplement: Supplementary Table 1 — Sample collection information of all samples from urban, rural and natural wastewater sites used in the project. This data includes date and time of sample collection, weather metrics, location, locality and any local amenities. [file Data_Sheet_1.zip › Table 2A.xlsx]

## Sheet: C1_coverage
#rname	startpos	endpos	numreads	covbases	coverage	meandepth	meanbaseq	meanmapq
MEG_1|Drugs|Aminoglycosides|Aminoglycoside-resistant_16S_ribosomal_subunit_protein|A16S|RequiresSNPConfirmation	1	1507	79	656	43.5302	2.60319	39.9	23.3
MEG_2|Drugs|Aminoglycosides|Aminoglycoside-resistant_16S_ribosomal_subunit_protein|A16S|RequiresSNPConfirmation	1	1544	1067	1454	94.171	73.0881	40.1	15.7
MEG_3|Drugs|Aminoglycosides|Aminoglycoside-resistant_16S_ribosomal_subunit_protein|A16S|RequiresSNPConfirmation	1	1537	496	1297	84.3852	34.1815	39.9	0
MEG_4|Drugs|Aminoglycosides|Aminoglycoside-resistant_16S_ribosomal_subunit_protein|A16S|RequiresSNPConfirmation	1	1551	546	1477	95.2289	31.4365	39.9	4.79
MEG_5|Drugs|Aminoglycosides|Aminoglycoside-resistant_16S_ribosomal_subunit_protein|A16S|RequiresSNPConfirmation	1	1504	915	1387	92.2207	76.2068	40.1	6.75
MEG_6|Drugs|Aminoglycosides|Aminoglycoside-resistant_16S_ribosomal_subunit_protein|A16S|RequiresSNPConfirmation	1	1551	255	1258	81.109	12.3527	39.9	15.4
MEG_7|Drugs|Aminoglycosides|Aminoglycoside-resistant_16S_ribosomal_subunit_protein|A16S|RequiresSNPConfirmation	1	1544	782	1524	98.7047	51.8575	40.2	16.6
MEG_8|Drugs|Aminoglycosides|Aminoglycoside-resistant_16S_ribosomal_subunit_protein|A16S|RequiresSNPConfirmation	1	1474	123	684	46.4043	4.15129	39.5	26.5
MEG_9|Drugs|Aminoglycosides|Aminoglycoside-resistant_16S_ribosomal_subunit_protein|A16S|RequiresSNPConfirmation	1	1528	702	1368	89.5288	57.4378	39.8	0
MEG_10|Drugs|Aminoglycosides|Aminoglycoside-resistant_16S_ribosomal_subunit_protein|A16S|RequiresSNPConfirmation	1	1477	32	501	33.9201	1.24509	39.5	26.8
MEG_11|Drugs|Aminoglycosides|Aminoglycoside-resistant_16S_ribosomal_subunit_protein|A16S|RequiresSNPConfirmation	1	1441	676	1168	81.0548	57.322	40.2	0.365
MEG_12|Drugs|Aminoglycosides|Aminoglycoside-resistant_16S_ribosomal_subunit_protein|A16S|RequiresSNPConfirmation	1	1454	307	1006	69.1884	26.826	39.8	0
MEG_13|Drugs|Aminoglycosides|Aminoglycoside_N-acetyltransferases|AAC2-PRIME	1	546	11	87	15.9341	0.386447	40.3	41.1
MEG_14|Drugs|Aminoglycosides|Aminoglycoside_N-acetyltransferases|AAC2-PRIME	1	783	8	59	7.53512	0.199234	40.6	38
MEG_15|Drugs|Aminoglycosides|Aminoglycoside_N-acetyltransferases|AAC2-PRIME	1	549	2	19	3.46084	0.0692168	41	40
MEG_16|Drugs|Aminoglycosides|Aminoglycoside_N-acetyltransferases|AAC2-PRIME	1	723	9	84	11.6183	0.250346	40.1	42.7
MEG_18|Drugs|Aminoglycosides|Aminoglycoside_N-acetyltransferases|AAC2-PRIME	1	588	6	57	9.69388	0.193878	41	40
MEG_19|Drugs|Aminoglycosides|Aminoglycoside_N-acetyltransferases|AAC2-PRIME	1	633	11	80	12.6382	0.331754	40.5	40.5
MEG_23|Drugs|Aminoglycosides|Aminoglycoside_N-acetyltransferases|AAC3	1	864	19	156	18.0556	0.461806	40.6	44
MEG_31|Drugs|Aminoglycosides|Aminoglycoside_N-acetyltransferases|AAC3	1	459	14	85	18.5185	0.590414	40.3	42.1
MEG_33|Drugs|Aminoglycosides|Aminoglycoside_N-acetyltransferases|AAC3	1	864	20	138	15.9722	0.447917	40.1	0
MEG_34|Drugs|Aminoglycosides|Aminoglycoside_N-acetyltransferases|AAC3	1	864	26	165	19.0972	0.58912	39.3	0
MEG_35|Drugs|Aminoglycosides|Aminoglycoside_N-acetyltransferases|AAC3	1	477	4	38	7.96646	0.159329	40.6	0
MEG_36|Drugs|Aminoglycosides|Aminoglycoside_N-acetyltransferases|AAC3	1	810	6	338	41.7284	0.464198	39.1	46.7
MEG_39|Drugs|Aminoglycosides|Aminoglycoside_N-acetyltransferases|AAC3	1	900	18	142	15.7778	0.395556	40.8	0
MEG_40|Drugs|Aminoglycosides|Aminoglycoside_N-acetyltransferases|AAC3	1	459	20	162	35.2941	0.858388	40.6	39.9
MEG_42|Drugs|Aminoglycosides|Aminoglycoside_N-acetyltransferases|AAC3	1	447	4	22	4.9217	0.174497	38.7	43
MEG_44|Drugs|Aminoglycosides|Aminoglycoside_N-acetyltransferases|AAC3	1	861	4	39	4.52962	0.0894309	39.1	0
MEG_45|Drugs|Aminoglycosides|Aminoglycoside_N-acetyltransferases|AAC3	1	861	2	21	2.43902	0.0487805	41	0
MEG_46|Drugs|Aminoglycosides|Aminoglycoside_N-acetyltransferases|AAC3	1	861	2	19	2.20674	0.0441347	40.2	0
MEG_47|Drugs|Aminoglycosides|Aminoglycoside_N-acetyltransferases|AAC3	1	444	2	19	4.27928	0.0855856	40.9	40
MEG_48|Drugs|Aminoglycosides|Aminoglycoside_N-acetyltransferases|AAC3	1	855	21	104	12.1637	0.472515	40.8	37.6
MEG_50|Drugs|Aminoglycosides|Aminoglycoside_N-acetyltransferases|AAC3	1	477	2	19	3.98323	0.0796646	40.9	0
MEG_52|Drugs|Aminoglycosides|Aminoglycoside_N-acetyltransferases|AAC3	1	840	18	152	18.0952	0.430952	40	45.2
MEG_53|Drugs|Aminoglycosides|Aminoglycoside_N-acetyltransferases|AAC3	1	819	8	70	8.54701	0.185592	40.7	30
MEG_54|Drugs|Aminoglycosides|Aminoglycoside_N-acetyltransferases|AAC3	1	867	24	135	15.5709	0.537486	40.1	36.3
MEG_55|Drugs|Aminoglycosides|Aminoglycoside_N-acetyltransferases|AAC3	1	861	22	163	18.9315	0.505226	40.2	12.5
MEG_57|Drugs|Aminoglycosides|Aminoglycoside_N-acetyltransferases|AAC3	1	900	18	155	17.2222	0.391111	40.8	0
MEG_58|Drugs|Aminoglycosides|Aminoglycoside_N-acetyltransferases|AAC3	1	810	14	196	24.1975	0.407407	39.6	36.7
MEG_62|Drugs|Aminoglycosides|Aminoglycoside_N-acetyltransferases|AAC3	1	816	16	117	14.3382	0.397059	40.1	47.5
MEG_64|Drugs|Aminoglycosides|Aminoglycoside_N-acetyltransferases|AAC3	1	861	2	19	2.20674	0.0441347	40.7	0
MEG_65|Drugs|Aminoglycosides|Aminoglycoside_N-acetyltransferases|AAC3	1	903	20	161	17.8295	0.429679	40.6	0
MEG_66|Drugs|Aminoglycosides|Aminoglycoside_N-acetyltransferases|AAC3	1	738	20	142	19.2412	0.53794	40.6	44.8
MEG_68|Drugs|Aminoglycosides|Aminoglycoside_N-acetyltransferases|AAC3-PRIME	1	465	2	22	4.73118	0.088172	39.3	0
MEG_72|Drugs|Aminoglycosides|Aminoglycoside_N-acetyltransferases|AAC6-PRIME	1	438	2	21	4.79452	0.0958904	41	36.5
MEG_73|Drugs|Aminoglycosides|Aminoglycoside_N-acetyltransferases|AAC6-PRIME	1	402	2	19	4.72637	0.0945274	39	40
MEG_82|Drugs|Aminoglycosides|Aminoglycoside_N-acetyltransferases|AAC6-PRIME	1	441	2	21	4.7619	0.0952381	41	52
MEG_88|Drugs|Aminoglycosides|Aminoglycoside_N-acetyltransferases|AAC6-PRIME	1	1452	4	39	2.68595	0.053719	40.9	43
MEG_94|Drugs|Aminoglycosides|Aminoglycoside_N-acetyltransferases|AAC6-PRIME	1	441	2	19	4.30839	0.0861678	41	0
MEG_98|Drugs|Aminoglycosides|Aminoglycoside_N-acetyltransferases|AAC6-PRIME	1	441	4	27	6.12245	0.181406	38.3	0
MEG_99|Drugs|Aminoglycosides|Aminoglycoside_N-acetyltransferases|AAC6-PRIME	1	441	2	23	5.21542	0.104308	39.1	0
MEG_102|Drugs|Aminoglycosides|Aminoglycoside_N-acetyltransferases|AAC6-PRIME	1	441	2	19	4.30839	0.0861678	40.9	0
MEG_103|Drugs|Aminoglycosides|Aminoglycoside_N-acetyltransferases|AAC6-PRIME	1	441	4	41	9.29705	0.185941	40.3	0
MEG_104|Drugs|Aminoglycosides|Aminoglycoside_N-acetyltransferases|AAC6-PRIME	1	441	4	38	8.61678	0.172336	40.8	0
MEG_110|Drugs|Aminoglycosides|Aminoglycoside_N-acetyltransferases|AAC6-PRIME	1	441	2	20	4.53515	0.0907029	41	46
MEG_120|Drugs|Aminoglycosides|Aminoglycoside_N-acetyltransferases|AAC6-PRIME	1	558	4	37	6.63082	0.146953	39.8	0
MEG_121|Drugs|Aminoglycosides|Aminoglycoside_N-acetyltransferases|AAC6-PRIME	1	558	2	22	3.94265	0.078853	40.8	0
MEG_122|Drugs|Aminoglycosides|Aminoglycoside_N-acetyltransferases|AAC6-PRIME	1	555	2	19	3.42342	0.0684685	38.4	0
MEG_123|Drugs|Aminoglycosides|Aminoglycoside_N-acetyltransferases|AAC6-PRIME	1	441	3	40	9.07029	0.154195	40.6	33.3
MEG_124|Drugs|Aminoglycosides|Aminoglycoside_N-acetyltransferases|AAC6-PRIME	1	489	12	91	18.6094	0.478528	40.8	43
MEG_126|Drugs|Aminoglycosides|Aminoglycoside_N-acetyltransferases|AAC6-PRIME	1	555	2	19	3.42342	0.0684685	41	0
MEG_128|Drugs|Aminoglycosides|Aminoglycoside_N-acetyltransferases|AAC6-PRIME	1	555	2	19	3.42342	0.0684685	41	0
MEG_132|Drugs|Aminoglycosides|Aminoglycoside_N-acetyltransferases|AAC6-PRIME	1	516	2	20	3.87597	0.0775194	41	46
MEG_133|Drugs|Aminoglycosides|Aminoglycoside_N-acetyltransferases|AAC6-PRIME	1	474	9	80	16.8776	0.371308	40.5	0
MEG_134|Drugs|Aminoglycosides|Aminoglycoside_N-acetyltransferases|AAC6-PRIME	1	474	6	57	12.0253	0.240506	40.9	0
MEG_135|Drugs|Aminoglycosides|Aminoglycoside_N-acetyltransferases|AAC6-PRIME	1	474	10	90	18.9873	0.405063	40.8	0
MEG_137|Drugs|Aminoglycosides|Aminoglycoside_N-acetyltransferases|AAC6-PRIME	1	564	2	20	3.5461	0.070922	41	46
MEG_145|Drugs|Aminoglycosides|Aminoglycoside_N-acetyltransferases|AAC6-PRIME	1	543	2	19	3.49908	0.0699816	41	40
MEG_146|Drugs|Aminoglycosides|Aminoglycoside_N-acetyltransferases|AAC6-PRIME	1	441	8	62	14.059	0.356009	40.8	11.4
MEG_147|Drugs|Aminoglycosides|Aminoglycoside_N-acetyltransferases|AAC6-PRIME	1	441	11	66	14.966	0.492063	39.1	37.1
MEG_148|Drugs|Aminoglycosides|Aminoglycoside_N-acetyltransferases|AAC6-PRIME	1	441	5	41	9.29705	0.226757	41	28.8
MEG_149|Drugs|Aminoglycosides|Aminoglycoside_N-acetyltransferases|AAC6-PRIME	1	441	4	40	9.07029	0.176871	40.9	0
MEG_150|Drugs|Aminoglycosides|Aminoglycoside_N-acetyltransferases|AAC6-PRIME	1	441	2	19	4.30839	0.0861678	38.8	0
MEG_155|Drugs|Aminoglycosides|Aminoglycoside_N-acetyltransferases|AAC6-PRIME	1	441	2	19	4.30839	0.0861678	41	0
MEG_156|Drugs|Aminoglycosides|Aminoglycoside_N-acetyltransferases|AAC6-PRIME	1	441	4	38	8.61678	0.172336	40.9	0
MEG_157|Drugs|Aminoglycosides|Aminoglycoside_N-acetyltransferases|AAC6-PRIME	1	441	6	52	11.7914	0.258503	40.9	0
MEG_158|Drugs|Aminoglycosides|Aminoglycoside_N-acetyltransferases|AAC6-PRIME	1	441	8	59	13.3787	0.344671	40.7	0
MEG_159|Drugs|Aminoglycosides|Aminoglycoside_N-acetyltransferases|AAC6-PRIME	1	441	4	38	8.61678	0.172336	41	0
MEG_160|Drugs|Aminoglycosides|Aminoglycoside_N-acetyltransferases|AAC6-PRIME	1	441	2	19	4.30839	0.0861678	39.2	0
MEG_162|Drugs|Aminoglycosides|Aminoglycoside_N-acetyltransferases|AAC6-PRIME	1	441	4	42	9.52381	0.190476	40.5	0
MEG_163|Drugs|Aminoglycosides|Aminoglycoside_N-acetyltransferases|AAC6-PRIME	1	441	4	38	8.61678	0.172336	40.1	0
MEG_164|Drugs|Aminoglycosides|Aminoglycoside_N-acetyltransferases|AAC6-PRIME	1	441	4	39	8.84354	0.176871	40.4	0
MEG_165|Drugs|Aminoglycosides|Aminoglycoside_N-acetyltransferases|AAC6-PRIME	1	441	10	67	15.1927	0.44898	39.9	16
MEG_168|Drugs|Aminoglycosides|Aminoglycoside_N-acetyltransferases|AAC6-PRIME	1	441	2	19	4.30839	0.0861678	41	0
MEG_169|Drugs|Aminoglycosides|Aminoglycoside_N-acetyltransferases|AAC6-PRIME	1	441	4	38	8.61678	0.172336	41	0
MEG_170|Drugs|Aminoglycosides|Aminoglycoside_N-acetyltransferases|AAC6-PRIME	1	549	2	19	3.46084	0.0692168	38.4	40
MEG_180|Drugs|Aminoglycosides|Aminoglycoside_N-acetyltransferases|AAC6-PRIME	1	555	2	21	3.78378	0.0756757	37.9	52
MEG_184|Drugs|Aminoglycosides|Aminoglycoside_N-acetyltransferases|AAC6-PRIME	1	573	2	19	3.31588	0.0663176	40.7	40
MEG_185|Drugs|Aminoglycosides|Aminoglycoside_N-acetyltransferases|AAC6-PRIME	1	1455	8	73	5.01718	0.105842	40.8	41.5
MEG_191|Drugs|Aminoglycosides|Aminoglycoside_N-acetyltransferases|AAC6-PRIME	1	474	22	142	29.9578	0.902954	40.6	33.2
MEG_192|Drugs|Aminoglycosides|Aminoglycoside_N-acetyltransferases|AAC6-PRIME	1	474	4	39	8.22785	0.164557	40.9	43
MEG_193|Drugs|Aminoglycosides|Aminoglycoside_N-acetyltransferases|AAC6-PRIME	1	474	4	39	8.22785	0.164557	40.8	43
MEG_194|Drugs|Aminoglycosides|Aminoglycoside_N-acetyltransferases|AAC6-PRIME	1	552	2	19	3.44203	0.0688406	39.7	40
MEG_195|Drugs|Aminoglycosides|Aminoglycoside_N-acetyltransferases|AAC6-PRIME	1	486	8	58	11.9342	0.312757	40.3	30
MEG_196|Drugs|Aminoglycosides|Aminoglycoside_N-acetyltransferases|AAC6-PRIME	1	486	15	87	17.9012	0.600823	40.5	42.4
MEG_197|Drugs|Aminoglycosides|Aminoglycoside_N-acetyltransferases|AAC6-PRIME	1	474	8	79	16.6667	0.333333	40.4	44.5
MEG_198|Drugs|Aminoglycosides|Aminoglycoside_N-acetyltransferases|AAC6-PRIME	1	474	4	39	8.22785	0.162447	40.9	40
MEG_202|Drugs|Aminoglycosides|Aminoglycoside_N-acetyltransferases|AAC6-PRIME	1	537	2	19	3.53818	0.0707635	41	40
MEG_204|Drugs|Aminoglycosides|Aminoglycoside_N-acetyltransferases|AAC6-PRIME	1	555	2	19	3.42342	0.0684685	41	40
MEG_209|Drugs|Aminoglycosides|Aminoglycoside_N-acetyltransferases|AAC6-PRIME	1	483	4	38	7.86749	0.15735	41	0
MEG_210|Drugs|Aminoglycosides|Aminoglycoside_N-acetyltransferases|AAC6-PRIME	1	483	9	73	15.1139	0.360248	40.3	19.1
MEG_223|Drugs|Aminoglycosides|Aminoglycoside_N-acetyltransferases|AAC6-PRIME	1	555	2	19	3.42342	0.0684685	39.7	40
MEG_245|Drugs|Aminoglycosides|Aminoglycoside_N-acetyltransferases|AAC6-PRIME	1	462	10	89	19.2641	0.415584	40.5	0
MEG_246|Drugs|Aminoglycosides|Aminoglycoside_N-acetyltransferases|AAC6-PRIME	1	462	7	48	10.3896	0.300866	40.8	0
MEG_247|Drugs|Aminoglycosides|Aminoglycoside_N-acetyltransferases|AAC6-PRIME	1	462	4	38	8.22511	0.164502	41	0
MEG_248|Drugs|Aminoglycosides|Aminoglycoside_N-acetyltransferases|AAC6-PRIME	1	462	4	22	4.7619	0.164502	39.6	0
MEG_249|Drugs|Aminoglycosides|Aminoglycoside_N-acetyltransferases|AAC6-PRIME	1	483	8	81	16.7702	0.333333	40.3	0
MEG_250|Drugs|Aminoglycosides|Aminoglycoside_N-acetyltransferases|AAC6-PRIME	1	483	18	113	23.3954	0.749482	39.8	5.78
MEG_251|Drugs|Aminoglycosides|Aminoglycoside_N-acetyltransferases|AAC6-PRIME	1	483	20	108	22.3602	0.819876	40.4	4
MEG_252|Drugs|Aminoglycosides|Aminoglycoside_N-acetyltransferases|AAC6-PRIME	1	483	10	81	16.7702	0.401656	39.6	8
MEG_253|Drugs|Aminoglycosides|Aminoglycoside_N-acetyltransferases|AAC6-PRIME	1	483	14	114	23.6025	0.567288	40.3	25.4
MEG_254|Drugs|Aminoglycosides|Aminoglycoside_N-acetyltransferases|AAC6-PRIME	1	483	13	117	24.2236	0.530021	40	6.15
MEG_255|Drugs|Aminoglycosides|Aminoglycoside_N-acetyltransferases|AAC6-PRIME	1	483	12	123	25.4658	0.509317	40.6	0
MEG_256|Drugs|Aminoglycosides|Aminoglycoside_N-acetyltransferases|AAC6-PRIME	1	468	4	38	8.11966	0.162393	39.4	40
MEG_257|Drugs|Aminoglycosides|Aminoglycoside_N-acetyltransferases|AAC6-PRIME	1	462	4	34	7.35931	0.17316	41	23
MEG_258|Drugs|Aminoglycosides|Aminoglycoside_N-acetyltransferases|AAC6-PRIME	1	462	9	70	15.1515	0.374459	39.8	8.89
MEG_259|Drugs|Aminoglycosides|Aminoglycoside_N-acetyltransferases|AAC6-PRIME	1	462	10	79	17.0996	0.424242	39.7	8
MEG_260|Drugs|Aminoglycosides|Aminoglycoside_N-acetyltransferases|AAC6-PRIME	1	468	8	71	15.1709	0.358974	38.8	33.2
MEG_261|Drugs|Aminoglycosides|Aminoglycoside_N-acetyltransferases|AAC6-PRIME	1	462	4	25	5.41126	0.164502	40.6	0
MEG_262|Drugs|Aminoglycosides|Aminoglycoside_N-acetyltransferases|AAC6-PRIME	1	462	5	39	8.44156	0.205628	40.5	0
MEG_263|Drugs|Aminoglycosides|Aminoglycoside_N-acetyltransferases|AAC6-PRIME	1	498	16	118	23.6948	0.628514	40.5	43
MEG_264|Drugs|Aminoglycosides|Aminoglycoside_N-acetyltransferases|AAC6-PRIME	1	474	11	82	17.2996	0.455696	40.4	0
MEG_265|Drugs|Aminoglycosides|Aminoglycoside_N-acetyltransferases|AAC6-PRIME	1	552	2	21	3.80435	0.076087	40.1	0
MEG_270|Drugs|Aminoglycosides|Aminoglycoside_N-acetyltransferases|AAC6-PRIME	1	450	2	19	4.22222	0.0844444	41	0
MEG_272|Drugs|Aminoglycosides|Aminoglycoside_N-acetyltransferases|AAC6-PRIME	1	555	7	62	11.1712	0.254054	40.5	31.1
MEG_273|Drugs|Aminoglycosides|Aminoglycoside_N-acetyltransferases|AAC6-PRIME	1	555	1	114	20.5405	0.205405	40.6	0
MEG_277|Drugs|Aminoglycosides|Aminoglycoside_N-acetyltransferases|AAC6-PRIME	1	552	4	39	7.06522	0.141304	39	43
MEG_278|Drugs|Aminoglycosides|Aminoglycoside_N-acetyltransferases|AAC6-PRIME	1	474	19	139	29.3249	0.780591	40.8	42.8
MEG_280|Drugs|Aminoglycosides|Aminoglycoside_N-acetyltransferases|AAC6-PRIME	1	531	8	80	15.0659	0.305085	40.7	0
MEG_281|Drugs|Aminoglycosides|Aminoglycoside_N-acetyltransferases|AAC6-PRIME	1	552	2	21	3.80435	0.076087	40.9	52
MEG_282|Drugs|Aminoglycosides|Aminoglycoside_N-acetyltransferases|AAC6-PRIME	1	504	4	38	7.53968	0.150794	40.5	40
MEG_283|Drugs|Aminoglycosides|Aminoglycoside_N-acetyltransferases|AAC6-PRIME	1	555	2	19	3.42342	0.0684685	41	40
MEG_284|Drugs|Aminoglycosides|Aminoglycoside_N-acetyltransferases|AAC6-PRIME	1	462	11	75	16.2338	0.467532	40.7	0
MEG_288|Drugs|Aminoglycosides|Aminoglycoside_N-acetyltransferases|AAC6-PRIME	1	441	2	19	4.30839	0.0861678	35.1	40
MEG_295|Drugs|Aminoglycosides|Aminoglycoside_N-acetyltransferases|AAC6-PRIME	1	462	6	59	12.7706	0.255411	39.6	0
MEG_309|Drugs|Aminoglycosides|Aminoglycoside_N-acetyltransferases|AAC6-PRIME	1	555	2	19	3.42342	0.0684685	40.8	40
MEG_310|Drugs|Aminoglycosides|Aminoglycoside_N-acetyltransferases|AAC6-PRIME	1	555	2	19	3.42342	0.0684685	41	40
MEG_316|Drugs|Aminoglycosides|Aminoglycoside_N-acetyltransferases|AAC6-PRIME	1	1440	2	20	1.38889	0.0270833	41	0
MEG_317|Drugs|Aminoglycosides|Aminoglycoside_N-acetyltransferases|AAC6-PRIME	1	564	2	20	3.5461	0.070922	40.4	0
MEG_319|Drugs|Aminoglycosides|Aminoglycoside_N-acetyltransferases|AAC6-PRIME	1	555	2	221	39.8198	0.538739	36.3	0
MEG_321|Drugs|Aminoglycosides|Aminoglycoside_N-acetyltransferases|AAC6-PRIME	1	594	4	39	6.56566	0.131313	41	43
MEG_322|Drugs|Aminoglycosides|Aminoglycoside_N-acetyltransferases|AAC6-PRIME	1	543	2	19	3.49908	0.0699816	39.1	0
MEG_326|Drugs|Aminoglycosides|Aminoglycoside_N-acetyltransferases|AAC6-PRIME	1	441	2	20	4.53515	0.0907029	41	46
MEG_328|Drugs|Aminoglycosides|Aminoglycoside_N-acetyltransferases|AAC6-PRIME	1	558	4	38	6.81004	0.150538	40.9	0
MEG_329|Drugs|Aminoglycosides|Aminoglycoside_N-acetyltransferases|AAC6-PRIME	1	441	8	73	16.5533	0.353741	39.8	0
MEG_333|Drugs|Aminoglycosides|Aminoglycoside_N-acetyltransferases|AAC6-PRIME	1	980	1	150	15.3061	0.153061	39.8	0
MEG_337|Drugs|Aminoglycosides|Aminoglycoside_N-acetyltransferases|AAC6-PRIME	1	558	4	36	6.45161	0.145161	39	0
MEG_344|Drugs|Aminoglycosides|Aminoglycoside_N-acetyltransferases|AAC6-PRIME	1	555	2	22	3.96396	0.0792793	40.6	0
MEG_352|Drugs|Aminoglycosides|Aminoglycoside_N-acetyltransferases|AAC6-PRIME	1	1476	6	59	3.99729	0.0792683	36.6	0
MEG_364|Drugs|Aminoglycosides|Aminoglycoside_N-acetyltransferases|AAC6-PRIME	1	1445	4	39	2.69896	0.0539792	40.5	0
MEG_369|Drugs|Fosfomycin|Fosfomycin_MFS_efflux_pump|ABAF	1	1290	40	1263	97.907	3.55271	38.7	55.6
MEG_370|Drugs|Fosfomycin|Fosfomycin_MFS_efflux_pump|ABAQ	1	1305	25	1064	81.5326	2.24981	39.9	56.5
MEG_371|Drugs|Multi-drug_resistance|Multi-drug_ABC_efflux_pumps|ABCA	1	4359	10	95	2.1794	0.043588	39.8	40
MEG_372|Multi-compound|Drug_and_biocide_resistance|Drug_and_biocide_MATE_efflux_pumps|ABEM	1	1347	22	1125	83.5189	1.57238	39.5	0.318
MEG_373|Multi-compound|Drug_and_biocide_resistance|Drug_and_biocide_MATE_efflux_pumps|ABEM	1	1347	34	1222	90.7201	2.96808	38.9	7.15
MEG_378|Multi-compound|Drug_and_biocide_resistance|Drug_and_biocide_SMR_efflux_pumps|ABES	1	330	4	237	71.8182	1.34242	38.4	10.8
MEG_381|Biocides|Multi-biocide_resistance|Multi-biocide_RND_efflux_pump|ABUO	1	1347	34	1093	81.1433	3.37194	39.7	59.3
MEG_384|Drugs|betalactams|Class_C_betalactamases|ACC	1	1173	2	20	1.70503	0.0341006	41	0
MEG_385|Drugs|betalactams|Class_C_betalactamases|ACC	1	1173	2	19	1.61978	0.0323956	40	0
MEG_395|Drugs|betalactams|Class_A_betalactamases|ACI	1	855	7	579	67.7193	1.15088	39.1	60
MEG_396|Metals|Iron_resistance|Iron_resistance_protein|ACN	1	2832	589	1743	61.5466	13.6801	40.1	51.6
MEG_398|Metals|Arsenic_resistance|Arsenic_resistance_membrane_transporter|ACR3	1	1044	7	61	5.84291	0.133142	38.3	42.6
MEG_399|Multi-compound|Drug_and_biocide_resistance|Drug_and_biocide_RND_efflux_pumps|ACRA	1	1194	2	20	1.67504	0.0335008	40.9	46
MEG_400|Multi-compound|Drug_and_biocide_resistance|Drug_and_biocide_RND_efflux_pumps|ACRA	1	1197	10	376	31.4119	0.377611	39.7	44
MEG_401|Multi-compound|Drug_and_biocide_resistance|Drug_and_biocide_RND_efflux_pumps|ACRB	1	3150	19	527	16.7302	0.242857	39.7	46.9
MEG_402|Multi-compound|Drug_and_biocide_resistance|Drug_and_biocide_RND_efflux_pumps|ACRB	1	1194	4	39	3.26633	0.0653266	40.8	43
MEG_403|Multi-compound|Drug_and_biocide_resistance|Drug_and_biocide_RND_efflux_pumps|ACRC	1	1461	9	79	5.40726	0.12115	40.1	44
MEG_404|Multi-compound|Drug_and_biocide_and_metal_resistance|Drug_and_biocide_and_metal_RND_efflux_pumps|ACRD	1	3114	33	450	14.4509	0.308927	39.7	38.6
MEG_405|Multi-compound|Drug_and_biocide_and_metal_resistance|Drug_and_biocide_and_metal_RND_efflux_pumps|ACRD	1	3117	9	103	3.30446	0.0721848	40.6	0
MEG_406|Multi-compound|Drug_and_biocide_and_metal_resistance|Drug_and_biocide_and_metal_RND_efflux_pumps|ACRD	1	3114	8	305	9.79448	0.144509	40.8	0
MEG_407|Multi-compound|Drug_and_biocide_and_metal_resistance|Drug_and_biocide_and_metal_RND_efflux_pumps|ACRD	1	3114	17	461	14.8041	0.216121	40.7	0
MEG_408|Multi-compound|Drug_and_biocide_resistance|Drug_and_biocide_RND_efflux_pumps|ACRE	1	1158	9	79	6.82211	0.15285	39.8	42.7
MEG_409|Multi-compound|Drug_and_biocide_resistance|Drug_and_biocide_RND_efflux_pumps|ACRF	1	3105	10	85	2.73752	0.0653784	39.9	0
MEG_410|Multi-compound|Drug_and_biocide_resistance|Drug_and_biocide_RND_efflux_pumps|ACRF	1	3105	15	119	3.83253	0.0950081	40.8	0
MEG_411|Multi-compound|Drug_and_biocide_resistance|Drug_and_biocide_RND_efflux_regulator|ACRR|RequiresSNPConfirmation	1	648	2	19	2.9321	0.058642	40.8	40
MEG_412|Multi-compound|Drug_and_biocide_resistance|Drug_and_biocide_RND_efflux_regulator|ACRR|RequiresSNPConfirmation	1	540	2	19	3.51852	0.0703704	41	40
MEG_415|Multi-compound|Drug_and_biocide_resistance|Drug_and_biocide_RND_efflux_regulator|ACRS	1	663	2	21	3.16742	0.0633484	41	52
MEG_417|Drugs|betalactams|Class_C_betalactamases|ACT	1	1146	6	58	5.06108	0.101222	40.3	13.3
MEG_418|Drugs|betalactams|Class_C_betalactamases|ACT	1	1146	4	38	3.31588	0.0663176	40.8	0
MEG_419|Drugs|betalactams|Class_C_betalactamases|ACT	1	1146	4	40	3.4904	0.069808	39.9	0
MEG_421|Drugs|betalactams|Class_C_betalactamases|ACT	1	1146	2	20	1.7452	0.034904	41	0
MEG_422|Drugs|betalactams|Class_C_betalactamases|ACT	1	1146	2	19	1.65794	0.0331588	38.8	0
MEG_427|Drugs|betalactams|Class_C_betalactamases|ACT	1	1146	2	19	1.65794	0.0331588	38.4	0
MEG_440|Drugs|betalactams|Class_C_betalactamases|ACT	1	1146	4	23	2.00698	0.0715532	40.7	0
MEG_441|Drugs|betalactams|Class_C_betalactamases|ACT	1	1146	7	61	5.32286	0.120419	40.9	24.6
MEG_444|Drugs|betalactams|Class_C_betalactamases|ACT	1	1146	2	19	1.65794	0.0331588	40.6	0
MEG_447|Drugs|betalactams|Class_C_betalactamases|ACT	1	1054	2	19	1.80266	0.0360531	41	40
MEG_450|Drugs|betalactams|Class_C_betalactamases|ACT	1	1146	2	19	1.65794	0.0331588	40.6	0
MEG_457|Drugs|betalactams|Class_C_betalactamases|ACT	1	1143	4	40	3.49956	0.0691164	40.6	0
MEG_460|Drugs|betalactams|Class_C_betalactamases|ACT	1	1146	4	30	2.6178	0.069808	41	0
MEG_466|Drugs|betalactams|Class_C_betalactamases|ACT	1	1146	4	39	3.40314	0.0680628	41	0
MEG_469|Drugs|betalactams|Class_C_betalactamases|ACT	1	1146	2	22	1.91972	0.0357766	36.1	0
MEG_470|Drugs|betalactams|Class_C_betalactamases|ACT	1	1146	2	19	1.65794	0.0331588	39.7	0
MEG_486|Drugs|betalactams|Class_C_betalactamases|ACT	1	1248	8	69	5.52885	0.126603	40.9	0
MEG_493|Drugs|betalactams|Class_C_betalactamases|ACT	1	1248	6	59	4.72756	0.0945513	40.7	0
MEG_495|Drugs|betalactams|Class_C_betalactamases|ACT	1	1248	2	20	1.60256	0.0320513	40.9	0
MEG_498|Multi-compound|Biocide_and_metal_resistance|Biocide_and_metal_resistance_protein|ACTA	1	1626	21	178	10.9471	0.250923	40.3	0
MEG_499|Multi-compound|Biocide_and_metal_resistance|Biocide_and_metal_resistance_protein|ACTA	1	1632	22	184	11.2745	0.27451	39.4	0
MEG_500|Multi-compound|Biocide_and_metal_resistance|Biocide_and_metal_resistance_protein|ACTP	1	2484	38	335	13.4863	0.399356	40.2	0
MEG_501|Multi-compound|Biocide_and_metal_resistance|Biocide_and_metal_resistance_protein|ACTP	1	2484	59	540	21.7391	0.710548	39.8	7.92
MEG_502|Metals|Tellurium_resistance|Tellurium_resistance_protein|ACTP1	1	1656	104	698	42.1498	2.19686	39.7	45.8
MEG_503|Metals|Copper_resistance|Copper_resistance_protein|ACTPC	1	2526	124	973	38.5194	1.69398	40.3	45.5
MEG_504|Multi-compound|Biocide_and_metal_resistance|Biocide_and_metal_resistance_regulator|ACTR	1	585	9	114	19.4872	0.408547	40.3	48.4
MEG_505|Multi-compound|Biocide_and_metal_resistance|Biocide_and_metal_resistance_regulator|ACTS	1	1302	13	135	10.3687	0.211982	40.9	41.5
MEG_508|Drugs|betalactams|Class_C_betalactamases|ADC	1	1152	1	41	3.55903	0.0355903	39.3	0
MEG_517|Drugs|betalactams|Class_C_betalactamases|ADC	1	1152	2	19	1.64931	0.0329861	40.6	0
MEG_518|Drugs|betalactams|Class_C_betalactamases|ADC	1	1152	2	19	1.64931	0.0329861	40.9	0
MEG_519|Drugs|betalactams|Class_C_betalactamases|ADC	1	1152	2	19	1.64931	0.0329861	40.3	0
MEG_520|Drugs|betalactams|Class_C_betalactamases|ADC	1	1152	2	19	1.64931	0.0329861	41	40
MEG_531|Drugs|betalactams|Class_C_betalactamases|ADC	1	1152	2	20	1.73611	0.0347222	40.9	0
MEG_537|Drugs|betalactams|Class_C_betalactamases|ADC	1	1152	6	605	52.5174	0.75	40.3	0
MEG_538|Drugs|betalactams|Class_C_betalactamases|ADC	1	1152	2	165	14.3229	0.225694	40.6	0
MEG_549|Drugs|betalactams|Class_C_betalactamases|ADC	1	1152	1	104	9.02778	0.0902778	35.4	0
MEG_584|Drugs|betalactams|Class_C_betalactamases|ADC	1	1152	2	26	2.25694	0.0451389	41	0
MEG_590|Drugs|betalactams|Class_C_betalactamases|ADC	1	1152	2	20	1.73611	0.0347222	41	0
MEG_594|Drugs|betalactams|Class_C_betalactamases|ADC	1	1152	2	26	2.25694	0.0451389	40.8	0
MEG_597|Drugs|betalactams|Class_C_betalactamases|ADC	1	1152	1	150	13.0208	0.130208	35.4	0
MEG_624|Drugs|betalactams|Class_C_betalactamases|ADC	1	1152	2	19	1.64931	0.0329861	40.7	40
MEG_627|Drugs|betalactams|Class_C_betalactamases|ADC	1	1152	2	32	2.77778	0.0555556	41	0
MEG_629|Drugs|betalactams|Class_C_betalactamases|ADC	1	1191	2	135	11.335	0.155332	40	34
MEG_635|Drugs|betalactams|Class_C_betalactamases|ADC	1	1152	2	21	1.82292	0.0364583	39.6	0
MEG_643|Drugs|betalactams|Class_C_betalactamases|ADC	1	1194	2	19	1.59129	0.0318258	41	40
MEG_677|Multi-compound|Drug_and_biocide_resistance|Drug_and_biocide_RND_efflux_pumps|ADEA	1	1191	15	608	51.0495	1.35013	39.6	57.3
MEG_678|Multi-compound|Drug_and_biocide_resistance|Drug_and_biocide_RND_efflux_pumps|ADEB	1	3108	31	1589	51.1261	1.26931	39.7	57.4
MEG_681|Multi-compound|Drug_and_biocide_resistance|Drug_and_biocide_RND_efflux_pumps|ADEE	1	3111	8	77	2.47509	0.0495018	40.8	41.5
MEG_682|Multi-compound|Drug_and_biocide_resistance|Drug_and_biocide_RND_efflux_pumps|ADEF	1	1221	20	1031	84.439	2.32023	40.2	29
MEG_683|Multi-compound|Drug_and_biocide_resistance|Drug_and_biocide_RND_efflux_pumps|ADEF	1	1221	4	330	27.027	0.356265	40.7	2
MEG_684|Multi-compound|Drug_and_biocide_resistance|Drug_and_biocide_RND_efflux_pumps|ADEG	1	3180	76	2771	87.1384	3.26761	39.9	57.9
MEG_685|Multi-compound|Drug_and_biocide_resistance|Drug_and_biocide_RND_efflux_pumps|ADEH	1	1452	26	1321	90.978	2.50826	38.6	60
MEG_686|Multi-compound|Drug_and_biocide_resistance|Drug_and_biocide_RND_efflux_pumps|ADEI	1	1251	11	283	22.6219	0.528377	40.3	0
MEG_687|Multi-compound|Drug_and_biocide_resistance|Drug_and_biocide_RND_efflux_pumps|ADEI	1	1251	15	865	69.1447	1.2558	40.1	3.2
MEG_688|Multi-compound|Drug_and_biocide_resistance|Drug_and_biocide_RND_efflux_pumps|ADEI	1	1251	13	584	46.6827	0.88729	40.6	0
MEG_689|Multi-compound|Drug_and_biocide_resistance|Drug_and_biocide_RND_efflux_pumps|ADEI	1	1251	13	340	27.1783	0.505995	40.4	0
MEG_690|Multi-compound|Drug_and_biocide_resistance|Drug_and_biocide_RND_efflux_pumps|ADEI	1	1251	10	696	55.6355	0.81215	40.6	0
MEG_691|Multi-compound|Drug_and_biocide_resistance|Drug_and_biocide_RND_efflux_pumps|ADEI	1	1251	6	225	17.9856	0.42446	40.4	0
MEG_692|Multi-compound|Drug_and_biocide_resistance|Drug_and_biocide_RND_efflux_pumps|ADEJ	1	3177	242	3118	98.1429	8.51338	39.9	53.2
MEG_693|Multi-compound|Drug_and_biocide_resistance|Drug_and_biocide_RND_efflux_pumps|ADEK	1	1455	11	710	48.7973	0.668041	40.1	10.6
MEG_694|Multi-compound|Drug_and_biocide_resistance|Drug_and_biocide_RND_efflux_pumps|ADEK	1	1455	19	928	63.7801	1.28591	40	7.68
MEG_695|Multi-compound|Drug_and_biocide_resistance|Drug_and_biocide_RND_efflux_pumps|ADEK	1	1455	24	597	41.0309	1.25086	39.2	3.42
MEG_696|Multi-compound|Drug_and_biocide_resistance|Drug_and_biocide_RND_efflux_pumps|ADEK	1	1455	22	913	62.7491	1.54914	39.7	2.45
MEG_697|Multi-compound|Drug_and_biocide_resistance|Drug_and_biocide_RND_efflux_pumps|ADEK	1	1455	22	710	48.7973	1.41168	40	9.68
MEG_698|Multi-compound|Drug_and_biocide_resistance|Drug_and_biocide_RND_efflux_pumps|ADEK	1	1455	12	380	26.1168	0.569072	40.4	0
MEG_699|Multi-compound|Drug_and_biocide_resistance|Drug_and_biocide_RND_efflux_regulator|ADEL	1	1014	17	884	87.1795	2.35799	39.5	11.6
MEG_700|Multi-compound|Drug_and_biocide_resistance|Drug_and_biocide_RND_efflux_regulator|ADEL	1	1014	19	937	92.4063	2.39744	39.2	14
MEG_701|Multi-compound|Drug_and_biocide_resistance|Drug_and_biocide_RND_efflux_regulator|ADEN	1	654	6	325	49.6942	1.37615	40.3	40
MEG_702|Multi-compound|Drug_and_biocide_resistance|Drug_and_biocide_RND_efflux_regulator|ADEN	1	654	7	380	58.104	0.990826	40.2	39
MEG_703|Multi-compound|Drug_and_biocide_resistance|Drug_and_biocide_RND_efflux_regulator|ADER	1	744	25	697	93.6828	3.47446	39.7	55.2
MEG_704|Multi-compound|Drug_and_biocide_resistance|Drug_and_biocide_RND_efflux_regulator|ADES	1	1086	23	956	88.0295	2.60589	39.1	58.3
MEG_705|Multi-compound|Drug_and_biocide_resistance|Drug_and_biocide_RND_efflux_pumps|ADET1	1	915	22	892	97.4863	3.38033	39.6	60
MEG_706|Multi-compound|Drug_and_biocide_resistance|Drug_and_biocide_RND_efflux_pumps|ADET2	1	717	13	652	90.9344	2.10879	39	56.9
MEG_709|Drugs|betalactams|Class_B_betalactamases|AFM	1	804	10	64	7.9602	0.241294	40.7	0
MEG_710|Drugs|betalactams|Class_B_betalactamases|AIM	1	912	41	912	100	4.9068	39.4	56.1
MEG_711|Metals|Arsenic_resistance|Arsenite_oxidase|AIOA	1	2481	8	76	3.06328	0.0612656	40.5	0
MEG_712|Metals|Arsenic_resistance|Arsenite_oxidase|AIOA	1	2481	2	19	0.76582	0.0153164	41	0
MEG_714|Metals|Arsenic_resistance|Arsenite_oxidase|AIOE	1	1047	2	20	1.91022	0.0382044	40.7	46
MEG_715|Metals|Arsenic_resistance|Arsenite_oxidase_regulator|AIOR	1	1329	14	88	6.62152	0.213695	38.8	42.9
MEG_716|Metals|Arsenic_resistance|Arsenite_oxidase_regulator|AIOS	1	1467	4	39	2.65849	0.0531697	40.4	43
MEG_717|Metals|Arsenic_resistance|Arsenite_oxidase_regulator|AIOX	1	921	4	25	2.71444	0.0868621	40.3	43
MEG_718|Drugs|betalactams|Class_B_betalactamases|ALG	1	957	18	175	18.2863	0.365726	39.7	42.7
MEG_719|Drugs|betalactams|Class_B_betalactamases|ALG	1	888	12	99	11.1486	0.259009	40	20
MEG_720|Drugs|betalactams|Class_B_betalactamases|ALI	1	738	4	38	5.14905	0.102981	40.2	40
MEG_721|Drugs|betalactams|Class_B_betalactamases|ALI	1	738	4	38	5.14905	0.102981	40.9	40
MEG_722|Drugs|Cationic_antimicrobial_peptides|Lipid_A_modification|ALMG	1	822	2	20	2.43309	0.0486618	41	46
MEG_725|Drugs|betalactams|Class_C_betalactamases|AMPC	1	1143	10	92	8.04899	0.182852	39.4	50
MEG_728|Drugs|betalactams|Class_C_betalactamases|AMPC	1	1134	2	19	1.67549	0.0335097	40.9	40
MEG_729|Drugs|betalactams|Penicillin_binding_protein|AMPH	1	1158	3	75	6.47668	0.082038	40.2	50.7
MEG_730|Drugs|betalactams|Penicillin_binding_protein|AMPH	1	1161	6	288	24.8062	0.296296	39.7	52.8
MEG_731|Multi-compound|Drug_and_biocide_resistance|Drug_and_biocide_RND_efflux_pumps|AMRA	1	1200	94	499	41.5833	1.55417	40.6	43.5
MEG_732|Multi-compound|Drug_and_biocide_resistance|Drug_and_biocide_RND_efflux_pumps|AMRB	1	3132	233	1339	42.7522	2.58589	40	39.8
MEG_733|Multi-compound|Drug_and_biocide_resistance|Drug_and_biocide_MFS_efflux_pumps|AMVA	1	1479	31	1229	83.0967	2.66937	39.7	57.8
MEG_734|Drugs|betalactams|Class_B_betalactamases|ANA	1	768	12	119	15.4948	0.308594	40.4	43
MEG_738|Drugs|Aminoglycosides|Aminoglycoside_O-nucleotidyltransferases|ANT2-DPRIME	1	534	2	19	3.55805	0.071161	40.1	40
MEG_758|Drugs|Aminoglycosides|Aminoglycoside_O-nucleotidyltransferases|ANT3-DPRIME	1	834	2	19	2.27818	0.0455635	40.7	0
MEG_759|Drugs|Aminoglycosides|Aminoglycoside_O-nucleotidyltransferases|ANT3-DPRIME	1	834	2	19	2.27818	0.0455635	41	0
MEG_761|Drugs|Aminoglycosides|Aminoglycoside_O-nucleotidyltransferases|ANT3-DPRIME	1	1392	2	19	1.36494	0.0272989	40.8	0
MEG_762|Drugs|Aminoglycosides|Aminoglycoside_O-nucleotidyltransferases|ANT3-DPRIME	1	1374	3	123	8.95197	0.103348	40.2	0
MEG_763|Drugs|Aminoglycosides|Aminoglycoside_O-nucleotidyltransferases|ANT3-DPRIME	1	846	6	48	5.67376	0.134752	40.9	0
MEG_767|Drugs|Aminoglycosides|Aminoglycoside_O-nucleotidyltransferases|ANT3-DPRIME	1	792	2	20	2.52525	0.0492424	37.1	0
MEG_768|Drugs|Aminoglycosides|Aminoglycoside_O-nucleotidyltransferases|ANT3-DPRIME	1	792	1	150	18.9394	0.189394	38.2	0
MEG_777|Drugs|Aminoglycosides|Aminoglycoside_O-nucleotidyltransferases|ANT3-DPRIME	1	792	2	19	2.39899	0.0479798	39.4	40
MEG_781|Drugs|Aminoglycosides|Aminoglycoside_O-nucleotidyltransferases|ANT3-DPRIME	1	798	2	19	2.38095	0.047619	41	0
MEG_810|Drugs|Aminoglycosides|Aminoglycoside_O-nucleotidyltransferases|ANT3-DPRIME	1	792	2	20	2.52525	0.0505051	39.5	0
MEG_811|Drugs|Aminoglycosides|Aminoglycoside_O-nucleotidyltransferases|ANT3-DPRIME	1	792	1	61	7.70202	0.0770202	36.6	0
MEG_813|Drugs|Aminoglycosides|Aminoglycoside_O-nucleotidyltransferases|ANT3-DPRIME	1	846	3	48	5.67376	0.122931	38.1	0
MEG_816|Drugs|Aminoglycosides|Aminoglycoside_O-nucleotidyltransferases|ANT3-DPRIME	1	846	13	467	55.2009	1.10165	38.7	0
MEG_817|Drugs|Aminoglycosides|Aminoglycoside_O-nucleotidyltransferases|ANT3-DPRIME	1	846	2	44	5.20095	0.0744681	39.6	0
MEG_818|Drugs|Aminoglycosides|Aminoglycoside_O-nucleotidyltransferases|ANT3-DPRIME	1	846	2	20	2.36407	0.0472813	40.9	0
MEG_819|Drugs|Aminoglycosides|Aminoglycoside_O-nucleotidyltransferases|ANT3-DPRIME	1	846	2	26	3.07329	0.0602837	40.8	0
MEG_822|Drugs|Aminoglycosides|Aminoglycoside_O-nucleotidyltransferases|ANT3-DPRIME	1	798	2	19	2.38095	0.047619	41	0
MEG_823|Drugs|Aminoglycosides|Aminoglycoside_O-nucleotidyltransferases|ANT3-DPRIME	1	798	1	150	18.797	0.18797	40.5	0
MEG_824|Drugs|Aminoglycosides|Aminoglycoside_O-nucleotidyltransferases|ANT3-DPRIME	1	798	1	108	13.5338	0.135338	41	5
MEG_825|Drugs|Aminoglycosides|Aminoglycoside_O-nucleotidyltransferases|ANT3-DPRIME	1	846	8	251	29.669	0.543735	37.8	15
MEG_827|Drugs|Aminoglycosides|Aminoglycoside_O-nucleotidyltransferases|ANT3-DPRIME	1	789	2	19	2.40811	0.0481622	41	0
MEG_828|Drugs|Aminoglycosides|Aminoglycoside_O-nucleotidyltransferases|ANT3-DPRIME	1	789	2	19	2.40811	0.0481622	39.5	0
MEG_829|Drugs|Aminoglycosides|Aminoglycoside_O-nucleotidyltransferases|ANT3-DPRIME	1	789	2	225	28.5171	0.316857	39.9	0
MEG_830|Drugs|Aminoglycosides|Aminoglycoside_O-nucleotidyltransferases|ANT3-DPRIME	1	789	2	19	2.40811	0.0481622	38.3	0
MEG_831|Drugs|Aminoglycosides|Aminoglycoside_O-nucleotidyltransferases|ANT3-DPRIME	1	789	3	57	7.22433	0.0963245	40.6	0
MEG_833|Drugs|Aminoglycosides|Aminoglycoside_O-nucleotidyltransferases|ANT3-DPRIME	1	789	2	19	2.40811	0.0481622	40.9	0
MEG_834|Drugs|Aminoglycosides|Aminoglycoside_O-nucleotidyltransferases|ANT3-DPRIME	1	789	4	319	40.4309	0.42839	36.7	0
MEG_835|Drugs|Aminoglycosides|Aminoglycoside_O-nucleotidyltransferases|ANT3-DPRIME	1	789	2	20	2.53485	0.0506971	41	46
MEG_846|Drugs|Aminoglycosides|Aminoglycoside_O-nucleotidyltransferases|ANT3-DPRIME	1	792	2	19	2.39899	0.0479798	40	40
MEG_851|Drugs|Aminoglycosides|Aminoglycoside_O-nucleotidyltransferases|ANT3-DPRIME	1	798	2	19	2.38095	0.047619	41	0
MEG_858|Drugs|Aminoglycosides|Aminoglycoside_O-nucleotidyltransferases|ANT3-DPRIME	1	792	2	19	2.39899	0.0479798	41	40
MEG_882|Drugs|Aminoglycosides|Aminoglycoside_O-nucleotidyltransferases|ANT3-DPRIME	1	846	10	45	5.31915	0.434988	39.9	0
MEG_886|Drugs|Aminoglycosides|Aminoglycoside_O-nucleotidyltransferases|ANT3-DPRIME	1	792	2	20	2.52525	0.0505051	40.6	0
MEG_888|Drugs|Aminoglycosides|Aminoglycoside_O-nucleotidyltransferases|ANT3-DPRIME	1	792	2	20	2.52525	0.0505051	40.9	0
MEG_890|Drugs|Aminoglycosides|Aminoglycoside_O-nucleotidyltransferases|ANT3-DPRIME	1	789	2	20	2.53485	0.0506971	38.5	46
MEG_893|Drugs|Aminoglycosides|Aminoglycoside_O-nucleotidyltransferases|ANT3-DPRIME	1	792	2	20	2.52525	0.0505051	40.5	0
MEG_899|Drugs|Aminoglycosides|Aminoglycoside_O-nucleotidyltransferases|ANT3-DPRIME	1	789	13	610	77.3131	2.01521	40.5	14.8
MEG_900|Drugs|Aminoglycosides|Aminoglycoside_O-nucleotidyltransferases|ANT3-DPRIME	1	789	6	287	36.3752	0.476553	39.8	33.3
MEG_901|Drugs|Aminoglycosides|Aminoglycoside_O-nucleotidyltransferases|ANT3-DPRIME	1	789	42	750	95.057	7.52345	39.9	23.3
MEG_902|Drugs|Aminoglycosides|Aminoglycoside_O-nucleotidyltransferases|ANT3-DPRIME	1	789	9	451	57.161	1.10013	40.2	0
MEG_903|Drugs|Aminoglycosides|Aminoglycoside_O-nucleotidyltransferases|ANT3-DPRIME	1	789	5	254	32.1926	0.51711	38.8	0
MEG_904|Drugs|Aminoglycosides|Aminoglycoside_O-nucleotidyltransferases|ANT3-DPRIME	1	789	8	515	65.2725	1.14449	38.8	0
MEG_906|Drugs|Aminoglycosides|Aminoglycoside_O-nucleotidyltransferases|ANT3-DPRIME	1	789	4	217	27.5032	0.299113	40.6	0
MEG_907|Drugs|Aminoglycosides|Aminoglycoside_O-nucleotidyltransferases|ANT3-DPRIME	1	789	2	19	2.40811	0.0481622	40.7	0
MEG_908|Drugs|Aminoglycosides|Aminoglycoside_O-nucleotidyltransferases|ANT3-DPRIME	1	789	4	280	35.488	0.42839	39.4	0
MEG_909|Drugs|Aminoglycosides|Aminoglycoside_O-nucleotidyltransferases|ANT3-DPRIME	1	789	2	19	2.40811	0.0481622	40.8	0
MEG_910|Drugs|Aminoglycosides|Aminoglycoside_O-nucleotidyltransferases|ANT3-DPRIME	1	789	2	19	2.40811	0.0481622	40.9	0
MEG_911|Drugs|Aminoglycosides|Aminoglycoside_O-nucleotidyltransferases|ANT3-DPRIME	1	789	2	187	23.7009	0.380228	40.6	0
MEG_912|Drugs|Aminoglycosides|Aminoglycoside_O-nucleotidyltransferases|ANT3-DPRIME	1	789	2	300	38.0228	0.380228	40.4	42.5
MEG_913|Drugs|Aminoglycosides|Aminoglycoside_O-nucleotidyltransferases|ANT3-DPRIME	1	789	1	89	11.2801	0.112801	40.6	0
MEG_914|Drugs|Aminoglycosides|Aminoglycoside_O-nucleotidyltransferases|ANT3-DPRIME	1	789	5	349	44.2332	0.91635	40.3	39.6
MEG_916|Drugs|Aminoglycosides|Aminoglycoside_O-nucleotidyltransferases|ANT3-DPRIME	1	792	2	167	21.0859	0.378788	39.9	0
MEG_917|Drugs|Aminoglycosides|Aminoglycoside_O-nucleotidyltransferases|ANT3-DPRIME	1	834	2	19	2.27818	0.0455635	40.9	0
MEG_918|Drugs|Aminoglycosides|Aminoglycoside_O-nucleotidyltransferases|ANT3-DPRIME	1	786	9	624	79.3893	1.23537	38.2	56.9
MEG_920|Drugs|Aminoglycosides|Aminoglycoside_O-nucleotidyltransferases|ANT3-DPRIME	1	789	4	38	4.81622	0.0963245	40.9	0
MEG_932|Drugs|Aminoglycosides|Aminoglycoside_O-nucleotidyltransferases|ANT3-DPRIME	1	846	5	47	5.55556	0.210402	39.9	0
MEG_934|Drugs|Aminoglycosides|Aminoglycoside_O-nucleotidyltransferases|ANT3-DPRIME	1	780	2	19	2.4359	0.0487179	40.6	40
MEG_936|Drugs|Aminoglycosides|Aminoglycoside_O-nucleotidyltransferases|ANT3-DPRIME	1	789	2	19	2.40811	0.0481622	40.7	0
MEG_939|Drugs|Aminoglycosides|Aminoglycoside_O-nucleotidyltransferases|ANT3-DPRIME	1	846	11	46	5.43735	0.492908	40.4	0
MEG_944|Drugs|Aminoglycosides|Aminoglycoside_O-nucleotidyltransferases|ANT3-DPRIME	1	846	6	48	5.67376	0.137116	40.9	0
MEG_945|Drugs|Aminoglycosides|Aminoglycoside_O-nucleotidyltransferases|ANT3-DPRIME	1	798	2	19	2.38095	0.047619	41	0
MEG_953|Drugs|Aminoglycosides|Aminoglycoside_O-nucleotidyltransferases|ANT3-DPRIME	1	789	4	65	8.23828	0.148289	40.2	0
MEG_955|Drugs|Aminoglycosides|Aminoglycoside_O-nucleotidyltransferases|ANT3-DPRIME	1	816	2	19	2.32843	0.0465686	41	0
MEG_957|Drugs|Aminoglycosides|Aminoglycoside_O-nucleotidyltransferases|ANT3-DPRIME	1	786	2	19	2.4173	0.0483461	41	0
MEG_961|Drugs|Aminoglycosides|Aminoglycoside_O-nucleotidyltransferases|ANT3-DPRIME	1	792	1	100	12.6263	0.126263	38.8	0
MEG_962|Drugs|Aminoglycosides|Aminoglycoside_O-nucleotidyltransferases|ANT3-DPRIME	1	792	1	150	18.9394	0.189394	33	0
MEG_979|Drugs|Aminoglycosides|Aminoglycoside_O-nucleotidyltransferases|ANT4-PRIME	1	762	2	20	2.62467	0.0524934	40.9	0
MEG_981|Drugs|Aminoglycosides|Aminoglycoside_O-nucleotidyltransferases|ANT4-PRIME	1	771	2	21	2.72374	0.0531777	38.1	0
MEG_982|Drugs|Aminoglycosides|Aminoglycoside_O-nucleotidyltransferases|ANT4-PRIME	1	756	2	19	2.51323	0.0502646	39.9	40
MEG_983|Drugs|Aminoglycosides|Aminoglycoside_O-nucleotidyltransferases|ANT4-PRIME	1	762	2	20	2.62467	0.0524934	37.5	0
MEG_984|Drugs|Aminoglycosides|Aminoglycoside_O-nucleotidyltransferases|ANT4-PRIME	1	759	3	20	2.63505	0.0777339	38.4	44
MEG_988|Drugs|Aminoglycosides|Aminoglycoside_O-nucleotidyltransferases|ANT6	1	867	2	19	2.19146	0.0438293	41	40
MEG_989|Drugs|Aminoglycosides|Aminoglycoside_O-nucleotidyltransferases|ANT6	1	849	2	19	2.23793	0.0447585	41	0
MEG_990|Drugs|Aminoglycosides|Aminoglycoside_O-nucleotidyltransferases|ANT6	1	900	6	49	5.44444	0.135556	41	48
MEG_995|Drugs|Aminoglycosides|Aminoglycoside_O-nucleotidyltransferases|ANT6	1	849	4	38	4.47585	0.0895171	40.3	0
MEG_998|Drugs|Aminoglycosides|Aminoglycoside_O-nucleotidyltransferases|ANT6	1	864	41	864	100	5.93403	40.3	56
MEG_999|Drugs|Aminoglycosides|Aminoglycoside_O-nucleotidyltransferases|ANT6	1	564	2	19	3.36879	0.0673759	41	0
MEG_1003|Drugs|Aminoglycosides|Aminoglycoside_O-nucleotidyltransferases|ANT9	1	777	2	21	2.7027	0.0540541	41	52
MEG_1004|Drugs|Aminoglycosides|Aminoglycoside_O-nucleotidyltransferases|ANT9	1	810	2	20	2.46914	0.0493827	41	46
MEG_1005|Drugs|Aminoglycosides|Aminoglycoside_O-nucleotidyltransferases|ANT9	1	768	2	229	29.8177	0.390625	40.3	0
MEG_1006|Drugs|Aminoglycosides|Aminoglycoside_O-nucleotidyltransferases|ANT9	1	774	4	38	4.90956	0.0981912	41	40
MEG_1007|Drugs|Aminoglycosides|Aminoglycoside_O-nucleotidyltransferases|ANT9	1	753	2	300	39.8406	0.398406	40.4	0
MEG_1008|Drugs|Aminoglycosides|Aminoglycoside_O-phosphotransferases|APH2-DPRIME	1	900	2	19	2.11111	0.0422222	35.3	40
MEG_1009|Drugs|Aminoglycosides|Aminoglycoside_O-phosphotransferases|APH2-DPRIME	1	891	2	19	2.13244	0.0426487	40.3	40
MEG_1010|Drugs|Aminoglycosides|Aminoglycoside_O-phosphotransferases|APH2-DPRIME	1	894	4	39	4.36242	0.0872483	38.4	43
MEG_1014|Drugs|Aminoglycosides|Aminoglycoside_O-phosphotransferases|APH2-DPRIME	1	894	2	19	2.12528	0.0425056	41	40
MEG_1017|Drugs|Aminoglycosides|Aminoglycoside_O-phosphotransferases|APH2-DPRIME	1	921	4	39	4.23453	0.0846906	40.8	43
MEG_1019|Drugs|Aminoglycosides|Aminoglycoside_O-phosphotransferases|APH3-DPRIME	1	828	16	767	92.6329	2.35145	39.4	15.4
MEG_1021|Drugs|Aminoglycosides|Aminoglycoside_O-phosphotransferases|APH3-DPRIME	1	804	8	76	9.45274	0.189055	40.6	30
MEG_1028|Drugs|Aminoglycosides|Aminoglycoside_O-phosphotransferases|APH3-DPRIME	1	816	2	277	33.9461	0.367647	39.7	0
MEG_1031|Drugs|Aminoglycosides|Aminoglycoside_O-phosphotransferases|APH3-DPRIME	1	816	5	41	5.02451	0.120098	40.8	43.6
MEG_1032|Drugs|Aminoglycosides|Aminoglycoside_O-phosphotransferases|APH3-DPRIME	1	819	6	57	6.95971	0.139194	40.8	0
MEG_1033|Drugs|Aminoglycosides|Aminoglycoside_O-phosphotransferases|APH3-DPRIME	1	819	8	76	9.27961	0.188034	40.9	0
MEG_1034|Drugs|Aminoglycosides|Aminoglycoside_O-phosphotransferases|APH3-DPRIME	1	807	12	113	14.0025	0.297398	40.8	13.3
MEG_1035|Drugs|Aminoglycosides|Aminoglycoside_O-phosphotransferases|APH3-DPRIME	1	795	10	100	12.5786	0.250314	39.7	10.4
MEG_1036|Drugs|Aminoglycosides|Aminoglycoside_O-phosphotransferases|APH3-DPRIME	1	804	12	96	11.9403	0.328358	40.7	33.2
MEG_1037|Drugs|Aminoglycosides|Aminoglycoside_O-phosphotransferases|APH3-DPRIME	1	807	34	249	30.855	0.821561	39.8	5.41
MEG_1044|Drugs|Aminoglycosides|Aminoglycoside_O-phosphotransferases|APH3-DPRIME	1	816	3	389	47.6716	0.476716	37.9	0
MEG_1045|Drugs|Aminoglycosides|Aminoglycoside_O-phosphotransferases|APH3-DPRIME	1	804	12	747	92.9104	1.95398	39.5	0
MEG_1046|Drugs|Aminoglycosides|Aminoglycoside_O-phosphotransferases|APH3-DPRIME	1	804	10	645	80.2239	1.76368	39.5	0
MEG_1049|Drugs|Aminoglycosides|Aminoglycoside_O-phosphotransferases|APH3-DPRIME	1	765	19	147	19.2157	0.478431	40.4	9.68
MEG_1050|Drugs|Aminoglycosides|Aminoglycoside_O-phosphotransferases|APH3-DPRIME	1	795	6	58	7.2956	0.148428	41	0
MEG_1051|Drugs|Aminoglycosides|Aminoglycoside_O-phosphotransferases|APH3-DPRIME	1	819	16	128	15.6288	0.380952	40.7	0
MEG_1052|Drugs|Aminoglycosides|Aminoglycoside_O-phosphotransferases|APH3-DPRIME	1	813	5	39	4.79705	0.118081	40.7	24
MEG_1053|Drugs|Aminoglycosides|Aminoglycoside_O-phosphotransferases|APH3-DPRIME	1	804	17	747	92.9104	3.17164	40.1	0
MEG_1054|Drugs|Aminoglycosides|Aminoglycoside_O-phosphotransferases|APH3-DPRIME	1	804	9	568	70.6468	1.6791	39.8	0
MEG_1055|Drugs|Aminoglycosides|Aminoglycoside_O-phosphotransferases|APH3-DPRIME	1	804	5	322	40.0498	0.809701	38.2	0
MEG_1056|Drugs|Aminoglycosides|Aminoglycoside_O-phosphotransferases|APH3-DPRIME	1	816	19	128	15.6863	0.453431	40.1	18.7
MEG_1057|Drugs|Aminoglycosides|Aminoglycoside_O-phosphotransferases|APH3-DPRIME	1	804	5	577	71.7662	0.884328	40.7	0
MEG_1058|Drugs|Aminoglycosides|Aminoglycoside_O-phosphotransferases|APH3-DPRIME	1	492	3	308	62.6016	0.914634	39.8	0
MEG_1062|Drugs|Aminoglycosides|Aminoglycoside_O-phosphotransferases|APH3-PRIME	1	777	6	60	7.72201	0.151866	40.7	0
MEG_1066|Drugs|Aminoglycosides|Aminoglycoside_O-phosphotransferases|APH3-PRIME	1	804	16	91	11.3184	0.39801	40.8	35.2
MEG_1067|Drugs|Aminoglycosides|Aminoglycoside_O-phosphotransferases|APH3-PRIME	1	804	11	83	10.3234	0.267413	40.5	34.9
MEG_1068|Drugs|Aminoglycosides|Aminoglycoside_O-phosphotransferases|APH3-PRIME	1	807	25	212	26.2701	0.623296	40.7	0
MEG_1070|Drugs|Aminoglycosides|Aminoglycoside_O-phosphotransferases|APH3-PRIME	1	816	2	19	2.32843	0.0465686	39.6	0
MEG_1071|Drugs|Aminoglycosides|Aminoglycoside_O-phosphotransferases|APH3-PRIME	1	792	10	82	10.3535	0.242424	40.5	8
MEG_1072|Drugs|Aminoglycosides|Aminoglycoside_O-phosphotransferases|APH3-PRIME	1	753	2	19	2.52324	0.0504648	40.8	40
MEG_1073|Drugs|Aminoglycosides|Aminoglycoside_O-phosphotransferases|APH3-PRIME	1	795	35	231	29.0566	0.871698	39.8	40.5
MEG_1074|Drugs|Aminoglycosides|Aminoglycoside_O-phosphotransferases|APH3-PRIME	1	789	4	38	4.81622	0.0963245	40.4	40
MEG_1076|Drugs|Aminoglycosides|Aminoglycoside_O-phosphotransferases|APH3-PRIME	1	807	16	143	17.72	0.399009	41	21.5
MEG_1077|Drugs|Aminoglycosides|Aminoglycoside_O-phosphotransferases|APH3-PRIME	1	813	6	64	7.87208	0.157442	40.7	15
MEG_1078|Drugs|Aminoglycosides|Aminoglycoside_O-phosphotransferases|APH3-PRIME	1	816	3	403	49.3873	0.493873	35.2	0
MEG_1080|Drugs|Aminoglycosides|Aminoglycoside_O-phosphotransferases|APH3-PRIME	1	795	6	57	7.16981	0.143396	40.7	0
MEG_1082|Drugs|Aminoglycosides|Aminoglycoside_O-phosphotransferases|APH4	1	1026	2	21	2.04678	0.0409357	40.9	52
MEG_1083|Drugs|Aminoglycosides|Aminoglycoside_O-phosphotransferases|APH4	1	1263	4	40	3.16706	0.0633413	41	46
MEG_1084|Drugs|Aminoglycosides|Aminoglycoside_O-phosphotransferases|APH6	1	837	9	611	72.9988	1.45639	38.8	0
MEG_1085|Drugs|Aminoglycosides|Aminoglycoside_O-phosphotransferases|APH6	1	837	9	322	38.4707	0.516129	37.5	0
MEG_1086|Drugs|Aminoglycosides|Aminoglycoside_O-phosphotransferases|APH6	1	837	19	724	86.4994	2.73477	38.6	0
MEG_1087|Drugs|Aminoglycosides|Aminoglycoside_O-phosphotransferases|APH6	1	837	3	363	43.3692	0.444444	40.3	0
MEG_1088|Drugs|Aminoglycosides|Aminoglycoside_O-phosphotransferases|APH6	1	924	27	236	25.5411	0.5671	40.3	0
MEG_1089|Drugs|Aminoglycosides|Aminoglycoside_O-phosphotransferases|APH6	1	924	34	284	30.7359	0.717532	40.2	37.2
MEG_1090|Drugs|Aminoglycosides|Aminoglycoside_O-phosphotransferases|APH6	1	843	14	86	10.2017	0.335706	40.7	0
MEG_1091|Drugs|Aminoglycosides|Aminoglycoside_O-phosphotransferases|APH6	1	837	7	310	37.037	0.491039	40	0
MEG_1092|Drugs|Aminoglycosides|Aminoglycoside_O-phosphotransferases|APH6	1	801	19	136	16.9788	0.478152	40.4	0
MEG_1093|Drugs|Aminoglycosides|Aminoglycoside_O-phosphotransferases|APH6	1	924	59	377	40.8009	1.29004	39.7	38.3
MEG_1094|Drugs|Aminoglycosides|Aminoglycoside_O-phosphotransferases|APH6	1	924	23	198	21.4286	0.484848	40.4	0
MEG_1095|Drugs|Aminoglycosides|Aminoglycoside_O-phosphotransferases|APH6	1	837	18	826	98.6858	2.47431	38.8	0
MEG_1096|Drugs|Aminoglycosides|Aminoglycoside_O-phosphotransferases|APH6	1	837	15	500	59.7372	2.15771	39.2	0
MEG_1097|Drugs|Aminoglycosides|Aminoglycoside_O-phosphotransferases|APH6	1	831	10	334	40.1925	1.16005	40.1	0
MEG_1098|Drugs|Aminoglycosides|Aminoglycoside_O-phosphotransferases|APH7-DPRIME	1	999	26	168	16.8168	0.514515	40	42.5
MEG_1100|Drugs|Aminoglycosides|Aminoglycoside_O-phosphotransferases|APH9	1	993	10	98	9.86908	0.196375	39.4	42.4
MEG_1101|Drugs|Aminoglycosides|Aminoglycoside_O-phosphotransferases|APH9	1	996	2	19	1.90763	0.0381526	40.9	40
MEG_1105|Drugs|betalactams|Class_C_betalactamases|AQU	1	1143	4	23	2.01225	0.0673666	41	40
MEG_1106|Drugs|betalactams|Class_C_betalactamases|AQU	1	1149	4	50	4.35161	0.0870322	36.7	30
MEG_1118|Drugs|Multi-drug_resistance|MDR_regulator|ARLS	1	1356	2	23	1.69617	0.0339233	41	0
MEG_1119|Drugs|Multi-drug_resistance|MDR_regulator|ARLS	1	1356	2	23	1.69617	0.0339233	35.6	0
MEG_1120|Drugs|Aminoglycosides|16S_rRNA_methyltransferases|ARMA	1	774	2	19	2.45478	0.0490956	40.9	40
MEG_1122|Drugs|Cationic_antimicrobial_peptides|Polymyxin_B_resistance_regulator|ARNA	1	1989	78	1105	55.5556	1.26848	39.3	45.1
MEG_1126|Drugs|Rifampin|Rifampin_ADP-ribosyltransferase_Arr|ARR	1	414	2	19	4.58937	0.0917874	41	40
MEG_1128|Drugs|Rifampin|Rifampin_ADP-ribosyltransferase_Arr|ARR	1	432	3	21	4.86111	0.141204	38.4	48
MEG_1130|Drugs|Rifampin|Rifampin_ADP-ribosyltransferase_Arr|ARR	1	453	2	19	4.19426	0.0838852	37.6	40
MEG_1135|Drugs|Rifampin|Rifampin_ADP-ribosyltransferase_Arr|ARR	1	543	1	150	27.6243	0.276243	31.7	60
MEG_1139|Metals|Arsenic_resistance|Arsenic_resistance_protein|ARRA	1	2565	2	20	0.779727	0.0155945	41	0
MEG_1140|Metals|Arsenic_resistance|Arsenic_resistance_protein|ARRA	1	2565	2	19	0.740741	0.0148148	38.3	0
MEG_1142|Metals|Multi-metal_resistance|Multi-metal_resistance_protein|ARSA	1	1752	4	38	2.16895	0.043379	39.2	40
MEG_1143|Metals|Multi-metal_resistance|Multi-metal_resistance_protein|ARSA	1	1752	6	58	3.3105	0.06621	41	42
MEG_1144|Metals|Multi-metal_resistance|Multi-metal_resistance_protein|ARSA	1	1752	2	21	1.19863	0.0239726	40.5	52
MEG_1145|Metals|Arsenic_resistance|Arsenic_resistance_protein|ARSB	1	1290	6	131	10.155	0.131783	40.4	47.5
MEG_1146|Metals|Arsenic_resistance|Arsenic_resistance_protein|ARSB	1	1041	2	25	2.40154	0.0451489	41	0
MEG_1147|Metals|Arsenic_resistance|Arsenic_resistance_protein|ARSB	1	1041	4	44	4.22671	0.0845341	40.5	0
MEG_1148|Metals|Multi-metal_resistance|Multi-metal_resistance_protein|ARSBM	1	1290	5	152	11.7829	0.148062	40.3	25.6
MEG_1149|Metals|Multi-metal_resistance|Multi-metal_resistance_protein|ARSBM	1	1290	8	76	5.89147	0.117829	40.3	10
MEG_1150|Metals|Multi-metal_resistance|Multi-metal_resistance_protein|ARSBM	1	1290	2	19	1.47287	0.0294574	41	0
MEG_1151|Metals|Multi-metal_resistance|Multi-metal_resistance_protein|ARSBM	1	1290	2	19	1.47287	0.0294574	40.9	40
MEG_1153|Metals|Multi-metal_resistance|Multi-metal_resistance_protein|ARSBM	1	1290	13	232	17.9845	0.334884	39.8	50.8
MEG_1161|Metals|Multi-metal_resistance|Multi-metal_resistance_protein|ARSCM	1	426	2	19	4.46009	0.0892019	39.7	40
MEG_1162|Metals|Multi-metal_resistance|Multi-metal_resistance_protein|ARSCM	1	426	4	60	14.0845	0.274648	39.5	28
MEG_1164|Metals|Multi-metal_resistance|Multi-metal_resistance_protein|ARSCM	1	426	4	45	10.5634	0.309859	38.1	15
MEG_1167|Metals|Arsenic_resistance|Arsenic_resistance_protein|ARSH	1	699	15	161	23.0329	0.81402	39.7	50.8
MEG_1168|Biocides|Naphthoquinone|Naphthoquinone_resistance_protein|ARSHN	1	621	3	69	11.1111	0.141707	39.8	36
MEG_1169|Metals|Arsenic_resistance|Arsenic_resistance_protein|ARSM	1	852	47	305	35.7981	1.11502	39.7	46
MEG_1170|Metals|Arsenic_resistance|Arsenic_resistance_protein|ARSP	1	948	4	40	4.21941	0.0833333	40.8	44.5
MEG_1171|Metals|Arsenic_resistance|Arsenic_resistance_regulator|ARSR	1	354	4	39	11.0169	0.217514	40.3	40
MEG_1173|Metals|Arsenic_resistance|Arsenic_resistance_regulator|ARSR	1	354	4	223	62.9944	0.912429	40.8	50
MEG_1178|Metals|Arsenic_resistance|Arsenic_resistance_protein|ARST	1	975	349	728	74.6667	26.8985	40.1	51.1
MEG_1179|Drugs|Multi-drug_resistance|Multi-drug_RND_efflux_regulator|ASMA	1	1824	18	155	8.49781	0.192982	40.5	43
MEG_1180|Drugs|Multi-drug_resistance|Multi-drug_RND_efflux_regulator|ASMA	1	1854	9	675	36.4078	0.414779	37.2	51.1
MEG_1183|Drugs|betalactams|Class_A_betalactamases|AST	1	933	50	283	30.3323	1.08574	40	42.2
MEG_1184|Drugs|betalactams|Class_A_betalactamases|AXC	1	897	19	166	18.5061	0.42029	40	0
MEG_1185|Multi-compound|Drug_and_biocide_resistance|Drug_and_biocide_RND_efflux_pumps|AXY	1	3138	194	1399	44.5825	1.96048	39.6	35.5
MEG_1186|Multi-compound|Drug_and_biocide_resistance|Drug_and_biocide_RND_efflux_pumps|AXY	1	1176	54	306	26.0204	0.890306	40.8	40.2
MEG_1187|Multi-compound|Drug_and_biocide_resistance|Drug_and_biocide_RND_efflux_pumps|AXYZ|RequiresSNPConfirmation	1	639	27	163	25.5086	0.826291	40.7	43
MEG_1189|Drugs|Bacitracin|Undecaprenyl_pyrophosphate_phosphatase|BACA	1	822	2	19	2.31144	0.0462287	40.9	0
MEG_1190|Drugs|Bacitracin|Undecaprenyl_pyrophosphate_phosphatase|BACA	1	822	2	19	2.31144	0.0462287	40.1	0
MEG_1191|Multi-compound|Drug_and_biocide_and_metal_resistance|Drug_and_biocide_and_metal_RND_efflux_regulator|BAER	1	723	4	40	5.5325	0.11065	40.6	46
MEG_1192|Multi-compound|Drug_and_biocide_and_metal_resistance|Drug_and_biocide_and_metal_RND_efflux_regulator|BAER	1	723	5	150	20.7469	0.338866	39.8	59.6
MEG_1193|Multi-compound|Drug_and_biocide_and_metal_resistance|Drug_and_biocide_and_metal_RND_efflux_regulator|BAES	1	1404	4	38	2.70655	0.0541311	39.8	0
MEG_1194|Multi-compound|Drug_and_biocide_and_metal_resistance|Drug_and_biocide_and_metal_RND_efflux_regulator|BAES	1	1404	6	29	2.06553	0.108262	40.7	22
MEG_1195|Multi-compound|Drug_and_biocide_and_metal_resistance|Drug_and_biocide_and_metal_RND_efflux_regulator|BAES	1	1401	2	19	1.35617	0.0271235	40.7	0
MEG_1196|Drugs|Bacitracin|Undecaprenyl_pyrophosphate_phosphatase|BAHA	1	2259	4	38	1.68216	0.0336432	40.6	40
MEG_1197|Drugs|Cationic_antimicrobial_peptides|Polymyxin_B_resistance_regulator|BASRS|RequiresSNPConfirmation	1	666	29	235	35.2853	0.915916	40.8	42.6
MEG_1198|Drugs|Cationic_antimicrobial_peptides|Polymyxin_B_resistance_regulator|BASRS	1	1434	58	399	27.8243	0.795676	40.7	42.6
MEG_1201|Drugs|betalactams|Class_B_betalactamases|BC	1	921	2	19	2.06298	0.0412595	38.6	0
MEG_1203|Drugs|betalactams|Class_B_betalactamases|BCII	1	774	4	38	4.90956	0.0981912	40.9	40
MEG_1209|Multi-compound|Drug_and_biocide_resistance|Drug_and_biocide_MFS_efflux_pumps|BCR	1	1134	7	60	5.29101	0.122575	38.3	0
MEG_1210|Multi-compound|Drug_and_biocide_resistance|Drug_and_biocide_MFS_efflux_pumps|BCR	1	1191	6	42	3.52645	0.103275	39.3	0
MEG_1211|Multi-compound|Drug_and_biocide_resistance|Drug_and_biocide_MFS_efflux_pumps|BCR	1	1134	6	47	4.14462	0.10582	40.9	0
MEG_1212|Multi-compound|Drug_and_biocide_resistance|Drug_and_biocide_MFS_efflux_pumps|BCR1	1	1209	57	461	38.1307	1.01241	39.9	43.3
MEG_1213|Drugs|Bacitracin|Bacitracin_ABC_transporter|BCRA	1	921	2	21	2.28013	0.0456026	39.5	52
MEG_1219|Drugs|betalactams|Class_A_betalactamases|BEL	1	852	2	19	2.23005	0.0446009	40.6	0
MEG_1220|Drugs|betalactams|Class_A_betalactamases|BEL	1	852	2	19	2.23005	0.0446009	41	0
MEG_1221|Drugs|betalactams|Class_A_betalactamases|BEL	1	852	2	19	2.23005	0.0446009	41	0
MEG_1223|Multi-compound|Drug_and_biocide_resistance|Drug_and_biocide_RND_efflux_pumps|BEPC	1	1371	4	38	2.7717	0.055434	40.3	40
MEG_1224|Multi-compound|Drug_and_biocide_resistance|Drug_and_biocide_RND_efflux_pumps|BEPD	1	1194	20	132	11.0553	0.324958	40	41.2
MEG_1225|Multi-compound|Drug_and_biocide_resistance|Drug_and_biocide_RND_efflux_pumps|BEPE	1	3156	62	687	21.7681	0.513625	39	38.6
MEG_1226|Multi-compound|Drug_and_biocide_resistance|Drug_and_biocide_RND_efflux_pumps|BEPF	1	1236	14	88	7.11974	0.220065	39.9	42.6
MEG_1227|Multi-compound|Drug_and_biocide_resistance|Drug_and_biocide_RND_efflux_pumps|BEPG	1	3225	40	400	12.4031	0.272868	39.8	41.8
MEG_1228|Drugs|betalactams|Class_A_betalactamases|BES	1	879	6	59	6.71217	0.134243	39.6	44
MEG_1230|Metals|Iron_resistance|Iron_resistance_protein|BFRA	1	480	2	38	7.91667	0.120833	40.9	51.5
MEG_1231|Metals|Copper_resistance|Copper_resistance_regulator|BHSA	1	258	4	242	93.7984	1.01163	40.5	50
MEG_1234|Drugs|betalactams|Class_B_betalactamases|BJP1	1	885	23	196	22.1469	0.526554	39.9	41
MEG_1235|Drugs|betalactams|Class_B_betalactamases|BJP1	1	885	15	135	15.2542	0.325424	40.3	27.5
MEG_1236|Drugs|betalactams|Class_A_betalactamases|BKC	1	942	20	169	17.9406	0.418259	40.9	0
MEG_1240|Drugs|betalactams|Class_A_betalactamases|BLAA	1	882	2	19	2.1542	0.0430839	40.6	40
MEG_1242|Drugs|betalactams|Class_A_betalactamases|BLAA	1	924	18	82	8.87446	0.395022	40.3	43.8
MEG_1243|Drugs|betalactams|Class_A_betalactamases|BLAA	1	1038	14	115	11.079	0.262042	40.4	36.9
MEG_1245|Drugs|betalactams|Class_A_betalactamases|BLAA	1	885	4	23	2.59887	0.0881356	39.9	43
MEG_1246|Drugs|betalactams|Class_A_betalactamases|BLAA	1	1020	4	39	3.82353	0.0764706	40.3	43
MEG_1247|Drugs|betalactams|Class_A_betalactamases|BLAA	1	1275	34	1147	89.9608	3.10039	40.2	56.6
MEG_1250|Drugs|betalactams|Class_B_betalactamases|BLAB	1	1029	3	23	2.23518	0.0592809	40.5	46.7
MEG_1269|Drugs|betalactams|Class_B_betalactamases|BLAB	1	750	2	19	2.53333	0.0506667	40.1	0
MEG_1270|Drugs|betalactams|Class_C_betalactamases|BLAC	1	1137	4	38	3.34213	0.0668426	39.3	40
MEG_1271|Drugs|betalactams|Class_C_betalactamases|BLAC	1	1161	4	41	3.53144	0.0706288	39.7	49
MEG_1272|Drugs|betalactams|Class_A_betalactamases|BLACRP	1	882	12	87	9.86395	0.267574	40.4	44
MEG_1273|Drugs|betalactams|Class_C_betalactamases|BLAE	1	1143	2	19	1.66229	0.0332458	39.7	40
MEG_1274|Drugs|betalactams|Class_B_betalactamases|BLAEAM	1	957	13	87	9.09091	0.271682	38.7	38
MEG_1276|Drugs|betalactams|Class_C_betalactamases|BLAEC	1	1134	5	168	14.8148	0.187831	37.6	20.6
MEG_1284|Drugs|betalactams|Class_C_betalactamases|BLAEC	1	1134	2	19	1.67549	0.0335097	40.7	0
MEG_1285|Drugs|betalactams|Class_B_betalactamases|BLAECM	1	912	20	174	19.0789	0.434211	39.9	44.2
MEG_1286|Drugs|betalactams|Class_A_betalactamases|BLAF	1	885	15	129	14.5763	0.341243	39.5	41.1
MEG_1290|Drugs|betalactams|Class_A_betalactamases|BLAL	1	978	12	115	11.7587	0.234151	39.8	0
MEG_1291|Drugs|betalactams|Class_A_betalactamases|BLAL	1	978	17	139	14.2127	0.334356	40.8	4.71
MEG_1292|Drugs|betalactams|Class_A_betalactamases|BLAL	1	978	15	137	14.0082	0.296524	39.1	13.3
MEG_1294|Drugs|betalactams|Class_A_betalactamases|BLAP	1	924	2	19	2.05628	0.0411255	41	40
MEG_1295|Drugs|betalactams|Class_A_betalactamases|BLAPAM	1	864	15	126	14.5833	0.341435	40.3	32.5
MEG_1297|Drugs|betalactams|Class_B_betalactamases|BLAPLA	1	876	2	19	2.16895	0.043379	40.9	0
MEG_1299|Drugs|betalactams|Penicillin_binding_protein_regulator|BLAR	1	1758	2	19	1.08077	0.0216155	41	40
MEG_1300|Drugs|betalactams|Penicillin_binding_protein_regulator|BLAR	1	1758	8	77	4.37998	0.0875995	40.3	10
MEG_1301|Drugs|betalactams|Penicillin_binding_protein_regulator|BLAR	1	1758	2	20	1.13766	0.0227531	41	0
MEG_1302|Drugs|betalactams|Penicillin_binding_protein_regulator|BLAR	1	1758	6	60	3.41297	0.0682594	37.8	0
MEG_1303|Drugs|betalactams|Penicillin_binding_protein_regulator|BLAR	1	1767	2	19	1.07527	0.0215054	41	40
MEG_1304|Drugs|betalactams|Class_A_betalactamases|BLAS	1	882	17	106	12.0181	0.367347	39.7	40.4
MEG_1305|Drugs|betalactams|Class_A_betalactamases|BLASGM	1	930	26	170	18.2796	0.541935	40.1	39.2
MEG_1306|Drugs|betalactams|Class_A_betalactamases|BLASGM	1	930	15	93	10	0.319355	39.8	0
MEG_1307|Drugs|betalactams|Class_A_betalactamases|BLASGM	1	930	18	141	15.1613	0.374194	40.6	0
MEG_1308|Drugs|betalactams|Class_A_betalactamases|BLASGM	1	966	48	280	28.9855	0.986542	39.7	41
MEG_1309|Drugs|betalactams|Class_A_betalactamases|BLASGM	1	981	26	178	18.1448	0.534149	39.6	42.1
MEG_1310|Drugs|betalactams|Class_A_betalactamases|BLASGM	1	981	18	95	9.684	0.358818	40.3	30
MEG_1311|Drugs|betalactams|Class_A_betalactamases|BLASGM	1	981	42	231	23.5474	0.844037	40.2	26.1
MEG_1312|Drugs|betalactams|Class_A_betalactamases|BLASGM	1	936	17	133	14.2094	0.36859	40.8	0
MEG_1322|Drugs|betalactams|Class_A_betalactamases|BLAZ	1	852	4	38	4.46009	0.0892019	40.5	40
MEG_1324|Drugs|betalactams|Class_A_betalactamases|BLAZ	1	846	2	19	2.24586	0.0449173	40.8	40
MEG_1351|Drugs|betalactams|Class_A_betalactamases|BLAZ	1	846	2	20	2.36407	0.0472813	40.7	0
MEG_1376|Drugs|betalactams|Class_A_betalactamases|BLAZ	1	846	2	20	2.36407	0.0472813	41	46
MEG_1396|Drugs|betalactams|Class_A_betalactamases|BLAZ	1	846	2	20	2.36407	0.0472813	41	0
MEG_1412|Drugs|betalactams|Class_A_betalactamases|BLAZ	1	951	2	19	1.9979	0.0399579	39	40
MEG_1423|Drugs|betalactams|Class_A_betalactamases|BLAZ	1	846	2	19	2.24586	0.0449173	38	0
MEG_1436|Drugs|betalactams|Class_A_betalactamases|BLAZ	1	846	2	19	2.24586	0.0449173	37.9	40
MEG_1458|Drugs|Glycopeptides|Bleomycin_resistance_protein|BLE	1	375	4	41	10.9333	0.213333	40.9	43
MEG_1459|Drugs|Glycopeptides|Bleomycin_resistance_protein|BLE	1	369	8	61	16.5312	0.417344	40.4	41.5
MEG_1461|Drugs|Glycopeptides|Bleomycin_resistance_protein|BLM	1	906	31	232	25.6071	0.681015	40.4	44
MEG_1462|Drugs|Glycopeptides|Bleomycin_resistance_protein|BLM	1	369	6	59	15.9892	0.319783	40.5	44
MEG_1464|Multi-compound|Drug_and_biocide_resistance|Drug_and_biocide_MFS_efflux_pumps|BLT	1	1309	4	39	2.97937	0.0595875	40.7	0
MEG_1469|Multi-compound|Drug_and_biocide_resistance|Drug_and_biocide_MFS_efflux_regulator|BMR	1	1170	2	19	1.62393	0.0324786	41	0
MEG_1470|Multi-compound|Drug_and_biocide_resistance|Drug_and_biocide_MFS_efflux_regulator|BMR	1	837	2	19	2.27001	0.0454002	40.2	40
MEG_1471|Multi-compound|Drug_and_biocide_resistance|Drug_and_biocide_MFS_efflux_regulator|BMR	1	1170	4	38	3.24786	0.0649573	40.9	0
MEG_1472|Drugs|betalactams|Class_D_betalactamases|BPU	1	789	4	38	4.81622	0.0963245	40.9	40
MEG_1476|Drugs|betalactams|Class_A_betalactamases|BRO	1	945	4	40	4.2328	0.0846561	40.4	0
MEG_1477|Drugs|Glycopeptides|Bleomycin_resistance_protein|BRP	1	366	6	59	16.1202	0.322404	40.9	44
MEG_1480|Drugs|betalactams|Class_C_betalactamases|BUT	1	1152	2	20	1.73611	0.0347222	40.8	0
MEG_1481|Drugs|betalactams|Class_C_betalactamases|BUT	1	1152	4	39	3.38542	0.0677083	40.9	0
MEG_1482|Drugs|betalactams|Class_C_betalactamases|BUT	1	1194	4	38	3.18258	0.0636516	37.4	0
MEG_1483|Metals|Multi-metal_resistance|Multi-metal_resistance_protein|CADA	1	2061	4	39	1.89229	0.0378457	40.8	20
MEG_1484|Metals|Multi-metal_resistance|Multi-metal_resistance_protein|CADA	1	2061	2	20	0.970403	0.0194081	40.9	0
MEG_1486|Metals|Multi-metal_resistance|Multi-metal_resistance_protein|CADD	1	618	2	21	3.39806	0.0679612	39.5	52
MEG_1487|Metals|Cadmium_resistance|Cadmium_resistance_regulator|CADR	1	444	4	46	10.3604	0.207207	40	30.5
MEG_1490|Drugs|Cationic_antimicrobial_peptides|Cationic_peptide-resistant_16S_ribosomal_subunit_protein|CAP16S|RequiresSNPConfirmation	1	1542	569	1500	97.2763	33.2983	39.7	0
MEG_1491|Drugs|Multi-drug_resistance|Multi-drug_ABC_efflux_pumps|CARA	1	1656	100	514	31.0386	1.29046	40	41.3
MEG_1492|Drugs|betalactams|Class_A_betalactamases|CARB	1	852	2	19	2.23005	0.0446009	41	0
MEG_1493|Drugs|betalactams|Class_A_betalactamases|CARB	1	852	2	19	2.23005	0.0446009	40.9	0
MEG_1494|Drugs|betalactams|Class_A_betalactamases|CARB	1	852	2	19	2.23005	0.0446009	40.8	0
MEG_1495|Drugs|betalactams|Class_A_betalactamases|CARB	1	852	2	19	2.23005	0.0446009	38.7	0
MEG_1496|Drugs|betalactams|Class_A_betalactamases|CARB	1	852	2	19	2.23005	0.0446009	40.8	0
MEG_1498|Drugs|betalactams|Class_A_betalactamases|CARB	1	852	2	19	2.23005	0.0446009	41	0
MEG_1501|Drugs|betalactams|Class_A_betalactamases|CARB	1	852	2	19	2.23005	0.0446009	41	0
MEG_1502|Drugs|betalactams|Class_A_betalactamases|CARB	1	852	2	19	2.23005	0.0446009	41	0
MEG_1503|Drugs|betalactams|Class_A_betalactamases|CARB	1	852	2	19	2.23005	0.0446009	41	0
MEG_1504|Drugs|betalactams|Class_A_betalactamases|CARB	1	852	2	19	2.23005	0.0446009	41	0
MEG_1505|Drugs|betalactams|Class_A_betalactamases|CARB	1	852	2	19	2.23005	0.0446009	40.8	0
MEG_1506|Drugs|betalactams|Class_A_betalactamases|CARB	1	852	2	19	2.23005	0.0446009	40.9	0
MEG_1507|Drugs|betalactams|Class_A_betalactamases|CARB	1	852	2	19	2.23005	0.0446009	41	0
MEG_1508|Drugs|betalactams|Class_A_betalactamases|CARB	1	852	2	19	2.23005	0.0446009	40.9	0
MEG_1509|Drugs|betalactams|Class_A_betalactamases|CARB	1	852	2	19	2.23005	0.0446009	41	0
MEG_1510|Drugs|betalactams|Class_A_betalactamases|CARB	1	852	2	19	2.23005	0.0446009	40.9	0
MEG_1512|Drugs|betalactams|Class_A_betalactamases|CARB	1	852	2	19	2.23005	0.0446009	41	0
MEG_1513|Drugs|betalactams|Class_A_betalactamases|CARB	1	852	2	19	2.23005	0.0446009	40.2	0
MEG_1515|Drugs|betalactams|Class_A_betalactamases|CARB	1	858	2	19	2.21445	0.044289	40.2	0
MEG_1516|Drugs|betalactams|Class_A_betalactamases|CARB	1	852	2	19	2.23005	0.0446009	40	0
MEG_1517|Drugs|betalactams|Class_A_betalactamases|CARB	1	852	2	19	2.23005	0.0446009	40.9	0
MEG_1525|Drugs|betalactams|Class_A_betalactamases|CARB	1	897	2	121	13.4894	0.269788	40.5	0
MEG_1528|Drugs|betalactams|Class_A_betalactamases|CARB	1	933	2	19	2.03644	0.0407288	39.6	0
MEG_1529|Drugs|betalactams|Class_A_betalactamases|CARB	1	939	2	19	2.02343	0.0404686	40.5	0
MEG_1530|Drugs|betalactams|Class_A_betalactamases|CARB	1	852	2	19	2.23005	0.0446009	39.8	0
MEG_1533|Drugs|betalactams|Class_A_betalactamases|CARB	1	897	10	457	50.9476	1.55518	39.7	0
MEG_1535|Drugs|betalactams|Class_A_betalactamases|CARB	1	852	2	19	2.23005	0.0446009	40.9	0
MEG_1536|Drugs|betalactams|Class_A_betalactamases|CARB	1	852	2	19	2.23005	0.0446009	40.9	0
MEG_1537|Drugs|betalactams|Class_A_betalactamases|CARB	1	852	2	19	2.23005	0.0446009	39.8	0
MEG_1543|Drugs|betalactams|Class_A_betalactamases|CARB	1	928	2	22	2.37069	0.0463362	40.1	0
MEG_1544|Drugs|betalactams|Class_A_betalactamases|CARB	1	1878	65	278	14.803	1.57135	40.1	56.5
MEG_1545|Drugs|betalactams|Class_A_betalactamases|CARB	1	912	15	442	48.4649	2.03838	39.5	9.67
MEG_1546|Drugs|betalactams|Class_A_betalactamases|CARB	1	1117	1	76	6.80394	0.0680394	40.6	60
MEG_1550|Drugs|Phenicol|Chloramphenicol_acetyltransferases|CAT	1	687	2	19	2.76565	0.055313	41	0
MEG_1551|Drugs|Phenicol|Chloramphenicol_acetyltransferases|CAT	1	654	2	20	3.0581	0.0611621	31.7	46
MEG_1552|Drugs|Phenicol|Chloramphenicol_acetyltransferases|CAT	1	660	2	19	2.87879	0.0575758	37.1	40
MEG_1554|Drugs|Phenicol|Chloramphenicol_acetyltransferases|CAT	1	660	3	150	22.7273	0.284848	40.3	26.7
MEG_1555|Drugs|Phenicol|Chloramphenicol_acetyltransferases|CAT	1	630	11	101	16.0317	0.352381	39.6	40.5
MEG_1556|Drugs|Phenicol|Chloramphenicol_acetyltransferases|CAT	1	660	2	19	2.87879	0.0575758	41	40
MEG_1557|Drugs|Phenicol|Chloramphenicol_acetyltransferases|CAT	1	639	4	44	6.88576	0.137715	40.9	53
MEG_1560|Drugs|Phenicol|Chloramphenicol_acetyltransferases|CATA	1	648	2	19	2.9321	0.058642	40.8	0
MEG_1569|Drugs|Phenicol|Chloramphenicol_acetyltransferases|CATA	1	648	2	20	3.08642	0.0617284	39.4	0
MEG_1571|Drugs|Phenicol|Chloramphenicol_acetyltransferases|CATA	1	648	2	20	3.08642	0.0617284	40.5	0
MEG_1577|Drugs|Phenicol|Chloramphenicol_acetyltransferases|CATA	1	663	10	50	7.54148	0.289593	40.3	40
MEG_1581|Drugs|Phenicol|Chloramphenicol_acetyltransferases|CATA	1	648	4	39	6.01852	0.12037	41	43
MEG_1586|Drugs|Phenicol|Chloramphenicol_acetyltransferases|CATA	1	648	2	20	3.08642	0.0617284	40.9	0
MEG_1587|Drugs|Phenicol|Chloramphenicol_acetyltransferases|CATA	1	660	2	19	2.87879	0.0575758	41	0
MEG_1606|Drugs|Phenicol|Chloramphenicol_acetyltransferases|CATB|RequiresSNPConfirmation	1	633	2	277	43.7599	0.458136	39.9	0
MEG_1607|Drugs|Phenicol|Chloramphenicol_acetyltransferases|CATB|RequiresSNPConfirmation	1	1260	5	326	25.873	0.348413	38.8	28.2
MEG_1613|Drugs|Phenicol|Chloramphenicol_acetyltransferases|CATB|RequiresSNPConfirmation	1	633	2	22	3.47551	0.0695103	41	0
MEG_1617|Drugs|Phenicol|Chloramphenicol_acetyltransferases|CATB|RequiresSNPConfirmation	1	633	2	19	3.00158	0.0600316	38.6	0
MEG_1620|Drugs|Phenicol|Chloramphenicol_acetyltransferases|CATB|RequiresSNPConfirmation	1	549	4	107	19.49	0.530055	40.5	60
MEG_1625|Drugs|Phenicol|Chloramphenicol_acetyltransferases|CATB|RequiresSNPConfirmation	1	633	4	34	5.37125	0.120063	40.9	40
MEG_1628|Drugs|Phenicol|Chloramphenicol_acetyltransferases|CATB|RequiresSNPConfirmation	1	630	22	604	95.873	3.75556	40.5	56.4
MEG_1629|Drugs|Phenicol|Chloramphenicol_acetyltransferases|CATB|RequiresSNPConfirmation	1	633	23	147	23.2227	0.759874	40.5	44.5
MEG_1631|Drugs|Phenicol|Chloramphenicol_acetyltransferases|CATP|RequiresSNPConfirmation	1	639	2	19	2.9734	0.0594679	41	0
MEG_1634|Drugs|betalactams|Class_B_betalactamases|CAU	1	870	12	100	11.4943	0.266667	40.8	0
MEG_1635|Drugs|betalactams|Class_B_betalactamases|CAU	1	870	8	78	8.96552	0.17931	41	11.5
MEG_1640|Multi-compound|Drug_and_biocide_resistance|Drug_and_biocide_MATE_efflux_pumps|CDEA	1	1326	2	19	1.43288	0.0286576	39.1	0
MEG_1643|Multi-compound|Drug_and_biocide_resistance|Drug_and_biocide_RND_efflux_pumps|CEOA	1	1218	60	417	34.2365	0.982759	40	43.1
MEG_1644|Multi-compound|Drug_and_biocide_resistance|Drug_and_biocide_RND_efflux_pumps|CEOB	1	3084	276	2108	68.3528	3.47471	39.7	39.7
MEG_1645|Drugs|betalactams|Class_A_betalactamases|CEPA	1	903	2	19	2.1041	0.0420819	41	0
MEG_1647|Drugs|betalactams|Class_A_betalactamases|CEPA	1	903	2	19	2.1041	0.0420819	41	0
MEG_1648|Drugs|betalactams|Class_A_betalactamases|CEPA	1	903	2	20	2.21484	0.0431894	41	0
MEG_1649|Drugs|betalactams|Class_A_betalactamases|CEPA	1	903	2	19	2.1041	0.0420819	40.9	0
MEG_1651|Drugs|betalactams|Class_A_betalactamases|CEPA	1	903	4	41	4.54042	0.089701	40.2	0
MEG_1652|Biocides|Biguanide_resistance|Biguanide_cation_efflux|CEPAB	1	903	15	92	10.1883	0.324474	40.7	37.9
MEG_1653|Drugs|betalactams|Class_C_betalactamases|CEPH	1	1149	8	80	6.96258	0.138381	41	24.5
MEG_1654|Drugs|betalactams|Class_C_betalactamases|CEPS	1	1149	5	40	3.48129	0.0844212	40.6	16
MEG_1655|Metals|Chromium_resistance|Chromate_ABC_efflux_pump|CEUE	1	942	2	19	2.01699	0.0403397	40.8	40
MEG_1656|Drugs|betalactams|Class_C_betalactamases|CFE	1	1146	2	19	1.65794	0.0331588	41	40
MEG_1657|Drugs|betalactams|Class_C_betalactamases|CFE	1	1146	4	40	3.4904	0.069808	41	0
MEG_1679|Drugs|MLS|23S_rRNA_methyltransferases|CFR	1	1140	2	21	1.84211	0.0368421	41	0
MEG_1686|Drugs|betalactams|Class_A_betalactamases|CFX	1	963	2	208	21.5992	0.215992	39.9	0
MEG_1690|Drugs|betalactams|Class_A_betalactamases|CFX	1	966	2	21	2.17391	0.0434783	40.8	0
MEG_1699|Drugs|betalactams|Class_A_betalactamases|CGA	1	879	2	19	2.16155	0.0432309	41	40
MEG_1700|Drugs|betalactams|Class_B_betalactamases|CGB	1	729	2	21	2.88066	0.0576132	41	0
MEG_1701|Metals|Sodium_resistance|Sodium_resistance_protein|CHAA	1	1101	12	464	42.1435	0.739328	40.3	50
MEG_1702|Multi-compound|Biocide_and_metal_resistance|Biocide_and_metal_resistance_protein|CHR	1	609	6	60	9.85222	0.195402	40.9	31.7
MEG_1703|Multi-compound|Biocide_and_metal_resistance|Biocide_and_metal_resistance_protein|CHR	1	453	4	39	8.60927	0.172185	39.6	43
MEG_1704|Multi-compound|Biocide_and_metal_resistance|Biocide_and_metal_resistance_protein|CHR	1	561	4	38	6.77362	0.135472	40.9	40
MEG_1705|Metals|Chromium_resistance|Chromium_resistance_protein|CHRA	1	1251	21	174	13.9089	0.321343	40.6	40.9
MEG_1706|Metals|Chromium_resistance|Chromium_resistance_protein|CHRA	1	1377	18	208	15.1053	0.294118	40.4	43
MEG_1707|Metals|Chromium_resistance|Chromium_resistance_protein|CHRA	1	1206	12	85	7.04809	0.200663	40.3	0
MEG_1708|Metals|Chromium_resistance|Chromium_resistance_protein|CHRA	1	1125	6	44	3.91111	0.112	41	0
MEG_1709|Multi-compound|Biocide_and_metal_resistance|Biocide_and_metal_resistance_regulator|CHRB	1	939	6	50	5.32481	0.121406	39.9	40
MEG_1710|Metals|Chromium_resistance|Chromium_resistance_protein|CHRB1	1	975	6	47	4.82051	0.116923	41	0
MEG_1711|Metals|Chromium_resistance|Chromium_resistance_protein|CHRB1	1	894	4	30	3.3557	0.0850112	41	0
MEG_1712|Drugs|MLS|23S_rRNA_methyltransferases|CHRBM	1	843	12	130	15.4211	0.300119	40.7	49.2
MEG_1713|Metals|Chromium_resistance|Chromium_resistance_protein|CHRC	1	594	2	22	3.7037	0.0740741	41	0
MEG_1714|Metals|Chromium_resistance|Chromium_resistance_protein|CHRE	1	342	2	19	5.55556	0.111111	40.9	40
MEG_1716|Metals|Chromium_resistance|Chromium_resistance_regulator|CHRI	1	495	4	39	7.87879	0.155556	41	40
MEG_1721|Drugs|betalactams|Class_A_betalactamases|CIA	1	879	2	19	2.16155	0.0432309	40.5	0
MEG_1722|Metals|Copper_resistance|Copper_resistance_protein|CINA	1	618	9	130	21.0356	0.351133	39.5	33.1
MEG_1724|Drugs|betalactams|Class_A_betalactamases|CKO	1	900	4	38	4.22222	0.0844444	37.5	0
MEG_1726|Drugs|Multi-drug_resistance|MDR_23S_ribosomal_RNA_methyltransferase|CLBA	1	1050	2	19	1.80952	0.0361905	36.5	40
MEG_1727|Drugs|Multi-drug_resistance|MDR_23S_ribosomal_RNA_methyltransferase|CLBB	1	1032	2	20	1.93798	0.0387597	41	46
MEG_1730|Drugs|Lipopeptides|Daptomycin-resistant_mutant|CLS|RequiresSNPConfirmation	1	1485	6	33	2.22222	0.0767677	40.8	40
MEG_1731|Drugs|Lipopeptides|Daptomycin-resistant_mutant|CLS|RequiresSNPConfirmation	1	1446	2	20	1.38313	0.0276625	38.1	46
MEG_1733|Drugs|betalactams|Class_C_betalactamases|CMA	1	1128	6	57	5.05319	0.101064	41	0
MEG_1734|Drugs|betalactams|Class_C_betalactamases|CMA	1	1128	10	96	8.51064	0.169326	40.8	0
MEG_1735|Drugs|betalactams|Class_A_betalactamases|CME	1	894	2	19	2.12528	0.0425056	41	40
MEG_1736|Drugs|betalactams|Class_A_betalactamases|CME	1	888	2	21	2.36486	0.0472973	40.5	0
MEG_1737|Multi-compound|Drug_and_biocide_and_metal_resistance|Drug_and_biocide_and_metal_RND_efflux_pumps|CMEA	1	1104	2	19	1.72101	0.0344203	41	40
MEG_1740|Multi-compound|Drug_and_biocide_and_metal_resistance|Drug_and_biocide_and_metal_RND_efflux_pumps|CMEB	1	3123	4	39	1.2488	0.0246558	40.4	41.5
MEG_1742|Multi-compound|Drug_and_biocide_and_metal_resistance|Drug_and_biocide_and_metal_RND_efflux_pumps|CMEC	1	1479	6	64	4.32725	0.0831643	40.7	26.7
MEG_1743|Multi-compound|Drug_and_biocide_and_metal_resistance|Drug_and_biocide_and_metal_RND_efflux_pumps|CMED	1	1275	4	29	2.27451	0.0596078	41	40
MEG_1744|Multi-compound|Drug_and_biocide_and_metal_resistance|Drug_and_biocide_and_metal_RND_efflux_pumps|CMEE	1	741	4	39	5.26316	0.105263	40.8	43
MEG_1745|Multi-compound|Drug_and_biocide_and_metal_resistance|Drug_and_biocide_and_metal_RND_efflux_pumps|CMEF	1	3018	2	19	0.629556	0.0125911	40.9	40
MEG_1747|Multi-compound|Drug_and_biocide_and_metal_resistance|Drug_and_biocide_and_metal_RND_efflux_regulator|CMER	1	633	2	19	3.00158	0.0600316	40.6	0
MEG_1749|Drugs|betalactams|Class_C_betalactamases|CMH	1	1146	4	39	3.40314	0.0680628	38.7	0
MEG_1753|Drugs|betalactams|Class_C_betalactamases|CMH	1	1146	2	25	2.1815	0.04363	38.1	0
MEG_1754|Drugs|Phenicol|Phenicol_resistance_MFS_efflux_pumps|CMLA	1	1260	2	286	22.6984	0.238095	39.9	0
MEG_1755|Drugs|Phenicol|Phenicol_resistance_MFS_efflux_pumps|CMLA	1	1260	1	150	11.9048	0.119048	37.8	0
MEG_1762|Drugs|Phenicol|Phenicol_resistance_MFS_efflux_pumps|CMLA	1	1260	2	300	23.8095	0.238095	39.5	0
MEG_1766|Drugs|Phenicol|Phenicol_resistance_MFS_efflux_pumps|CMLA	1	1260	2	257	20.3968	0.203968	38.4	0
MEG_1770|Drugs|Phenicol|Phenicol_resistance_MFS_efflux_pumps|CMLA	1	1173	2	19	1.61978	0.0323956	41	0
MEG_1771|Drugs|Phenicol|Phenicol_resistance_MFS_efflux_pumps|CMLA	1	1445	2	284	19.654	0.207612	40.6	0
MEG_1773|Drugs|Phenicol|Phenicol_resistance_MFS_efflux_pumps|CMLA	1	909	1	145	15.9516	0.159516	40.7	37
MEG_1775|Drugs|Phenicol|Phenicol_resistance_MFS_efflux_pumps|CMLB	1	1266	2	19	1.50079	0.0300158	40.8	40
MEG_1776|Drugs|Phenicol|Phenicol_resistance_MFS_efflux_pumps|CMLR	1	1179	21	168	14.2494	0.345208	39.9	39.3
MEG_1777|Drugs|Phenicol|Chloramphenicol_phosphotransferase|CMLV	1	1239	27	248	20.0161	0.427764	40	0
MEG_1778|Drugs|Phenicol|Chloramphenicol_phosphotransferase|CMLV	1	1311	29	226	17.2387	0.42868	40.2	5.93
MEG_1779|Drugs|Multi-drug_resistance|Multi-drug_MFS_efflux_pumps|CMR	1	1380	20	143	10.3623	0.323188	39.9	48.8
MEG_1780|Drugs|Phenicol|Phenicol_resistance_MFS_efflux_pumps|CMRA	1	1176	14	118	10.034	0.229592	39.6	41.7
MEG_1781|Drugs|Phenicol|Phenicol_resistance_MFS_efflux_pumps|CMRA	1	1176	11	84	7.14286	0.186224	40.6	44.7
MEG_1783|Drugs|Phenicol|Phenicol_resistance_MFS_efflux_pumps|CMX	1	1176	4	39	3.31633	0.0663265	38.9	0
MEG_1784|Drugs|Phenicol|Phenicol_resistance_MFS_efflux_pumps|CMX	1	1176	2	19	1.61565	0.0323129	40.9	0
MEG_1785|Drugs|Phenicol|Phenicol_resistance_MFS_efflux_pumps|CMX	1	1176	4	87	7.39796	0.130102	37.3	0
MEG_1788|Drugs|betalactams|Class_C_betalactamases|CMY	1	1146	2	20	1.7452	0.034904	41	0
MEG_1799|Drugs|betalactams|Class_C_betalactamases|CMY	1	1149	10	79	6.87554	0.165361	40.9	16
MEG_1800|Drugs|betalactams|Class_C_betalactamases|CMY	1	1146	2	19	1.65794	0.0331588	41	40
MEG_1813|Drugs|betalactams|Class_C_betalactamases|CMY	1	1146	2	19	1.65794	0.0331588	40.8	40
MEG_1822|Drugs|betalactams|Class_C_betalactamases|CMY	1	1149	2	19	1.65361	0.0330722	39	40
MEG_1833|Drugs|betalactams|Class_C_betalactamases|CMY	1	1146	2	19	1.65794	0.0331588	39.3	0
MEG_1834|Drugs|betalactams|Class_C_betalactamases|CMY	1	1146	8	80	6.9808	0.138743	40.7	44.5
MEG_1852|Drugs|betalactams|Class_C_betalactamases|CMY	1	1149	2	19	1.65361	0.0330722	41	0
MEG_1853|Drugs|betalactams|Class_C_betalactamases|CMY	1	1149	4	39	3.39426	0.0678851	40.9	0
MEG_1862|Drugs|betalactams|Class_C_betalactamases|CMY	1	1143	2	19	1.66229	0.0332458	40.9	0
MEG_1914|Drugs|betalactams|Class_C_betalactamases|CMY	1	1146	4	41	3.57766	0.0715532	40.4	0
MEG_1915|Drugs|betalactams|Class_C_betalactamases|CMY	1	1146	6	59	5.14834	0.102967	40.3	0
MEG_1916|Drugs|betalactams|Class_C_betalactamases|CMY	1	1146	2	21	1.83246	0.0366492	41	0
MEG_1924|Drugs|betalactams|Class_C_betalactamases|CMY	1	1146	4	45	3.9267	0.078534	40.6	30
MEG_1925|Drugs|betalactams|Class_C_betalactamases|CMY	1	1146	4	39	3.40314	0.0680628	40.8	0
MEG_1929|Drugs|betalactams|Class_C_betalactamases|CMY	1	1146	2	20	1.7452	0.034904	40.6	0
MEG_1932|Drugs|betalactams|Class_C_betalactamases|CMY	1	1146	2	20	1.7452	0.034904	40.8	0
MEG_1947|Drugs|betalactams|Class_C_betalactamases|CMY	1	1149	4	40	3.48129	0.0687554	40.6	0
MEG_1948|Drugs|betalactams|Class_C_betalactamases|CMY	1	1143	2	300	26.2467	0.262467	39.9	0
MEG_1971|Drugs|betalactams|Class_C_betalactamases|CMY	1	1229	2	20	1.62734	0.0325468	40.7	0
MEG_1983|Drugs|betalactams|Class_C_betalactamases|CMY	1	1327	4	41	3.08968	0.0610399	40.9	0
MEG_1986|Drugs|betalactams|Class_C_betalactamases|CMY	1	1229	2	20	1.62734	0.0325468	41	0
MEG_1991|Drugs|betalactams|Class_C_betalactamases|CMY	1	1560	4	25	1.60256	0.0487179	38.3	0
MEG_1992|Drugs|betalactams|Class_C_betalactamases|CMY	1	876	2	19	2.16895	0.043379	38.4	40
MEG_1993|Drugs|betalactams|Class_C_betalactamases|CMY	1	1475	2	19	1.28814	0.0257627	41	0
MEG_1994|Drugs|betalactams|Class_C_betalactamases|CMY	1	1478	4	39	2.6387	0.052774	39.7	0
MEG_1995|Drugs|betalactams|Class_C_betalactamases|CMY	1	1305	2	19	1.45594	0.0291188	41	0
MEG_1997|Drugs|betalactams|Class_C_betalactamases|CMY	1	1229	2	19	1.54597	0.0309194	40.2	0
MEG_1998|Drugs|betalactams|Class_C_betalactamases|CMY	1	1228	1	39	3.1759	0.031759	40	0
MEG_2002|Metals|Multi-metal_resistance|Multi-metal_resistance_protein|CNRA	1	3228	60	395	12.2367	0.869269	39.8	0
MEG_2003|Metals|Multi-metal_resistance|Multi-metal_resistance_protein|CNRA	1	3231	62	418	12.9372	0.909316	40.2	0
MEG_2005|Metals|Multi-metal_resistance|Multi-metal_resistance_protein|CNRA	1	914	36	352	38.512	0.942013	40.1	0
MEG_2006|Metals|Multi-metal_resistance|Multi-metal_resistance_protein|CNRA	1	914	33	383	41.9037	0.990153	39.4	0.152
MEG_2007|Metals|Multi-metal_resistance|Multi-metal_resistance_protein|CNRA	1	914	35	300	32.8228	0.784464	40.1	2.57
MEG_2008|Metals|Multi-metal_resistance|Multi-metal_resistance_protein|CNRA	1	914	22	205	22.4289	0.483589	40.1	0
MEG_2009|Metals|Multi-metal_resistance|Multi-metal_resistance_protein|CNRB	1	1188	12	118	9.93266	0.198653	40.5	30.7
MEG_2010|Metals|Multi-metal_resistance|Multi-metal_resistance_protein|CNRC	1	1257	15	118	9.38743	0.230708	40.4	41.6
MEG_2011|Metals|Multi-metal_resistance|Multi-metal_resistance_regulator|CNRH	1	576	4	23	3.99306	0.138889	40.9	46
MEG_2014|Metals|Multi-metal_resistance|Multi-metal_resistance_protein|CNRT	1	1056	10	145	13.7311	0.269886	40.4	40.1
MEG_2015|Metals|Multi-metal_resistance|Multi-metal_resistance_protein|CNRY	1	288	2	20	6.94444	0.138889	38.1	46
MEG_2016|Metals|Multi-metal_resistance|Multi-metal_resistance_regulator|COAR	1	1113	4	39	3.50404	0.0700809	41	33
MEG_2018|Metals|Copper_resistance|Copper_resistance_protein|COPA	1	1908	23	451	23.6373	0.660901	39.9	45.6
MEG_2019|Metals|Copper_resistance|Copper_resistance_protein|COPA	1	2505	23	134	5.3493	0.276248	40.4	0
MEG_2020|Metals|Copper_resistance|Copper_resistance_protein|COPA	1	2505	31	332	13.2535	0.523353	39.2	5.77
MEG_2021|Metals|Copper_resistance|Copper_resistance_protein|COPA	1	1926	6	54	2.80374	0.0784008	40.3	50
MEG_2022|Metals|Copper_resistance|Copper_resistance_protein|COPA	1	1413	99	1178	83.3687	6.80042	39.5	53.4
MEG_2023|Metals|Copper_resistance|Copper_resistance_protein|COPA	1	1860	20	486	26.129	0.457527	40.5	47.2
MEG_2025|Metals|Copper_resistance|Copper_resistance_protein|COPA	1	2184	4	54	2.47253	0.0494505	41	0
MEG_2026|Metals|Copper_resistance|Copper_resistance_protein|COPA	1	2226	4	53	2.38095	0.0462713	40.7	24.5
MEG_2027|Metals|Copper_resistance|Copper_resistance_protein|COPA	1	1695	85	746	44.0118	2.29322	40.1	47.6
MEG_2028|Metals|Copper_resistance|Copper_resistance_protein|COPA	1	1872	30	786	41.9872	0.918803	40.1	19.6
MEG_2029|Metals|Copper_resistance|Copper_resistance_protein|COPA	1	1869	53	1713	91.6533	2.82183	39.9	43.8
MEG_2030|Metals|Copper_resistance|Copper_resistance_protein|COPA	1	2184	6	57	2.60989	0.0521978	39	0
MEG_2032|Metals|Copper_resistance|Copper_resistance_protein|COPA	1	2409	4	40	1.66044	0.0332088	40.9	46
MEG_2033|Metals|Multi-metal_resistance|Multi-metal_resistance_protein|COPAM	1	1830	17	363	19.8361	0.3	40.2	43.5
MEG_2034|Metals|Multi-metal_resistance|Multi-metal_resistance_protein|COPAM	1	2415	6	58	2.40166	0.0480331	40.9	42
MEG_2035|Metals|Multi-metal_resistance|Multi-metal_resistance_protein|COPAM	1	2199	2	20	0.909504	0.0177353	41	40
MEG_2037|Metals|Copper_resistance|Copper_resistance_protein|COPB	1	888	14	161	18.1306	0.492117	39.4	49.8
MEG_2038|Metals|Copper_resistance|Copper_resistance_protein|COPB	1	981	15	114	11.6208	0.295617	40.8	36.7
MEG_2039|Metals|Copper_resistance|Copper_resistance_protein|COPB	1	987	4	40	4.05268	0.0810537	41	46
MEG_2040|Metals|Copper_resistance|Copper_resistance_protein|COPB	1	2073	14	142	6.84998	0.154366	39.9	33.8
MEG_2041|Metals|Copper_resistance|Copper_resistance_protein|COPB	1	1269	24	705	55.5556	1.56895	38.7	40.2
MEG_2042|Metals|Copper_resistance|Copper_resistance_protein|COPB	1	1269	19	704	55.4768	0.892829	40.5	39.6
MEG_2043|Metals|Multi-metal_resistance|Multi-metal_resistance_protein|COPBM	1	2238	4	38	1.69794	0.0339589	41	40
MEG_2045|Metals|Copper_resistance|Copper_resistance_protein|COPC	1	498	17	339	68.0723	3.00201	39.6	49.6
MEG_2046|Metals|Copper_resistance|Copper_resistance_protein|COPC	1	375	6	59	15.7333	0.312	40.4	43
MEG_2047|Metals|Copper_resistance|Copper_resistance_protein|COPC	1	384	2	56	14.5833	0.291667	40.8	60
MEG_2049|Metals|Copper_resistance|Copper_resistance_protein|COPC	1	384	1	127	33.0729	0.330729	37.4	31
MEG_2050|Metals|Copper_resistance|Copper_resistance_protein|COPC	1	384	6	57	14.8438	0.296875	38.9	40
MEG_2051|Metals|Copper_resistance|Copper_resistance_protein|COPD	1	930	10	81	8.70968	0.209677	40	41.2
MEG_2052|Metals|Copper_resistance|Copper_resistance_protein|COPD	1	936	2	19	2.02991	0.0405983	41	40
MEG_2053|Metals|Copper_resistance|Copper_resistance_protein|COPD	1	933	6	59	6.32369	0.126474	40.6	44
MEG_2054|Metals|Copper_resistance|Copper_resistance_protein|COPD	1	876	12	82	9.36073	0.262557	40.5	41
MEG_2055|Metals|Copper_resistance|Copper_resistance_protein|COPD	1	939	5	316	33.6528	0.356763	39.5	46
MEG_2056|Metals|Copper_resistance|Copper_resistance_protein|COPF	1	2322	103	2003	86.2618	3.22696	39.9	49.5
MEG_2058|Metals|Copper_resistance|Copper_resistance_protein|COPG	1	486	7	123	25.3086	0.469136	40.8	44.9
MEG_2060|Metals|Copper_resistance|Copper_resistance_protein|COPJ	1	525	2	19	3.61905	0.072381	41	40
MEG_2062|Metals|Copper_resistance|Copper_resistance_protein|COPL	1	420	4	291	69.2857	1.30476	40.6	34.5
MEG_2064|Metals|Copper_resistance|Copper_resistance_protein|COPL	1	369	4	289	78.3198	1.48509	38.1	0
MEG_2065|Metals|Copper_resistance|Copper_resistance_protein|COPM	1	771	15	487	63.1647	1.23217	40	47.2
MEG_2068|Metals|Copper_resistance|Copper_resistance_protein|COPP	1	201	2	19	9.45274	0.189055	40.2	40
MEG_2069|Metals|Copper_resistance|Copper_resistance_regulator|COPR	1	684	32	421	61.5497	4.02339	40.2	53.6
MEG_2071|Metals|Copper_resistance|Copper_resistance_regulator|COPR	1	693	10	214	30.8802	0.647908	40.2	42.4
MEG_2072|Metals|Copper_resistance|Copper_resistance_regulator|COPR	1	327	2	260	79.5107	0.859327	40.6	60
MEG_2073|Metals|Copper_resistance|Copper_resistance_regulator|COPR	1	684	16	183	26.7544	0.733918	39.6	45.9
MEG_2075|Metals|Copper_resistance|Copper_resistance_regulator|COPS	1	1338	18	314	23.4679	0.718984	40	50.8
MEG_2076|Metals|Copper_resistance|Copper_resistance_regulator|COPS	1	1434	12	206	14.3654	0.282427	40.6	47.4
MEG_2077|Metals|Copper_resistance|Copper_resistance_regulator|COPS	1	1464	25	220	15.0273	0.349044	40.3	43.4
MEG_2078|Metals|Copper_resistance|Copper_resistance_regulator|COPS	1	1389	2	19	1.36789	0.0273578	40.9	40
MEG_2079|Metals|Copper_resistance|Copper_resistance_protein|COPV	1	354	17	84	23.7288	0.915254	40.2	38.2
MEG_2084|Metals|Multi-metal_resistance|Multi-metal_resistance_protein|CORA	1	951	14	157	16.5089	0.403785	40.5	39
MEG_2085|Metals|Multi-metal_resistance|Multi-metal_resistance_protein|CORA	1	951	2	19	1.9979	0.0399579	41	0
MEG_2086|Metals|Multi-metal_resistance|Multi-metal_resistance_protein|CORA	1	951	5	40	4.2061	0.101998	40.8	0
MEG_2087|Metals|Multi-metal_resistance|Multi-metal_resistance_protein|CORA	1	951	3	21	2.2082	0.06204	40.3	0
MEG_2089|Metals|Multi-metal_resistance|Multi-metal_resistance_protein|CORC	1	879	2	19	2.16155	0.0432309	40	0
MEG_2090|Metals|Multi-metal_resistance|Multi-metal_resistance_protein|CORC	1	823	2	19	2.30863	0.0461725	41	0
MEG_2091|Metals|Multi-metal_resistance|Multi-metal_resistance_protein|CORC	1	879	2	19	2.16155	0.0432309	40.1	0
MEG_2094|Metals|Copper_resistance|Copper_resistance_regulator|CORR	1	1401	143	1327	94.7181	8.20414	39.6	53.8
MEG_2095|Metals|Copper_resistance|Copper_resistance_regulator|CORS	1	1476	125	1207	81.7751	7.79878	39.6	54.1
MEG_2096|Metals|Cobalt_resistance|Cobalt_transporting_ATPase|CORT	1	1929	2	19	0.984966	0.0196993	40.7	40
MEG_2098|Drugs|betalactams|Class_B_betalactamases|CPHA	1	765	5	41	5.35948	0.133333	41	0
MEG_2099|Drugs|betalactams|Class_B_betalactamases|CPHA	1	765	2	19	2.48366	0.0496732	40.9	0
MEG_2100|Drugs|betalactams|Class_B_betalactamases|CPHA	1	765	8	83	10.8497	0.216993	38.5	0
MEG_2101|Drugs|betalactams|Class_B_betalactamases|CPHA	1	765	4	43	5.62092	0.112418	40.8	26
MEG_2103|Drugs|betalactams|Class_B_betalactamases|CPHA	1	765	4	40	5.22876	0.103268	40.7	43
MEG_2104|Drugs|betalactams|Class_B_betalactamases|CPHA	1	765	2	19	2.48366	0.0496732	41	40
MEG_2105|Drugs|betalactams|Class_B_betalactamases|CPHA	1	765	4	38	4.96732	0.0993464	40.5	0
MEG_2106|Drugs|betalactams|Class_B_betalactamases|CPHA	1	765	8	81	10.5882	0.20915	40.7	21.5
MEG_2107|Drugs|betalactams|Class_B_betalactamases|CPHA	1	765	8	67	8.75817	0.203922	39.7	0
MEG_2108|Drugs|betalactams|Class_B_betalactamases|CPHA	1	768	4	41	5.33854	0.106771	41	0
MEG_2109|Drugs|betalactams|Class_B_betalactamases|CPHA	1	765	2	21	2.7451	0.054902	41	52
MEG_2110|Drugs|betalactams|Class_B_betalactamases|CPHA	1	765	4	38	4.96732	0.0993464	40.5	0
MEG_2111|Drugs|betalactams|Class_B_betalactamases|CPHA	1	765	6	58	7.5817	0.150327	40.8	13.3
MEG_2112|Drugs|betalactams|Class_B_betalactamases|CPS	1	873	4	138	15.8076	0.238259	40.7	26.8
MEG_2113|Drugs|Phenicol|Chloramphenicol_phosphotransferase|CPT	1	531	6	36	6.77966	0.224105	39.6	42
MEG_2114|Drugs|Phenicol|Chloramphenicol_phosphotransferase|CPT	1	537	18	125	23.2775	0.648045	40.7	42
MEG_2115|Multi-compound|Drug_and_biocide_resistance|Drug_and_biocide_RND_efflux_regulator|CPXAR	1	1374	46	187	13.6099	0.687773	40.5	45.5
MEG_2116|Multi-compound|Drug_and_biocide_resistance|Drug_and_biocide_RND_efflux_regulator|CPXAR	1	699	8	70	10.0143	0.246066	40.3	47
MEG_2117|Multi-compound|Drug_and_biocide_resistance|Drug_and_biocide_RND_efflux_regulator|CPXAR	1	678	55	431	63.5693	4.15044	39.5	49.8
MEG_2119|Multi-compound|Drug_and_biocide_resistance|Drug_and_biocide_RND_efflux_regulator|CPXAR	1	1374	6	61	4.43959	0.0866084	39.8	0
MEG_2120|Multi-compound|Drug_and_biocide_resistance|Drug_and_biocide_RND_efflux_regulator|CPXAR	1	699	2	227	32.475	0.429185	40.5	0
MEG_2121|Multi-compound|Drug_and_biocide_resistance|Drug_and_biocide_RND_efflux_regulator|CPXAR	1	1374	11	214	15.575	0.249636	40.5	0.727
MEG_2122|Multi-compound|Drug_and_biocide_resistance|Drug_and_biocide_RND_efflux_regulator|CPXAR	1	699	5	185	26.4664	0.320458	40.8	5.6
MEG_2123|Drugs|betalactams|Class_B_betalactamases|CRD	1	912	10	105	11.5132	0.222588	40	45.6
MEG_2124|Metals|Copper_resistance|Copper_resistance_protein|CRDA	1	378	2	19	5.02646	0.100529	39.3	40
MEG_2125|Metals|Copper_resistance|Copper_resistance_protein|CRDB	1	1239	2	19	1.53349	0.0306699	41	40
MEG_2128|Metals|Copper_resistance|Copper_resistance_regulator|CRDS	1	1194	2	19	1.59129	0.0318258	41	40
MEG_2129|Drugs|betalactams|Class_A_betalactamases|CRH	1	873	17	131	15.0057	0.379152	40.6	6.12
MEG_2130|Drugs|betalactams|Class_A_betalactamases|CRH	1	873	13	116	13.2875	0.287514	40.6	6.15
MEG_2131|Drugs|betalactams|Class_A_betalactamases|CRH	1	873	14	124	14.2039	0.308133	40.9	0
MEG_2132|Multi-compound|Drug_and_biocide_resistance|Drug_and_biocide_RND_efflux_regulator|CRP	1	633	4	181	28.594	0.50079	40.3	54
MEG_2134|Drugs|betalactams|Class_C_betalactamases|CSA	1	1128	6	58	5.14184	0.102837	39.9	0
MEG_2135|Drugs|betalactams|Class_C_betalactamases|CSA	1	1128	10	97	8.59929	0.171099	40.9	8
MEG_2139|Metals|Multi-metal_resistance|Multi-metal_resistance_protein|CTPC	1	2157	142	625	28.9754	1.95457	40.2	42.5
MEG_2140|Metals|Multi-metal_resistance|Multi-metal_resistance_protein|CTPD	1	1944	58	430	22.1193	0.645576	40.6	45
MEG_2141|Metals|Copper_resistance|Copper_resistance_protein|CTPG	1	2316	58	436	18.8256	0.758204	39.9	38.9
MEG_2142|Metals|Copper_resistance|Copper_resistance_protein|CTPV	1	2379	102	496	20.8491	1.08113	39.9	0
MEG_2143|Metals|Copper_resistance|Copper_resistance_protein|CTPV	1	2313	83	438	18.9364	0.951146	40	0
MEG_2144|Drugs|betalactams|Class_A_betalactamases|CTX	1	876	8	77	8.78995	0.175799	40.7	0
MEG_2145|Drugs|betalactams|Class_A_betalactamases|CTX	1	876	8	76	8.6758	0.173516	40.8	0
MEG_2147|Drugs|betalactams|Class_A_betalactamases|CTX	1	876	2	19	2.16895	0.043379	41	0
MEG_2155|Drugs|betalactams|Class_A_betalactamases|CTX	1	876	2	21	2.39726	0.0479452	41	52
MEG_2172|Drugs|betalactams|Class_A_betalactamases|CTX	1	876	4	42	4.79452	0.0958904	40.8	0
MEG_2173|Drugs|betalactams|Class_A_betalactamases|CTX	1	876	2	19	2.16895	0.043379	40.9	0
MEG_2206|Drugs|betalactams|Class_A_betalactamases|CTX	1	876	2	19	2.16895	0.043379	41	0
MEG_2208|Drugs|betalactams|Class_A_betalactamases|CTX	1	876	2	19	2.16895	0.043379	40.1	0
MEG_2232|Drugs|betalactams|Class_A_betalactamases|CTX	1	873	2	19	2.1764	0.0435281	40.1	0
MEG_2236|Drugs|betalactams|Class_A_betalactamases|CTX	1	915	4	39	4.2623	0.0852459	40.1	43
MEG_2238|Drugs|betalactams|Class_A_betalactamases|CTX	1	876	8	78	8.90411	0.178082	40.7	0
MEG_2242|Drugs|betalactams|Class_A_betalactamases|CTX	1	876	2	19	2.16895	0.043379	40.4	0
MEG_2244|Drugs|betalactams|Class_A_betalactamases|CTX	1	876	4	41	4.68037	0.0936073	37.5	0
MEG_2253|Drugs|betalactams|Class_A_betalactamases|CTX	1	876	2	19	2.16895	0.043379	37.3	0
MEG_2255|Drugs|betalactams|Class_A_betalactamases|CTX	1	876	2	19	2.16895	0.043379	41	0
MEG_2256|Drugs|betalactams|Class_A_betalactamases|CTX	1	876	2	19	2.16895	0.043379	40.7	0
MEG_2263|Drugs|betalactams|Class_A_betalactamases|CTX	1	876	2	19	2.16895	0.043379	41	0
MEG_2264|Drugs|betalactams|Class_A_betalactamases|CTX	1	876	2	22	2.51142	0.0456621	40.9	0
MEG_2270|Drugs|betalactams|Class_A_betalactamases|CTX	1	873	4	38	4.35281	0.0870561	40.1	0
MEG_2274|Drugs|betalactams|Class_A_betalactamases|CTX	1	876	2	19	2.16895	0.043379	35.4	0
MEG_2278|Drugs|betalactams|Class_A_betalactamases|CTX	1	876	2	22	2.51142	0.0502283	41	0
MEG_2281|Drugs|betalactams|Class_A_betalactamases|CTX	1	876	6	43	4.90868	0.136986	40.2	0
MEG_2303|Drugs|betalactams|Class_A_betalactamases|CTX	1	876	2	19	2.16895	0.043379	40.8	0
MEG_2312|Drugs|betalactams|Class_A_betalactamases|CTX	1	876	2	22	2.51142	0.0502283	41	0
MEG_2313|Drugs|betalactams|Class_A_betalactamases|CTX	1	876	2	20	2.28311	0.0456621	40.1	46
MEG_2314|Drugs|betalactams|Class_A_betalactamases|CTX	1	876	2	22	2.51142	0.0502283	40.9	0
MEG_2315|Drugs|betalactams|Class_A_betalactamases|CTX	1	873	6	57	6.52921	0.130584	40.9	0
MEG_2316|Drugs|betalactams|Class_A_betalactamases|CTX	1	873	4	38	4.35281	0.0870561	40.4	0
MEG_2318|Drugs|betalactams|Class_A_betalactamases|CTX	1	876	2	19	2.16895	0.043379	40.5	0
MEG_2321|Drugs|betalactams|Class_A_betalactamases|CTX	1	876	4	42	4.79452	0.0958904	36.6	0
MEG_2323|Drugs|betalactams|Class_A_betalactamases|CTX	1	876	2	19	2.16895	0.043379	39.7	0
MEG_2330|Drugs|betalactams|Class_A_betalactamases|CTX	1	876	2	22	2.51142	0.0479452	40.9	0
MEG_2333|Drugs|betalactams|Class_A_betalactamases|CTX	1	876	2	19	2.16895	0.043379	41	0
MEG_2353|Drugs|betalactams|Class_A_betalactamases|CTX	1	876	2	19	2.16895	0.043379	40.3	0
MEG_2361|Drugs|betalactams|Class_A_betalactamases|CTX	1	876	2	22	2.51142	0.0502283	38.5	0
MEG_2364|Drugs|betalactams|Class_A_betalactamases|CTX	1	876	2	19	2.16895	0.043379	40.9	0
MEG_2380|Drugs|betalactams|Class_A_betalactamases|CTX	1	876	2	19	2.16895	0.043379	37.6	0
MEG_2386|Drugs|betalactams|Class_A_betalactamases|CTX	1	876	2	19	2.16895	0.043379	38.4	0
MEG_2387|Drugs|betalactams|Class_A_betalactamases|CTX	1	926	2	22	2.37581	0.0475162	40.9	0
MEG_2389|Drugs|betalactams|Class_A_betalactamases|CTX	1	913	2	19	2.08105	0.041621	38.3	0
MEG_2392|Drugs|betalactams|Class_A_betalactamases|CTX	1	884	2	19	2.14932	0.0429864	36.3	0
MEG_2407|Drugs|betalactams|Class_A_betalactamases|CTX	1	876	2	19	2.16895	0.043379	41	0
MEG_2409|Drugs|betalactams|Class_A_betalactamases|CTX	1	1016	2	22	2.16535	0.0433071	40.9	0
MEG_2412|Drugs|betalactams|Class_A_betalactamases|CTX	1	1079	4	26	2.40964	0.0722892	39.9	0
MEG_2414|Drugs|betalactams|Class_A_betalactamases|CTX	1	1225	2	170	13.8776	0.17551	35.5	50
MEG_2422|Drugs|betalactams|Class_A_betalactamases|CTX	1	876	2	19	2.16895	0.043379	40.9	0
MEG_2425|Drugs|betalactams|Class_A_betalactamases|CTX	1	1254	2	19	1.51515	0.030303	41	0
MEG_2430|Drugs|betalactams|Class_A_betalactamases|CTX	1	889	2	251	28.234	0.337458	40.5	56.5
MEG_2431|Drugs|betalactams|Class_A_betalactamases|CTX	1	1103	3	74	6.70898	0.0843155	39.8	0
MEG_2434|Drugs|betalactams|Class_A_betalactamases|CTX	1	1184	4	22	1.85811	0.0641892	40.6	0
MEG_2435|Drugs|betalactams|Class_A_betalactamases|CTX	1	943	2	217	23.0117	0.318134	40.7	60
MEG_2439|Metals|Multi-metal_resistance|Multi-metal_resistance_protein|CUEA	1	2394	207	1485	62.0301	3.59983	39.9	47.9
MEG_2440|Metals|Copper_resistance|Copper_resistance_protein|CUEO	1	1551	3	168	10.8317	0.120567	39.4	46.7
MEG_2443|Metals|Copper_resistance|Copper_resistance_regulator|CUER	1	408	4	39	9.55882	0.191176	40.8	43
MEG_2444|Multi-compound|Biocide_and_metal_resistance|Biocide_and_metal_resistance_protein|CUID	1	1611	4	38	2.35878	0.0471757	40.5	0
MEG_2445|Multi-compound|Biocide_and_metal_resistance|Biocide_and_metal_resistance_protein|CUID	1	1611	6	57	3.53818	0.0707635	40.7	0
MEG_2446|Metals|Multi-metal_resistance|Multi-metal_RND_efflux_pumps|CUSA	1	3144	60	369	11.7366	0.754771	40.1	35.1
MEG_2447|Metals|Multi-metal_resistance|Multi-metal_RND_efflux_pumps|CUSB	1	1224	4	300	24.5098	0.276144	40.7	50
MEG_2448|Metals|Multi-metal_resistance|Multi-metal_RND_efflux_pumps|CUSC	1	1374	6	527	38.3552	0.460699	40.5	0
MEG_2449|Metals|Multi-metal_resistance|Multi-metal_RND_efflux_pumps|CUSC	1	1383	2	19	1.37383	0.0274765	40.8	40
MEG_2451|Metals|Multi-metal_resistance|Multi-metal_RND_efflux_pumps|CUSF	1	333	2	19	5.70571	0.114114	40.9	40
MEG_2452|Metals|Multi-metal_resistance|Multi-metal_RND_efflux_regulator|CUSR	1	684	10	321	46.9298	0.669591	39.1	46.4
MEG_2453|Metals|Multi-metal_resistance|Multi-metal_RND_efflux_regulator|CUSS	1	1443	6	301	20.8593	0.260568	39.9	46.7
MEG_2454|Metals|Copper_resistance|Copper_resistance_protein|CUTA	1	339	3	20	5.89971	0.174041	40.8	44
MEG_2456|Metals|Copper_resistance|Copper_resistance_protein|CUTC	1	747	5	89	11.9143	0.196787	40.7	0
MEG_2457|Metals|Copper_resistance|Copper_resistance_protein|CUTE	1	1539	14	348	22.6121	0.350877	38.5	47.1
MEG_2458|Metals|Copper_resistance|Copper_resistance_protein|CUTF	1	711	2	21	2.95359	0.0590717	40.2	52
MEG_2459|Metals|Copper_resistance|Copper_resistance_protein|CUTO	1	1476	37	349	23.645	0.49729	40.3	42.8
MEG_2460|Metals|Copper_resistance|Copper_resistance_protein|CUTR	1	357	8	60	16.8067	0.436975	40	43
MEG_2461|Metals|Multi-metal_resistance|Multi-metal_RND_efflux_pumps|CZCA	1	3192	42	455	14.2544	0.329574	40.4	0
MEG_2462|Metals|Multi-metal_resistance|Multi-metal_RND_efflux_pumps|CZCA	1	3192	33	501	15.6955	0.296053	39.8	0
MEG_2463|Metals|Multi-metal_resistance|Multi-metal_RND_efflux_pumps|CZCB	1	1563	14	123	7.86948	0.170186	39.9	11.4
MEG_2464|Metals|Multi-metal_resistance|Multi-metal_RND_efflux_pumps|CZCB	1	1563	8	68	4.35061	0.0998081	40.1	0
MEG_2465|Metals|Multi-metal_resistance|Multi-metal_RND_efflux_regulator|CZCC	1	1431	74	1045	73.0259	3.87561	39.9	47.4
MEG_2467|Metals|Multi-metal_resistance|Multi-metal_RND_efflux_regulator|CZCCM	1	1134	4	38	3.35097	0.0670194	40	0
MEG_2469|Metals|Multi-metal_resistance|Multi-metal_RND_efflux_regulator|CZCD	1	951	4	38	3.99579	0.0799159	40.8	40
MEG_2470|Metals|Multi-metal_resistance|Multi-metal_RND_efflux_pumps|CZCE	1	402	2	19	4.72637	0.0945274	37.9	40
MEG_2471|Metals|Multi-metal_resistance|Multi-metal_RND_efflux_pumps|CZCP	1	2490	80	597	23.9759	1.03574	40	44.6
MEG_2472|Metals|Multi-metal_resistance|Multi-metal_RND_efflux_regulator|CZCR	1	678	6	58	8.55457	0.268437	40.8	0
MEG_2473|Metals|Multi-metal_resistance|Multi-metal_RND_efflux_regulator|CZCR	1	678	10	90	13.2743	0.355457	40.9	0
MEG_2474|Metals|Multi-metal_resistance|Multi-metal_RND_efflux_regulator|CZCS	1	1428	2	19	1.33053	0.0266106	38.3	0
MEG_2475|Metals|Multi-metal_resistance|Multi-metal_RND_efflux_regulator|CZCS	1	1431	2	20	1.39762	0.0279525	41	0
MEG_2476|Metals|Multi-metal_resistance|Multi-metal_RND_efflux_pumps|CZNA	1	3060	8	65	2.12418	0.0509804	39.2	43
MEG_2477|Metals|Multi-metal_resistance|Multi-metal_RND_efflux_pumps|CZNB	1	1056	2	19	1.79924	0.0359848	41	40
MEG_2478|Metals|Multi-metal_resistance|Multi-metal_RND_efflux_pumps|CZNC	1	1275	2	19	1.4902	0.0298039	40.9	40
MEG_2479|Metals|Multi-metal_resistance|Multi-metal_RND_efflux_pumps|CZRA	1	3156	238	1585	50.2218	2.89005	39.9	44.4
MEG_2480|Metals|Multi-metal_resistance|Multi-metal_RND_efflux_pumps|CZRB	1	1218	75	476	39.0805	1.23317	40.3	42.8
MEG_2488|Drugs|Trimethoprim|Dihydrofolate_reductase|DFRA	1	498	2	19	3.81526	0.0763052	40.1	0
MEG_2490|Drugs|Trimethoprim|Dihydrofolate_reductase|DFRA	1	588	2	19	3.23129	0.0646259	41	40
MEG_2491|Drugs|Trimethoprim|Dihydrofolate_reductase|DFRA	1	513	2	19	3.7037	0.0740741	41	40
MEG_2521|Drugs|Trimethoprim|Dihydrofolate_reductase|DFRA	1	498	2	93	18.6747	0.355422	40.2	55.5
MEG_2542|Drugs|Trimethoprim|Dihydrofolate_reductase|DFRA	1	552	13	118	21.3768	0.514493	39.8	47.4
MEG_2571|Drugs|Trimethoprim|Dihydrofolate_reductase|DFRB	1	237	2	19	8.01688	0.160338	41	0
MEG_2574|Drugs|Trimethoprim|Dihydrofolate_reductase|DFRD	1	501	2	20	3.99202	0.0798403	41	0
MEG_2575|Drugs|Trimethoprim|Dihydrofolate_reductase|DFRD	1	489	2	20	4.08998	0.0817996	41	0
MEG_2579|Drugs|Trimethoprim|Dihydrofolate_reductase|DFRG	1	498	4	36	7.22892	0.15261	40.7	40
MEG_2590|Drugs|betalactams|Class_C_betalactamases|DHA	1	1140	2	21	1.84211	0.0368421	40.7	0
MEG_2600|Drugs|betalactams|Class_C_betalactamases|DHA	1	1140	2	21	1.84211	0.0368421	40.8	0
MEG_2606|Drugs|betalactams|Class_C_betalactamases|DHA	1	1140	12	112	9.82456	0.20614	40.5	43
MEG_2608|Drugs|betalactams|Class_C_betalactamases|DHA	1	1140	2	21	1.84211	0.0368421	40.6	0
MEG_2614|Drugs|Phenicol|Phenicol_resistance_MFS_efflux_pumps|DHAP	1	1188	2	20	1.6835	0.0328283	35.9	40
MEG_2627|Drugs|Trimethoprim|Dihydrofolate_reductase|DHFR|RequiresSNPConfirmation	1	558	2	19	3.40502	0.0681004	39.7	40
MEG_2642|Drugs|Trimethoprim|Dihydrofolate_reductase|DHFR|RequiresSNPConfirmation	1	474	2	77	16.2447	0.236287	35.6	0
MEG_2648|Drugs|betalactams|Class_B_betalactamases|DHT	1	909	25	218	23.9824	0.545655	40.4	40.6
MEG_2650|Metals|Multi-metal_resistance|Multi-metal_resistance_protein|DMEF	1	1149	26	266	23.1506	0.571802	40	44.6
MEG_2651|Metals|Multi-metal_resistance|Multi-metal_resistance_protein|DMEF	1	972	37	217	22.3251	0.748971	39.5	42.9
MEG_2652|Metals|Multi-metal_resistance|Multi-metal_resistance_regulator|DMER	1	273	16	77	28.2051	1.14286	40.9	42.5
MEG_2653|Metals|Copper_resistance|Copper_resistance_protein|DNAK	1	1878	299	906	48.2428	10.4382	40.1	0
MEG_2654|Metals|Copper_resistance|Copper_resistance_protein|DNAK	1	1878	369	1140	60.7029	13.8253	40.1	4.71
MEG_2663|Multi-compound|Biocide_and_metal_resistance|Biocide_and_metal_resistance_protein|DPSA	1	489	11	165	33.7423	0.529652	40.8	0
MEG_2664|Multi-compound|Biocide_and_metal_resistance|Biocide_and_metal_resistance_protein|DPSA	1	489	7	182	37.2188	0.613497	37.2	0
MEG_2665|Multi-compound|Biocide_and_metal_resistance|Biocide_and_metal_resistance_protein|DPSA	1	489	6	58	11.8609	0.235174	40.5	0
MEG_2666|Multi-compound|Biocide_and_metal_resistance|Biocide_and_metal_resistance_protein|DPSA	1	489	5	97	19.8364	0.276074	40.9	0
MEG_2667|Multi-compound|Biocide_and_metal_resistance|Biocide_and_metal_resistance_protein|DPSA	1	489	8	75	15.3374	0.347648	40.5	0
MEG_2668|Multi-compound|Biocide_and_metal_resistance|Biocide_and_metal_resistance_protein|DPSA	1	489	13	172	35.1738	0.993865	39.4	0
MEG_2669|Multi-compound|Biocide_and_metal_resistance|Biocide_and_metal_resistance_protein|DPSA	1	489	9	136	27.8119	0.435583	40.7	0
MEG_2670|Drugs|Multi-drug_resistance|Multi-drug_ABC_efflux_pumps|DRRA	1	882	42	224	25.3968	0.959184	39.7	44.7
MEG_2689|Metals|Multi-metal_resistance|Multi-metal_resistance_protein|DSBB	1	537	2	266	49.5345	0.506518	40.5	33
MEG_2691|Metals|Multi-metal_resistance|Multi-metal_resistance_protein|DSBC	1	708	2	21	2.9661	0.059322	40.8	0
MEG_2692|Metals|Multi-metal_resistance|Multi-metal_resistance_protein|DSBC	1	711	2	21	2.95359	0.0590717	39.4	0
MEG_2693|Drugs|Multi-drug_resistance|Multi-drug_ABC_efflux_pumps|EATAV|RequiresSNPConfirmation	1	1503	2	19	1.26414	0.0252828	41	0
MEG_2696|Drugs|betalactams|Class_B_betalactamases|EBR	1	708	4	24	3.38983	0.110169	41	0
MEG_2698|Biocides|Multi-biocide_resistance|Multi-biocide_SMR_efflux_pump|EBRB	1	357	2	19	5.32213	0.106443	41	40
MEG_2701|Biocides|Acid_resistance|Acid_resistance_protein|EEFA	1	1125	16	155	13.7778	0.275556	40.6	33.8
MEG_2703|Drugs|betalactams|Class_B_betalactamases|EFM	1	909	25	209	22.9923	0.534653	40.1	42.4
MEG_2705|Multi-compound|Drug_and_biocide_resistance|Drug_and_biocide_MFS_efflux_pumps|EFPA	1	1593	17	144	9.03955	0.214062	39.9	45.9
MEG_2707|Multi-compound|Drug_and_biocide_resistance|Drug_and_biocide_ABC_efflux_pumps|EFRB	1	1086	2	21	1.9337	0.0377532	40.6	46
MEG_2708|Drugs|betalactams|Class_B_betalactamases|ELM	1	942	6	57	6.05096	0.121019	39	40
MEG_2709|Drugs|Mycobacterium_tuberculosis-specific_Drug|Ethambutol_resistant_arabinosyltransferase|EMBA|RequiresSNPConfirmation	1	3285	34	310	9.43683	0.201826	40.5	0
MEG_2710|Drugs|Mycobacterium_tuberculosis-specific_Drug|Ethambutol_resistant_arabinosyltransferase|EMBB|RequiresSNPConfirmation	1	3297	28	207	6.27843	0.169548	40.1	0
MEG_2711|Drugs|Mycobacterium_tuberculosis-specific_Drug|Ethambutol_resistant_arabinosyltransferase|EMBB|RequiresSNPConfirmation	1	3297	44	412	12.4962	0.269032	40.1	0
MEG_2712|Drugs|Mycobacterium_tuberculosis-specific_Drug|Ethambutol_resistant_arabinosyltransferase|EMBC|RequiresSNPConfirmation	1	3285	62	498	15.1598	0.368645	40.4	42.4
MEG_2713|Drugs|Mycobacterium_tuberculosis-specific_Drug|Ethambutol_resistant_arabinosyltransferase|EMBR|RequiresSNPConfirmation	1	1167	17	142	12.168	0.282776	39.9	42.1
MEG_2715|Biocides|Multi-biocide_resistance|Multi-biocide_RND_efflux_pump|EMHA	1	1158	9	236	20.38	0.322107	40	49.3
MEG_2716|Biocides|Multi-biocide_resistance|Multi-biocide_RND_efflux_pump|EMHB	1	3165	79	1618	51.1216	1.46793	40.2	33.3
MEG_2717|Multi-compound|Drug_and_biocide_resistance|Drug_and_biocide_RND_efflux_pumps|EMHC	1	1461	18	133	9.10335	0.239562	40.6	19.1
MEG_2718|Multi-compound|Drug_and_biocide_resistance|Drug_and_biocide_RND_efflux_pumps|EMHC	1	1461	30	351	24.0246	0.462012	40.8	27.1
MEG_2719|Biocides|Multi-biocide_resistance|Multi-biocide_RND_efflux_regulator|EMHR	1	633	6	39	6.16114	0.183254	40.2	42
MEG_2720|Biocides|Multi-biocide_resistance|Multi-biocide_MATE_efflux_pump|EMMDR	1	1389	4	40	2.87977	0.0575954	40.9	37.8
MEG_2721|Multi-compound|Drug_and_biocide_resistance|Drug_and_biocide_MFS_efflux_pumps|EMRA	1	1173	6	58	4.94459	0.0988917	40.4	15.3
MEG_2723|Multi-compound|Drug_and_biocide_resistance|Drug_and_biocide_MFS_efflux_pumps|EMRASM	1	1182	91	412	34.8562	2.46954	40.3	43.8
MEG_2724|Multi-compound|Drug_and_biocide_resistance|Drug_and_biocide_MFS_efflux_pumps|EMRB	1	1539	6	65	4.22352	0.0844704	38.5	0
MEG_2725|Multi-compound|Drug_and_biocide_resistance|Drug_and_biocide_MFS_efflux_pumps|EMRB	1	1539	4	39	2.53411	0.0506823	40.9	0
MEG_2726|Multi-compound|Drug_and_biocide_resistance|Drug_and_biocide_MFS_efflux_pumps|EMRBSM	1	1587	42	373	23.5035	0.596723	39.7	45.4
MEG_2727|Multi-compound|Drug_and_biocide_resistance|Drug_and_biocide_MFS_efflux_pumps|EMRCSM	1	1494	64	432	28.9157	0.842704	39.8	41.6
MEG_2729|Multi-compound|Drug_and_biocide_resistance|Drug_and_biocide_MFS_efflux_pumps|EMRD	1	1191	12	169	14.1898	0.235097	40.3	0
MEG_2730|Multi-compound|Drug_and_biocide_resistance|Drug_and_biocide_MFS_efflux_pumps|EMRD	1	1185	4	189	15.9494	0.288608	40.3	0
MEG_2731|Drugs|Multi-drug_resistance|Multi-drug_SMR_efflux_regulator|EMRE	1	333	18	105	31.5315	1.06907	40.6	44.2
MEG_2732|Multi-compound|Drug_and_biocide_resistance|Drug_and_biocide_MFS_efflux_pumps|EMRK	1	1164	2	19	1.6323	0.032646	40.9	0
MEG_2733|Multi-compound|Drug_and_biocide_resistance|Drug_and_biocide_MFS_efflux_pumps|EMRK	1	1056	1	77	7.29167	0.0729167	40.6	0
MEG_2734|Multi-compound|Drug_and_biocide_resistance|Drug_and_biocide_MFS_efflux_regulator|EMRR	1	531	4	226	42.5612	0.634652	37.2	50
MEG_2735|Multi-compound|Drug_and_biocide_resistance|Drug_and_biocide_MFS_efflux_regulator|EMRRSM	1	444	12	95	21.3964	0.518018	39.6	34.3
MEG_2736|Multi-compound|Drug_and_biocide_resistance|Drug_and_biocide_MFS_efflux_pumps|EMRY	1	1539	3	93	6.04288	0.0727745	41	0
MEG_2737|Multi-compound|Drug_and_biocide_resistance|Drug_and_biocide_MFS_efflux_pumps|EMRY	1	1539	3	169	10.9812	0.122157	40.3	0
MEG_2738|Drugs|MLS|23S_rRNA_methyltransferases|EMTA	1	1026	4	39	3.80117	0.0760234	40.3	43
MEG_2739|Drugs|Cationic_antimicrobial_peptides|Lipid_A_modification|EPTA	1	1644	8	78	4.74453	0.0948905	40.6	43
MEG_2740|Drugs|MLS|Macrolide_esterases|EREA	1	1257	2	19	1.51154	0.0302307	41	40
MEG_2743|Drugs|MLS|Macrolide_esterases|EREA	1	1227	2	20	1.62999	0.0325998	40.4	0
MEG_2749|Drugs|MLS|Macrolide_esterases|EREA	1	1227	2	20	1.62999	0.0325998	37.1	0
MEG_2750|Drugs|MLS|Macrolide_esterases|EREA	1	1227	2	20	1.62999	0.0325998	40.7	0
MEG_2751|Drugs|MLS|Macrolide_esterases|EREA	1	1238	2	19	1.53473	0.0306947	40.3	0
MEG_2755|Drugs|MLS|23S_rRNA_methyltransferases|ERM	1	969	18	138	14.2415	0.360165	40.8	42.3
MEG_2756|Drugs|MLS|23S_rRNA_methyltransferases|ERM	1	801	2	22	2.74657	0.0549313	40.9	58
MEG_2757|Drugs|MLS|23S_rRNA_methyltransferases|ERM	1	846	4	61	7.2104	0.144208	40.5	58.5
MEG_2758|Drugs|MLS|23S_rRNA_methyltransferases|ERM	1	849	6	42	4.947	0.135453	41	40
MEG_2759|Drugs|MLS|23S_rRNA_methyltransferases|ERM	1	1161	30	230	19.8105	0.515935	40	45.7
MEG_2761|Drugs|MLS|23S_rRNA_methyltransferases|ERM	1	741	10	85	11.471	0.259109	40.2	33.2
MEG_2762|Drugs|MLS|23S_rRNA_methyltransferases|ERM	1	756	16	141	18.6508	0.420635	40.4	41.4
MEG_2763|Drugs|MLS|23S_rRNA_methyltransferases|ERM	1	936	8	70	7.47863	0.162393	39.8	40
MEG_2764|Drugs|MLS|23S_rRNA_methyltransferases|ERM	1	417	4	40	9.59233	0.191847	40.8	0
MEG_2765|Drugs|MLS|23S_rRNA_methyltransferases|ERM	1	732	2	19	2.59563	0.0519126	40.9	40
MEG_2766|Drugs|MLS|23S_rRNA_methyltransferases|ERM	1	732	8	61	8.33333	0.20765	39.9	40
MEG_2767|Drugs|MLS|23S_rRNA_methyltransferases|ERM	1	813	8	76	9.34809	0.186962	40.4	40
MEG_2770|Drugs|MLS|23S_rRNA_methyltransferases|ERM	1	738	2	19	2.57453	0.0514905	41	40
MEG_2771|Drugs|MLS|23S_rRNA_methyltransferases|ERM	1	732	4	39	5.32787	0.106557	41	43
MEG_2773|Drugs|MLS|23S_rRNA_methyltransferases|ERM	1	855	2	20	2.33918	0.045614	39.8	40
MEG_2774|Drugs|MLS|23S_rRNA_methyltransferases|ERM30	1	1011	12	96	9.49555	0.225519	41	40
MEG_2775|Drugs|MLS|23S_rRNA_methyltransferases|ERM32	1	843	6	59	6.99881	0.139976	40.6	0
MEG_2776|Drugs|MLS|23S_rRNA_methyltransferases|ERM32	1	843	16	115	13.6418	0.370107	40.3	5.75
MEG_2777|Drugs|MLS|23S_rRNA_methyltransferases|ERM37	1	540	3	21	3.88889	0.109259	40.5	40
MEG_2778|Drugs|MLS|23S_rRNA_methyltransferases|ERM41	1	522	6	57	10.9195	0.218391	40.1	0
MEG_2782|Drugs|MLS|23S_rRNA_methyltransferases|ERM44	1	732	2	19	2.59563	0.0519126	41	0
MEG_2783|Drugs|MLS|23S_rRNA_methyltransferases|ERMA	1	732	2	19	2.59563	0.0519126	41	0
MEG_2787|Drugs|MLS|23S_rRNA_methyltransferases|ERMA	1	732	2	22	3.00546	0.0560109	40.7	40
MEG_2824|Drugs|MLS|23S_rRNA_methyltransferases|ERMD	1	864	4	39	4.51389	0.0902778	39.6	20
MEG_2825|Drugs|MLS|23S_rRNA_methyltransferases|ERMD	1	864	2	20	2.31481	0.0462963	41	0
MEG_2826|Drugs|MLS|23S_rRNA_methyltransferases|ERME	1	1113	24	207	18.5984	0.421384	40	0
MEG_2827|Drugs|MLS|23S_rRNA_methyltransferases|ERME	1	1146	38	293	25.5672	0.648342	40.1	6.79
MEG_2832|Drugs|MLS|23S_rRNA_methyltransferases|ERMF	1	813	2	84	10.3321	0.134071	40.4	55.5
MEG_2835|Drugs|MLS|23S_rRNA_methyltransferases|ERMG	1	735	2	19	2.58503	0.0517007	41	0
MEG_2836|Drugs|MLS|23S_rRNA_methyltransferases|ERMG	1	735	2	21	2.85714	0.0571429	40.9	0
MEG_2837|Drugs|MLS|23S_rRNA_methyltransferases|ERMH	1	900	10	99	11	0.22	39.9	44.8
MEG_2838|Drugs|MLS|23S_rRNA_methyltransferases|ERMN	1	876	18	135	15.411	0.396119	39.8	40.7
MEG_2839|Drugs|MLS|23S_rRNA_methyltransferases|ERMO	1	780	22	169	21.6667	0.544872	40.2	32
MEG_2840|Drugs|MLS|23S_rRNA_methyltransferases|ERMO	1	783	31	223	28.4802	0.766284	40.5	41.9
MEG_2842|Drugs|MLS|23S_rRNA_methyltransferases|ERMQ	1	787	8	79	10.0381	0.199492	40.7	0
MEG_2843|Drugs|MLS|23S_rRNA_methyltransferases|ERMR	1	1023	56	356	34.7996	1.07136	40.2	41.2
MEG_2845|Drugs|MLS|23S_rRNA_methyltransferases|ERMS	1	960	20	165	17.1875	0.415625	39.7	42
MEG_2849|Drugs|MLS|23S_rRNA_methyltransferases|ERMU	1	840	7	61	7.2619	0.164286	40.4	17.1
MEG_2850|Drugs|MLS|23S_rRNA_methyltransferases|ERMU	1	837	4	30	3.58423	0.0908005	40.2	0
MEG_2851|Drugs|MLS|23S_rRNA_methyltransferases|ERMV	1	780	20	186	23.8462	0.497436	40.6	0
MEG_2852|Drugs|MLS|23S_rRNA_methyltransferases|ERMV	1	793	13	119	15.0063	0.322825	40.7	0
MEG_2853|Drugs|MLS|23S_rRNA_methyltransferases|ERMV	1	1300	20	151	11.6154	0.300769	40.8	12
MEG_2854|Drugs|MLS|23S_rRNA_methyltransferases|ERMX	1	855	2	175	20.4678	0.204678	35.9	22
MEG_2856|Drugs|MLS|23S_rRNA_methyltransferases|ERMX	1	855	2	19	2.22222	0.0444444	41	40
MEG_2857|Drugs|MLS|23S_rRNA_methyltransferases|ERMX	1	855	1	76	8.88889	0.0888889	39.6	0
MEG_2861|Drugs|MLS|23S_rRNA_methyltransferases|ERMX	1	762	3	301	39.5013	0.493438	38.9	0
MEG_2862|Drugs|betalactams|Class_A_betalactamases|ERP	1	882	12	65	7.36961	0.258503	40.2	40
MEG_2864|Drugs|Phenicol|Chloramphenicol_hydrolase|ESTD	1	927	25	210	22.6537	0.536138	40	41.4
MEG_2865|Drugs|Phenicol|Chloramphenicol_hydrolase|ESTD	1	933	7	58	6.21651	0.143623	40.7	40
MEG_2866|Drugs|Mycobacterium_tuberculosis-specific_Drug|Ethionamide-resistant_mutant|ETHA|RequiresSNPConfirmation	1	1470	8	119	8.09524	0.136054	40.2	0
MEG_2867|Biocides|Acid_resistance|Acid_resistance_regulator|EVGA	1	615	2	19	3.08943	0.0617886	39.9	40
MEG_2868|Multi-compound|Drug_and_biocide_resistance|Drug_and_biocide_MFS_efflux_regulator|EVGS	1	3594	2	25	0.695604	0.0122426	41	0
MEG_2869|Multi-compound|Drug_and_biocide_resistance|Drug_and_biocide_MFS_efflux_regulator|EVGS	1	3594	2	19	0.528659	0.0105732	40.8	0
MEG_2870|Multi-compound|Drug_and_biocide_resistance|Drug_and_biocide_MFS_efflux_regulator|EVGS	1	3594	4	39	1.08514	0.0214246	40.9	0
MEG_2871|Drugs|betalactams|Class_B_betalactamases|EVM	1	918	6	54	5.88235	0.130719	40.9	46
MEG_2872|Drugs|betalactams|Class_A_betalactamases|EXO	1	945	33	248	26.2434	0.675132	39.8	41.6
MEG_2873|Biocides|Phenolic_compound_resistance|Triclosan-resistant_mutation|FABG|RequiresSNPConfirmation	1	735	2	19	2.58503	0.0517007	40.2	40
MEG_2875|Biocides|Phenolic_compound_resistance|Phenolic_resistance_protein|FABI	1	789	2	47	5.95691	0.119138	40.5	60
MEG_2876|Biocides|Phenolic_compound_resistance|Phenolic_resistance_protein|FABK	1	975	2	19	1.94872	0.0389744	38.5	40
MEG_2877|Biocides|Phenolic_compound_resistance|Phenolic_resistance_protein|FABL	1	753	2	22	2.92165	0.0584329	41	58
MEG_2878|Biocides|Phenolic_compound_resistance|Phenolic_resistance_protein|FABV	1	900	2	19	2.11111	0.0422222	37.3	40
MEG_2880|Drugs|Elfamycins|Elfamycin_efflux_pumps|FACT	1	1680	50	403	23.9881	0.584524	40.1	43.5
MEG_2881|Drugs|betalactams|Class_A_betalactamases|FAR1	1	933	31	239	25.6163	0.652733	40.3	2.58
MEG_2882|Drugs|betalactams|Class_A_betalactamases|FAR1	1	894	28	243	27.1812	0.619687	40.6	0
MEG_2883|Multi-compound|Drug_and_biocide_resistance|Drug_and_biocide_MFS_efflux_pumps|FARA	1	1185	10	69	5.82278	0.176371	40.4	9.2
MEG_2884|Multi-compound|Drug_and_biocide_resistance|Drug_and_biocide_MFS_efflux_pumps|FARA	1	1155	14	113	9.78355	0.265801	40.6	18.4
MEG_2885|Multi-compound|Drug_and_biocide_resistance|Drug_and_biocide_MFS_efflux_pumps|FARB	1	1524	12	99	6.49606	0.161417	40.8	22.8
MEG_2886|Multi-compound|Drug_and_biocide_resistance|Drug_and_biocide_MFS_efflux_pumps|FARB	1	1527	6	57	3.73281	0.0746562	41	13.3
MEG_2888|Metals|Multi-metal_resistance|Multi-metal_ABC_efflux_pumps|FBPA	1	999	2	19	1.9019	0.038038	41	40
MEG_2889|Metals|Multi-metal_resistance|Multi-metal_ABC_efflux_pumps|FBPB	1	1521	2	19	1.24918	0.0249836	41	0
MEG_2891|Metals|Multi-metal_resistance|Multi-metal_ABC_efflux_pumps|FBPC	1	1071	2	19	1.77404	0.0354809	40.9	0
MEG_2892|Metals|Multi-metal_resistance|Multi-metal_ABC_efflux_pumps|FBPC	1	1056	2	19	1.79924	0.0359848	40.3	40
MEG_2893|Metals|Multi-metal_resistance|Multi-metal_ABC_efflux_pumps|FECD	1	957	4	42	4.38871	0.0877743	41	0
MEG_2894|Metals|Multi-metal_resistance|Multi-metal_ABC_efflux_pumps|FECD	1	957	4	42	4.38871	0.0877743	41	0
MEG_2895|Metals|Multi-metal_resistance|Multi-metal_ABC_efflux_pumps|FECD	1	957	6	61	6.37409	0.127482	40.9	0
MEG_2896|Metals|Multi-metal_resistance|Multi-metal_ABC_efflux_pumps|FECE	1	768	12	45	5.85938	0.322917	40.8	0
MEG_2897|Metals|Multi-metal_resistance|Multi-metal_ABC_efflux_pumps|FECE	1	768	8	48	6.25	0.216146	41	0
MEG_2898|Multi-compound|Biocide_and_metal_resistance|Biocide_and_metal_ABC_efflux_pumps|FETA	1	678	6	440	64.8968	0.818584	40.5	53.3
MEG_2899|Multi-compound|Biocide_and_metal_resistance|Biocide_and_metal_ABC_efflux_pumps|FETB	1	807	2	19	2.3544	0.047088	40.8	0
MEG_2900|Multi-compound|Biocide_and_metal_resistance|Biocide_and_metal_ABC_efflux_pumps|FETB	1	780	4	38	4.87179	0.0974359	41	0
MEG_2906|Drugs|Phenicol|Phenicol_resistance_MFS_efflux_pumps|FEXB	1	1410	4	38	2.69504	0.0539007	40.9	40
MEG_2908|Drugs|betalactams|Class_B_betalactamases|FIA	1	750	8	53	7.06667	0.217333	40.4	42.1
MEG_2909|Metals|Multi-metal_resistance|Multi-metal_resistance_protein|FIEF	1	903	2	19	2.1041	0.0420819	41	40
MEG_2910|Drugs|betalactams|Class_B_betalactamases|FIM	1	789	2	19	2.40811	0.0481622	40.8	40
MEG_2912|Drugs|Phenicol|Phenicol_resistance_MFS_efflux_pumps|FLOR	1	1215	6	59	4.85597	0.0971193	40.3	44
MEG_2913|Drugs|Phenicol|Phenicol_resistance_MFS_efflux_pumps|FLOR	1	1215	2	19	1.56379	0.0312757	38.5	0
MEG_2914|Drugs|Phenicol|Phenicol_resistance_MFS_efflux_pumps|FLOR	1	1215	2	20	1.64609	0.0329218	41	0
MEG_2917|Drugs|Phenicol|Phenicol_resistance_MFS_efflux_pumps|FLOR	1	1215	2	246	20.2469	0.202469	38.7	0
MEG_2924|Drugs|Phenicol|Phenicol_resistance_MFS_efflux_pumps|FLOR	1	1215	2	19	1.56379	0.0312757	40.5	0
MEG_2925|Drugs|Phenicol|Phenicol_resistance_MFS_efflux_pumps|FLOR	1	1215	2	19	1.56379	0.0312757	36.2	0
MEG_2926|Drugs|Phenicol|Phenicol_resistance_MFS_efflux_pumps|FLOR	1	1215	2	19	1.56379	0.0312757	40.1	40
MEG_2930|Drugs|Phenicol|Phenicol_resistance_MFS_efflux_pumps|FLOR	1	1224	2	19	1.55229	0.0310458	40.4	0
MEG_2932|Drugs|Aminoglycosides|16S_rRNA_methyltransferases|FMRO	1	879	42	242	27.5313	0.937429	39.8	41.4
MEG_2933|Drugs|Mycobacterium_tuberculosis-specific_Drug|Para-aminosalicylic_acid_resistant_mutant|FOLC|RequiresSNPConfirmation	1	1464	37	255	17.418	0.54918	40.5	44.4
MEG_2934|Drugs|Sulfonamides|Sulfonamide-resistant_dihydropteroate_synthases|FOLP|RequiresSNPConfirmation	1	801	2	19	2.37203	0.0474407	40.6	40
MEG_2935|Drugs|Sulfonamides|Sulfonamide-resistant_dihydropteroate_synthases|FOLP|RequiresSNPConfirmation	1	855	6	48	5.61404	0.243275	40.3	59.3
MEG_2936|Drugs|Sulfonamides|Sulfonamide-resistant_dihydropteroate_synthases|FOLP|RequiresSNPConfirmation	1	822	12	102	12.4088	0.332117	40.2	49.7
MEG_2937|Drugs|Sulfonamides|Sulfonamide-resistant_dihydropteroate_synthases|FOLP|RequiresSNPConfirmation	1	1143	4	40	3.49956	0.0699913	40.9	26
MEG_2938|Drugs|Sulfonamides|Sulfonamide-resistant_dihydropteroate_synthases|FOLP|RequiresSNPConfirmation	1	852	36	826	96.9484	4.25	39.8	36.2
MEG_2940|Drugs|Sulfonamides|Sulfonamide-resistant_dihydropteroate_synthases|FOLP|RequiresSNPConfirmation	1	1188	2	20	1.6835	0.03367	40.8	46
MEG_2941|Drugs|Sulfonamides|Sulfonamide-resistant_dihydropteroate_synthases|FOLP|RequiresSNPConfirmation	1	912	29	184	20.1754	0.649123	40.5	42.3
MEG_2943|Drugs|Sulfonamides|Sulfonamide-resistant_dihydropteroate_synthases|FOLP|RequiresSNPConfirmation	1	876	5	39	4.45205	0.109589	40.5	40
MEG_2944|Drugs|Sulfonamides|Sulfonamide-resistant_dihydropteroate_synthases|FOLP|RequiresSNPConfirmation	1	885	5	83	9.37853	0.137853	40.7	46.4
MEG_2946|Drugs|Sulfonamides|Sulfonamide-resistant_dihydropteroate_synthases|FOLP|RequiresSNPConfirmation	1	843	4	46	5.4567	0.109134	40.1	48
MEG_2947|Drugs|Sulfonamides|Sulfonamide-resistant_dihydropteroate_synthases|FOLP|RequiresSNPConfirmation	1	795	2	19	2.38994	0.0477987	38.4	40
MEG_2948|Drugs|Sulfonamides|Sulfonamide-resistant_dihydropteroate_synthases|FOLP|RequiresSNPConfirmation	1	849	7	61	7.18492	0.163722	40.4	14.9
MEG_2950|Drugs|Sulfonamides|Sulfonamide-resistant_dihydropteroate_synthases|FOLP|RequiresSNPConfirmation	1	804	2	19	2.36318	0.0472637	40.7	40
MEG_2952|Drugs|Sulfonamides|Sulfonamide-resistant_dihydropteroate_synthases|FOLP|RequiresSNPConfirmation	1	849	11	46	5.41814	0.253239	40.8	42.7
MEG_2953|Drugs|Sulfonamides|Sulfonamide-resistant_dihydropteroate_synthases|FOLP|RequiresSNPConfirmation	1	858	2	19	2.21445	0.044289	41	40
MEG_2955|Drugs|Sulfonamides|Sulfonamide-resistant_dihydropteroate_synthases|FOLP|RequiresSNPConfirmation	1	894	2	22	2.46085	0.049217	41	0
MEG_2957|Drugs|Sulfonamides|Sulfonamide-resistant_dihydropteroate_synthases|FOLP|RequiresSNPConfirmation	1	978	2	19	1.94274	0.0388548	40.6	40
MEG_2958|Drugs|Sulfonamides|Sulfonamide-resistant_dihydropteroate_synthases|FOLP|RequiresSNPConfirmation	1	852	23	283	33.216	0.778169	40.4	49.7
MEG_2959|Drugs|Sulfonamides|Sulfonamide-resistant_dihydropteroate_synthases|FOLP|RequiresSNPConfirmation	1	849	2	22	2.59128	0.0518257	41	0
MEG_2960|Drugs|Sulfonamides|Sulfonamide-resistant_dihydropteroate_synthases|FOLP|RequiresSNPConfirmation	1	1143	2	19	1.66229	0.0332458	41	40
MEG_2961|Drugs|Sulfonamides|Sulfonamide-resistant_dihydropteroate_synthases|FOLP|RequiresSNPConfirmation	1	852	15	380	44.6009	1.19131	40.5	20.3
MEG_2964|Drugs|Sulfonamides|Sulfonamide-resistant_dihydropteroate_synthases|FOLP|RequiresSNPConfirmation	1	927	4	318	34.3042	0.647249	39.1	0
MEG_2965|Drugs|Sulfonamides|Sulfonamide-resistant_dihydropteroate_synthases|FOLP|RequiresSNPConfirmation	1	843	43	331	39.2645	1.0949	40.2	42.1
MEG_2966|Drugs|Sulfonamides|Sulfonamide-resistant_dihydropteroate_synthases|FOLP|RequiresSNPConfirmation	1	849	6	57	6.71378	0.134276	41	0
MEG_2967|Drugs|Sulfonamides|Sulfonamide-resistant_dihydropteroate_synthases|FOLP|RequiresSNPConfirmation	1	858	4	38	4.4289	0.0885781	41	40
MEG_2969|Drugs|Sulfonamides|Sulfonamide-resistant_dihydropteroate_synthases|FOLP|RequiresSNPConfirmation	1	957	23	174	18.1818	0.480669	40.6	43.3
MEG_2970|Drugs|Sulfonamides|Sulfonamide-resistant_dihydropteroate_synthases|FOLP|RequiresSNPConfirmation	1	819	6	59	7.20391	0.142857	40.7	0
MEG_2971|Drugs|Sulfonamides|Sulfonamide-resistant_dihydropteroate_synthases|FOLP|RequiresSNPConfirmation	1	843	8	74	8.77817	0.18624	40.1	0
MEG_2972|Drugs|Sulfonamides|Sulfonamide-resistant_dihydropteroate_synthases|FOLP|RequiresSNPConfirmation	1	849	4	277	32.6266	0.405183	40.7	12.5
MEG_2973|Drugs|Fosfomycin|Fosfomycin_phosphorylation|FOMA	1	801	18	109	13.608	0.436954	40.6	42.7
MEG_2974|Drugs|Fosfomycin|Fosfomycin_phosphorylation|FOMB	1	993	21	171	17.2205	0.435045	40.7	0
MEG_2975|Drugs|Fosfomycin|Fosfomycin_phosphorylation|FOMB	1	980	22	168	17.1429	0.45	40.7	0
MEG_2976|Drugs|betalactams|Class_A_betalactamases|FONA	1	888	4	44	4.95495	0.0990991	40.8	0
MEG_2977|Drugs|betalactams|Class_A_betalactamases|FONA	1	888	4	44	4.95495	0.0990991	39.8	20
MEG_2978|Drugs|betalactams|Class_A_betalactamases|FONA	1	888	2	27	3.04054	0.0585586	41	0
MEG_2979|Drugs|betalactams|Class_A_betalactamases|FONA	1	888	2	25	2.81532	0.0563063	41	0
MEG_2980|Drugs|betalactams|Class_A_betalactamases|FONA	1	888	2	25	2.81532	0.0563063	41	0
MEG_2981|Drugs|betalactams|Class_A_betalactamases|FONA	1	888	2	25	2.81532	0.0563063	41	0
MEG_2982|Drugs|Fosfomycin|Fosfomycin_thiol_transferases|FOSA	1	390	2	22	5.64103	0.105128	41	40
MEG_2984|Drugs|Fosfomycin|Fosfomycin_thiol_transferases|FOSA	1	408	8	45	11.0294	0.409314	40.6	34.5
MEG_2985|Drugs|Fosfomycin|Fosfomycin_thiol_transferases|FOSA	1	426	6	23	5.39906	0.284038	41	0
MEG_2986|Drugs|Fosfomycin|Fosfomycin_thiol_transferases|FOSA	1	417	2	19	4.55635	0.0911271	40.9	40
MEG_2987|Drugs|Fosfomycin|Fosfomycin_thiol_transferases|FOSA	1	420	4	36	8.57143	0.180952	40.8	0
MEG_2989|Drugs|Fosfomycin|Fosfomycin_thiol_transferases|FOSA	1	408	4	40	9.80392	0.196078	40.6	43
MEG_2990|Drugs|Fosfomycin|Fosfomycin_thiol_transferases|FOSA	1	582	7	46	7.90378	0.252577	41	17.1
MEG_2993|Drugs|Fosfomycin|Fosfomycin_thiol_transferases|FOSA	1	420	2	19	4.52381	0.0904762	40.9	0
MEG_2994|Drugs|Fosfomycin|Fosfomycin_thiol_transferases|FOSA	1	426	8	24	5.6338	0.373239	40.8	0
MEG_2996|Drugs|Fosfomycin|Fosfomycin_thiol_transferases|FOSA	1	408	6	43	10.5392	0.289216	40.7	0
MEG_2998|Drugs|Fosfomycin|Fosfomycin_thiol_transferases|FOSA	1	420	8	56	13.3333	0.37619	40.5	42.2
MEG_2999|Drugs|Fosfomycin|Fosfomycin_thiol_transferases|FOSA	1	426	12	62	14.554	0.558685	40.1	13.3
MEG_3001|Drugs|Fosfomycin|Fosfomycin_thiol_transferases|FOSA	1	420	2	20	4.7619	0.0952381	36.3	46
MEG_3002|Drugs|Fosfomycin|Fosfomycin_thiol_transferases|FOSA	1	433	4	38	8.77598	0.17552	41	0
MEG_3008|Drugs|Fosfomycin|Fosfomycin_thiol_transferases|FOSB	1	417	2	19	4.55635	0.0911271	39.2	0
MEG_3011|Drugs|Fosfomycin|Fosfomycin_thiol_transferases|FOSB	1	420	2	21	5	0.1	34.4	0
MEG_3013|Drugs|Fosfomycin|Fosfomycin_thiol_transferases|FOSB	1	420	2	21	5	0.1	40	0
MEG_3017|Drugs|Fosfomycin|Fosfomycin_thiol_transferases|FOSC	1	549	5	39	7.10383	0.174863	40.7	41.2
MEG_3020|Drugs|Fosfomycin|Fosfomycin_thiol_transferases|FOSE	1	357	2	47	13.1653	0.184874	33.8	0
MEG_3022|Drugs|Fosfomycin|Fosfomycin_thiol_transferases|FOSG	1	399	2	20	5.01253	0.0977444	41	40
MEG_3025|Drugs|Fosfomycin|Fosfomycin_thiol_transferases|FOSX	1	465	14	118	25.3763	0.576344	40.5	40.9
MEG_3028|Drugs|Fosfomycin|Fosfomycin_thiol_transferases|FOSX	1	402	2	20	4.97512	0.0970149	41	40
MEG_3029|Drugs|betalactams|Class_C_betalactamases|FOX	1	1149	2	20	1.74064	0.0339426	37.8	0
MEG_3030|Drugs|betalactams|Class_C_betalactamases|FOX	1	1140	2	22	1.92982	0.0368421	41	0
MEG_3032|Drugs|betalactams|Class_C_betalactamases|FOX	1	1149	2	19	1.65361	0.0330722	37.3	0
MEG_3033|Drugs|betalactams|Class_C_betalactamases|FOX	1	1149	4	38	3.30722	0.0661445	40.9	0
MEG_3034|Drugs|betalactams|Class_C_betalactamases|FOX	1	1149	4	28	2.4369	0.0661445	40.8	40
MEG_3035|Drugs|betalactams|Class_C_betalactamases|FOX	1	1149	8	65	5.65709	0.140992	40.8	0
MEG_3036|Drugs|betalactams|Class_C_betalactamases|FOX	1	1149	4	38	3.30722	0.0661445	40.9	0
MEG_3038|Drugs|betalactams|Class_C_betalactamases|FOX	1	1149	2	19	1.65361	0.0330722	39.9	0
MEG_3039|Drugs|betalactams|Class_C_betalactamases|FOX	1	1149	4	38	3.30722	0.0661445	40.9	0
MEG_3040|Drugs|betalactams|Class_C_betalactamases|FOX	1	1149	5	28	2.4369	0.0931245	40.8	0
MEG_3041|Drugs|betalactams|Class_C_betalactamases|FOX	1	1149	2	21	1.82768	0.0365535	38.6	0
MEG_3042|Drugs|betalactams|Class_C_betalactamases|FOX	1	1149	2	19	1.65361	0.0330722	39.3	0
MEG_3043|Drugs|betalactams|Class_C_betalactamases|FOX	1	1200	4	38	3.16667	0.0633333	41	0
MEG_3045|Drugs|betalactams|Class_C_betalactamases|FOX	1	1159	2	19	1.63934	0.0327869	39.9	0
MEG_3046|Drugs|betalactams|Class_C_betalactamases|FOX	1	1258	7	97	7.71065	0.306041	39.7	40
MEG_3049|Metals|Multi-metal_resistance|Multi-metal_resistance_protein|FPTA	1	2163	60	454	20.9894	0.539991	39.8	41
MEG_3050|Metals|Multi-metal_resistance|Multi-metal_resistance_protein|FPVA	1	2442	10	88	3.6036	0.0778051	40	0
MEG_3051|Metals|Multi-metal_resistance|Multi-metal_resistance_protein|FPVA	1	2448	16	209	8.53758	0.14134	40.7	1.12
MEG_3056|Drugs|betalactams|Class_A_betalactamases|FRI	1	885	2	19	2.14689	0.0429379	41	0
MEG_3057|Drugs|betalactams|Class_A_betalactamases|FRI	1	885	2	19	2.14689	0.0429379	40.9	0
MEG_3058|Drugs|betalactams|Class_A_betalactamases|FRI	1	885	2	19	2.14689	0.0429379	34.9	0
MEG_3061|Multi-compound|Biocide_and_metal_resistance|Biocide_and_metal_resistance_protein|FRNE	1	759	8	46	6.06061	0.204216	40.4	42.2
MEG_3062|Drugs|betalactams|Class_A_betalactamases|FTU	1	864	8	62	7.17593	0.175926	40.6	40
MEG_3065|Drugs|Fusidic_acid|Fusidic_acid-resistant_mutation|FUSA|RequiresSNPConfirmation	1	2082	33	646	31.0279	0.631604	40.2	1.64
MEG_3067|Drugs|Fusidic_acid|Ribosomal_zinc-binding_protein|FUSB	1	642	2	19	2.9595	0.05919	37.1	0
MEG_3068|Drugs|Fusidic_acid|Ribosomal_zinc-binding_protein|FUSC	1	639	4	39	6.10329	0.120501	40.5	40
MEG_3069|Drugs|Fusidic_acid|Ribosomal_zinc-binding_protein|FUSD	1	642	4	38	5.919	0.11838	40.2	0
MEG_3071|Drugs|Fusidic_acid|Fusidic_acid-resistant_mutation|FUSE|RequiresSNPConfirmation	1	537	2	19	3.53818	0.0707635	40.6	40
MEG_3074|Drugs|Fusidic_acid|Fusidic_acid_esterases|FUSH	1	1530	25	231	15.098	0.317647	40.4	35.3
MEG_3076|Biocides|Acid_resistance|Acid_resistance_protein|GADA	1	1401	6	358	25.5532	0.304782	40.1	0
MEG_3077|Biocides|Acid_resistance|Acid_resistance_protein|GADA	1	852	6	88	10.3286	0.147887	40.1	27.5
MEG_3078|Biocides|Acid_resistance|Acid_resistance_protein|GADB	1	1401	4	313	22.3412	0.241256	39.9	0
MEG_3079|Biocides|Acid_resistance|Acid_resistance_protein|GADC	1	1536	11	97	6.3151	0.138021	40.8	40
MEG_3081|Multi-compound|Drug_and_biocide_resistance|Drug_and_biocide_RND_efflux_regulator|GADW	1	729	2	19	2.60631	0.0521262	40	40
MEG_3082|Multi-compound|Drug_and_biocide_resistance|Drug_and_biocide_RND_efflux_regulator|GADW	1	729	2	20	2.74348	0.0548697	41	46
MEG_3084|Biocides|Quaternary_Ammonium_Compounds_(QACs)_resistance|QAC-resistant_protein_UDP_glucose_4_epimerase|GALE	1	990	2	23	2.32323	0.0424242	31.9	50
MEG_3085|Drugs|betalactams|Class_A_betalactamases|GES	1	864	16	144	16.6667	0.363426	40.6	0
MEG_3092|Drugs|betalactams|Class_A_betalactamases|GES	1	864	2	19	2.19907	0.0439815	40.3	0
MEG_3094|Drugs|betalactams|Class_A_betalactamases|GES	1	864	2	270	31.25	0.347222	40.5	0
MEG_3095|Drugs|betalactams|Class_A_betalactamases|GES	1	864	2	19	2.19907	0.0439815	40.8	0
MEG_3100|Drugs|betalactams|Class_A_betalactamases|GES	1	864	2	19	2.19907	0.0439815	41	0
MEG_3101|Drugs|betalactams|Class_A_betalactamases|GES	1	864	2	19	2.19907	0.0439815	41	0
MEG_3122|Drugs|betalactams|Class_A_betalactamases|GES	1	864	2	19	2.19907	0.0439815	40.9	0
MEG_3124|Drugs|betalactams|Class_A_betalactamases|GES	1	864	2	19	2.19907	0.0439815	40.3	0
MEG_3127|Drugs|betalactams|Class_A_betalactamases|GES	1	861	12	107	12.4274	0.270616	40.7	0
MEG_3129|Drugs|betalactams|Class_A_betalactamases|GES	1	1410	14	242	17.1631	0.5	38	31.1
MEG_3131|Drugs|betalactams|Class_A_betalactamases|GES	1	1503	6	84	5.58882	0.111111	39.4	13.3
MEG_3132|Multi-compound|Drug_and_biocide_and_metal_resistance|Drug_and_biocide_and_metal_RND_efflux_pumps|GESA	1	1227	17	151	12.3064	0.279544	40.6	42.9
MEG_3133|Multi-compound|Drug_and_biocide_and_metal_resistance|Drug_and_biocide_and_metal_RND_efflux_pumps|GESB	1	3168	31	189	5.96591	0.230429	40.3	42.6
MEG_3134|Multi-compound|Drug_and_biocide_and_metal_resistance|Drug_and_biocide_and_metal_RND_efflux_pumps|GESC	1	1512	8	77	5.09259	0.101852	39.8	41.5
MEG_3135|Drugs|Aminoglycosides|Aminoglycoside-resistant_gidB|GIDB|RequiresSNPConfirmation	1	675	4	38	5.62963	0.112593	34	40
MEG_3136|Drugs|betalactams|Class_A_betalactamases|GIL	1	861	4	39	4.52962	0.0905923	40.9	43
MEG_3137|Drugs|betalactams|Class_B_betalactamases|GIM	1	753	2	19	2.52324	0.0504648	40.1	0
MEG_3138|Drugs|betalactams|Class_B_betalactamases|GIM	1	753	2	19	2.52324	0.0504648	41	0
MEG_3139|Drugs|MLS|Macrolide_glycosyltransferases|GIMA	1	1254	44	248	19.7767	0.699362	39.8	45.4
MEG_3142|Multi-compound|Biocide_and_metal_resistance|Biocide_and_metal_resistance_protein|GLPF	1	846	1	75	8.86525	0.0886525	40.3	0
MEG_3143|Drugs|Fosfomycin|Fosfomycin_target_mutation|GLPT|RequiresSNPConfirmation	1	1359	2	19	1.39809	0.0279617	41	40
MEG_3144|Drugs|Fosfomycin|Fosfomycin_target_mutation|GLPT|RequiresSNPConfirmation	1	1359	13	434	31.9352	0.479765	39.6	45.4
MEG_3148|Drugs|betalactams|Class_B_betalactamases|GOB	1	879	2	22	2.50284	0.0500569	41	58
MEG_3166|Drugs|betalactams|Class_B_betalactamases|GOB	1	873	2	19	2.1764	0.0435281	41	0
MEG_3167|Metals|Gold_resistance|Gold_resistance_regulator|GOLS	1	465	6	60	12.9032	0.352688	37.6	50.2
MEG_3168|Metals|Multi-metal_resistance|Multi-metal_resistance_protein|GOLT	1	2289	26	225	9.82962	0.27654	40.4	42.2
MEG_3169|Drugs|betalactams|Class_A_betalactamases|GPC	1	894	12	87	9.73154	0.261745	38.6	43
MEG_3170|Drugs|betalactams|Class_B_betalactamases|GRD	1	726	4	38	5.23416	0.104683	39.8	40
MEG_3171|Drugs|betalactams|Class_B_betalactamases|GRD	1	870	10	96	11.0345	0.21954	40.3	24
MEG_3172|Drugs|Aminoglycosides|16S_rRNA_methyltransferases|GRM	1	825	14	118	14.303	0.329697	40.8	36
MEG_3173|Drugs|Aminoglycosides|16S_rRNA_methyltransferases|GRM	1	825	14	130	15.7576	0.329697	39.8	36
MEG_3174|Drugs|Aminoglycosides|16S_rRNA_methyltransferases|GRM	1	894	25	192	21.4765	0.558166	40.4	45
MEG_3175|Drugs|Lipopeptides|Daptomycin-resistant_mutant|GSHF|RequiresSNPConfirmation	1	2271	4	39	1.71731	0.0343461	40.5	43
MEG_3176|Drugs|Fluoroquinolones|Fluoroquinolone-resistant_DNA_topoisomerases|GYRA|RequiresSNPConfirmation	1	2511	6	132	5.25687	0.0681004	38.3	45.5
MEG_3177|Drugs|Fluoroquinolones|Fluoroquinolone-resistant_DNA_topoisomerases|GYRA|RequiresSNPConfirmation	1	2751	10	214	7.77899	0.134497	40.5	0
MEG_3178|Drugs|Fluoroquinolones|Fluoroquinolone-resistant_DNA_topoisomerases|GYRA|RequiresSNPConfirmation	1	2628	7	383	14.5738	0.166667	40	0
MEG_3179|Drugs|Fluoroquinolones|Fluoroquinolone-resistant_DNA_topoisomerases|GYRA|RequiresSNPConfirmation	1	2787	8	82	2.94223	0.0566918	40.5	40.6
MEG_3180|Drugs|Fluoroquinolones|Fluoroquinolone-resistant_DNA_topoisomerases|GYRA|RequiresSNPConfirmation	1	2517	114	602	23.9174	2.36631	39.6	0.912
MEG_3181|Drugs|Fluoroquinolones|Fluoroquinolone-resistant_DNA_topoisomerases|GYRA|RequiresSNPConfirmation	1	3750	12	122	3.25333	0.0648	40.7	37
MEG_3182|Drugs|Fluoroquinolones|Fluoroquinolone-resistant_DNA_topoisomerases|GYRA|RequiresSNPConfirmation	1	2676	78	581	21.7115	1.92377	39.9	36.5
MEG_3183|Drugs|Fluoroquinolones|Fluoroquinolone-resistant_DNA_topoisomerases|GYRA|RequiresSNPConfirmation	1	2715	84	1920	70.7182	3.214	39.4	1.79
MEG_3184|Drugs|Fluoroquinolones|Fluoroquinolone-resistant_DNA_topoisomerases|GYRA|RequiresSNPConfirmation	1	2646	4	38	1.43613	0.0287226	40.9	40
MEG_3186|Drugs|Fluoroquinolones|Fluoroquinolone-resistant_DNA_topoisomerases|GYRA|RequiresSNPConfirmation	1	2661	2	21	0.789177	0.0157835	40.9	0
MEG_3187|Drugs|Fluoroquinolones|Fluoroquinolone-resistant_DNA_topoisomerases|GYRA|RequiresSNPConfirmation	1	2628	11	415	15.7915	0.215753	40.2	4.55
MEG_3188|Drugs|Fluoroquinolones|Fluoroquinolone-resistant_DNA_topoisomerases|GYRA|RequiresSNPConfirmation	1	2634	173	1620	61.5034	2.94951	39.7	41.4
MEG_3189|Drugs|Fluoroquinolones|Fluoroquinolone-resistant_DNA_topoisomerases|GYRA|RequiresSNPConfirmation	1	2634	48	415	15.7555	0.38041	40.8	32.7
MEG_3190|Drugs|Fluoroquinolones|Fluoroquinolone-resistant_DNA_topoisomerases|GYRA|RequiresSNPConfirmation	1	2589	4	40	1.545	0.0309	41	0
MEG_3192|Drugs|Fluoroquinolones|Fluoroquinolone-resistant_DNA_topoisomerases|GYRA|RequiresSNPConfirmation	1	2715	69	1921	70.7551	2.27109	40	0
MEG_3193|Drugs|Fluoroquinolones|Fluoroquinolone-resistant_DNA_topoisomerases|GYRA|RequiresSNPConfirmation	1	2715	118	1962	72.2652	4.81878	40.1	11.7
MEG_3194|Drugs|Fluoroquinolones|Fluoroquinolone-resistant_DNA_topoisomerases|GYRA|RequiresSNPConfirmation	1	2751	3	75	2.72628	0.0348964	37.5	0
MEG_3196|Drugs|Fluoroquinolones|Fluoroquinolone-resistant_DNA_topoisomerases|GYRA|RequiresSNPConfirmation	1	2541	6	47	1.84967	0.0456513	41	42
MEG_3197|Drugs|Fluoroquinolones|Fluoroquinolone-resistant_DNA_topoisomerases|GYRA|RequiresSNPConfirmation	1	2442	56	561	22.973	0.635545	39.9	39.6
MEG_3198|Drugs|Fluoroquinolones|Fluoroquinolone-resistant_DNA_topoisomerases|GYRA|RequiresSNPConfirmation	1	2469	9	190	7.69542	0.108951	40.7	0
MEG_3199|Drugs|Fluoroquinolones|Fluoroquinolone-resistant_DNA_topoisomerases|GYRA|RequiresSNPConfirmation	1	2682	8	98	3.65399	0.0715884	40.5	32.9
MEG_3200|Drugs|Fluoroquinolones|Fluoroquinolone-resistant_DNA_topoisomerases|GYRA|RequiresSNPConfirmation	1	2502	10	104	4.15667	0.0839329	40.6	38
MEG_3201|Drugs|Fluoroquinolones|Fluoroquinolone-resistant_DNA_topoisomerases|GYRA|RequiresSNPConfirmation	1	2637	12	226	8.57035	0.177095	40.7	19.8
MEG_3202|Drugs|Fluoroquinolones|Fluoroquinolone-resistant_DNA_topoisomerases|GYRA|RequiresSNPConfirmation	1	2592	2	19	0.733025	0.0146605	41	0
MEG_3203|Drugs|Fluoroquinolones|Fluoroquinolone-resistant_DNA_topoisomerases|GYRA|RequiresSNPConfirmation	1	2643	12	156	5.90238	0.0957246	40	41.1
MEG_3204|Drugs|Fluoroquinolones|Fluoroquinolone-resistant_DNA_topoisomerases|GYRA|RequiresSNPConfirmation	1	2487	5	39	1.56815	0.0386007	37.8	40
MEG_3205|Drugs|Fluoroquinolones|Fluoroquinolone-resistant_DNA_topoisomerases|GYRA|RequiresSNPConfirmation	1	2637	48	420	15.9272	0.391733	40.7	36.4
MEG_3206|Drugs|Fluoroquinolones|Fluoroquinolone-resistant_DNA_topoisomerases|GYRA|RequiresSNPConfirmation	1	2595	724	1720	66.2813	22.8432	40.2	49
MEG_3208|Drugs|Fluoroquinolones|Fluoroquinolone-resistant_DNA_topoisomerases|GYRA|RequiresSNPConfirmation	1	2634	10	129	4.89749	0.0801063	39.8	21.6
MEG_3209|Drugs|Fluoroquinolones|Fluoroquinolone-resistant_DNA_topoisomerases|GYRA|RequiresSNPConfirmation	1	2592	2	19	0.733025	0.0146605	40.8	40
MEG_3210|Drugs|Fluoroquinolones|Fluoroquinolone-resistant_DNA_topoisomerases|GYRA|RequiresSNPConfirmation	1	2424	8	78	3.21782	0.0668317	40.3	47.5
MEG_3211|Drugs|Fluoroquinolones|Fluoroquinolone-resistant_DNA_topoisomerases|GYRA|RequiresSNPConfirmation	1	2382	8	81	3.4005	0.0680101	40	32
MEG_3212|Drugs|Fluoroquinolones|Fluoroquinolone-resistant_DNA_topoisomerases|GYRA|RequiresSNPConfirmation	1	2628	11	335	12.7473	0.223364	40.5	0
MEG_3214|Drugs|Fluoroquinolones|Fluoroquinolone-resistant_DNA_topoisomerases|GYRA|RequiresSNPConfirmation	1	2529	12	187	7.39423	0.113484	39.8	42.8
MEG_3215|Drugs|Fluoroquinolones|Fluoroquinolone-resistant_DNA_topoisomerases|GYRA|RequiresSNPConfirmation	1	2715	65	2195	80.8471	2.2291	38.8	4.02
MEG_3216|Drugs|Fluoroquinolones|Fluoroquinolone-resistant_DNA_topoisomerases|GYRA|RequiresSNPConfirmation	1	2685	15	214	7.9702	0.180261	36.8	28.8
MEG_3217|Drugs|Fluoroquinolones|Fluoroquinolone-resistant_DNA_topoisomerases|GYRA|RequiresSNPConfirmation	1	2751	23	264	9.59651	0.315885	40.4	24.8
MEG_3218|Drugs|Fluoroquinolones|Fluoroquinolone-resistant_DNA_topoisomerases|GYRA|RequiresSNPConfirmation	1	2592	12	128	4.93827	0.0933642	40.8	13.3
MEG_3219|Drugs|Fluoroquinolones|Fluoroquinolone-resistant_DNA_topoisomerases|GYRA|RequiresSNPConfirmation	1	2427	10	133	5.48002	0.104244	40.8	44.4
MEG_3220|Drugs|Fluoroquinolones|Fluoroquinolone-resistant_DNA_topoisomerases|GYRA|RequiresSNPConfirmation	1	2637	10	260	9.85969	0.141828	38	0
MEG_3221|Drugs|Fluoroquinolones|Fluoroquinolone-resistant_DNA_topoisomerases|GYRA|RequiresSNPConfirmation	1	2661	2	21	0.789177	0.0157835	40.7	0
MEG_3222|Drugs|Fluoroquinolones|Fluoroquinolone-resistant_DNA_topoisomerases|GYRA|RequiresSNPConfirmation	1	2664	3	21	0.788288	0.0232733	39.3	0
MEG_3224|Drugs|Fluoroquinolones|Fluoroquinolone-resistant_DNA_topoisomerases|GYRA|RequiresSNPConfirmation	1	2676	16	291	10.8744	0.175635	40.5	33.9
MEG_3225|Drugs|Fluoroquinolones|Fluoroquinolone-resistant_DNA_topoisomerases|GYRA|RequiresSNPConfirmation	1	2469	2	19	0.769542	0.0153908	41	0
MEG_3226|Drugs|Fluoroquinolones|Fluoroquinolone-resistant_DNA_topoisomerases|GYRA|RequiresSNPConfirmation	1	2772	274	2473	89.2136	7.7132	39.6	47.5
MEG_3227|Drugs|Fluoroquinolones|Fluoroquinolone-resistant_DNA_topoisomerases|GYRA|RequiresSNPConfirmation	1	2628	11	117	4.45205	0.0932268	38.3	0
MEG_3228|Drugs|Fluoroquinolones|Fluoroquinolone-resistant_DNA_topoisomerases|GYRA|RequiresSNPConfirmation	1	2715	66	1752	64.5304	2.32118	40.3	0
MEG_3229|Drugs|Fluoroquinolones|Fluoroquinolone-resistant_DNA_topoisomerases|GYRA|RequiresSNPConfirmation	1	2682	2	21	0.782998	0.01566	40.8	0
MEG_3230|Drugs|Fluoroquinolones|Fluoroquinolone-resistant_DNA_topoisomerases|GYRA|RequiresSNPConfirmation	1	2664	2	21	0.788288	0.0157658	41	0
MEG_3231|Drugs|Fluoroquinolones|Fluoroquinolone-resistant_DNA_topoisomerases|GYRA|RequiresSNPConfirmation	1	2682	166	1867	69.6122	3.30723	39.9	38.6
MEG_3232|Drugs|Fluoroquinolones|Fluoroquinolone-resistant_DNA_topoisomerases|GYRA|RequiresSNPConfirmation	1	2715	87	1977	72.8177	3.53444	39.8	13.6
MEG_3234|Drugs|Fluoroquinolones|Fluoroquinolone-resistant_DNA_topoisomerases|GYRA|RequiresSNPConfirmation	1	2637	22	394	14.9412	0.284035	40.6	0
MEG_3235|Drugs|Fluoroquinolones|Fluoroquinolone-resistant_DNA_topoisomerases|GYRA|RequiresSNPConfirmation	1	2466	4	42	1.70316	0.0332522	41	46
MEG_3237|Drugs|Fluoroquinolones|Fluoroquinolone-resistant_DNA_topoisomerases|GYRA|RequiresSNPConfirmation	1	2517	114	642	25.5066	2.46365	38.8	2.12
MEG_3238|Drugs|Fluoroquinolones|Fluoroquinolone-resistant_DNA_topoisomerases|GYRB|RequiresSNPConfirmation	1	2415	64	980	40.5797	1.32588	39.5	18
MEG_3239|Drugs|Fluoroquinolones|Fluoroquinolone-resistant_DNA_topoisomerases|GYRB|RequiresSNPConfirmation	1	2037	4	45	2.20913	0.0441826	40.6	53
MEG_3240|Drugs|Fluoroquinolones|Fluoroquinolone-resistant_DNA_topoisomerases|GYRB|RequiresSNPConfirmation	1	1953	10	105	5.37634	0.126984	40.9	49.2
MEG_3241|Drugs|Fluoroquinolones|Fluoroquinolone-resistant_DNA_topoisomerases|GYRB|RequiresSNPConfirmation	1	1914	2	121	6.32184	0.0632184	39.9	60
MEG_3242|Drugs|Fluoroquinolones|Fluoroquinolone-resistant_DNA_topoisomerases|GYRB|RequiresSNPConfirmation	1	2415	60	723	29.9379	1.93747	39.9	45
MEG_3243|Drugs|Fluoroquinolones|Fluoroquinolone-resistant_DNA_topoisomerases|GYRB|RequiresSNPConfirmation	1	2028	88	622	30.6706	1.33826	39.6	0
MEG_3244|Drugs|Aminocoumarins|Aminocoumarin-resistant_DNA_topoisomerases|GYRBA|RequiresSNPConfirmation	1	2415	41	807	33.4161	0.733333	40.4	30.1
MEG_3245|Drugs|Aminocoumarins|Aminocoumarin-resistant_DNA_topoisomerases|GYRBA|RequiresSNPConfirmation	1	1932	5	68	3.51967	0.0646998	38.4	41.6
MEG_3246|Drugs|Aminocoumarins|Aminocoumarin-resistant_DNA_topoisomerases|GYRBA|RequiresSNPConfirmation	1	2430	10	180	7.40741	0.149794	40.3	44
MEG_3247|Drugs|Aminocoumarins|Aminocoumarin-resistant_DNA_topoisomerases|GYRBA|RequiresSNPConfirmation	1	1718	100	408	23.7485	3.5908	40	0
MEG_3248|Drugs|Aminocoumarins|Aminocoumarin-resistant_DNA_topoisomerases|GYRBA|RequiresSNPConfirmation	1	2034	178	562	27.6303	5.25713	40.1	4.22
MEG_3249|Drugs|Aminocoumarins|Aminocoumarin-resistant_DNA_topoisomerases|GYRBA|RequiresSNPConfirmation	1	2034	113	878	43.1662	2.27237	39.7	24.5
MEG_3250|Drugs|Aminocoumarins|Aminocoumarin-resistant_DNA_topoisomerases|GYRBA|RequiresSNPConfirmation	1	2034	122	804	39.528	2.13815	39.3	25.5
MEG_3251|Drugs|Fluoroquinolones|Fluoroquinolone-resistant_DNA_topoisomerases|GYRC|RequiresSNPConfirmation	1	2256	4	109	4.83156	0.0926418	40.3	30.2
MEG_3252|Biocides|Multi-biocide_resistance|Multi-biocide_RND_efflux_pump|HASF	1	1518	25	172	11.3307	0.320817	40.6	42.9
MEG_3256|Biocides|Acid_resistance|Acid_resistance_protein|HEFA	1	1434	2	19	1.32497	0.0264993	35.2	40
MEG_3257|Biocides|Acid_resistance|Acid_resistance_protein|HEFC	1	3087	8	78	2.52672	0.0524781	40.4	47.5
MEG_3258|Drugs|betalactams|Class_A_betalactamases|HERA	1	873	2	19	2.1764	0.0435281	41	0
MEG_3259|Drugs|betalactams|Class_A_betalactamases|HERA	1	873	5	39	4.46735	0.109966	39.8	24
MEG_3262|Drugs|betalactams|Class_A_betalactamases|HERA	1	873	4	38	4.35281	0.0870561	39.9	0
MEG_3265|Drugs|Multi-drug_resistance|Multi-drug_RND_efflux_pumps|HLYD	1	1176	46	256	21.7687	1.53741	40.3	36.6
MEG_3266|Drugs|betalactams|Class_B_betalactamases|HMB	1	726	4	38	5.23416	0.104683	40.1	40
MEG_3267|Multi-compound|Drug_and_biocide_resistance|Drug_and_biocide_MATE_efflux_pumps|HMRM	1	1395	4	39	2.7957	0.0551971	40.9	0
MEG_3268|Multi-compound|Drug_and_biocide_resistance|Drug_and_biocide_MATE_efflux_pumps|HMRM	1	1395	4	38	2.72401	0.0544803	41	0
MEG_3269|Multi-compound|Biocide_and_metal_resistance|Biocide_and_metal_resistance_regulator|HMRR	1	390	6	39	10	0.292308	40.7	26.7
MEG_3270|Multi-compound|Biocide_and_metal_resistance|Biocide_and_metal_resistance_regulator|HMRR	1	444	6	59	13.2883	0.265766	39.1	44
MEG_3271|Drugs|Multi-drug_resistance|Multi-drug_RND_efflux_pumps|HNS	1	414	2	168	40.5797	0.504831	37.5	60
MEG_3272|Metals|Nickel_resistance|Nickel_resistance_protein|HOXN	1	1056	12	119	11.2689	0.225379	40.9	44.3
MEG_3273|Drugs|Multi-drug_resistance|Multi-drug_MFS_efflux_pumps|HP	1	1332	6	58	4.35435	0.0870871	40.9	42
MEG_3274|Metals|Copper_resistance|Copper_resistance_protein|HPCOPA	1	2238	2	19	0.848972	0.0169794	41	40
MEG_3279|Biocides|Multi-biocide_resistance|Multi-biocide_resistance_protein|HSMR	1	339	13	71	20.944	0.772861	40	45.5
MEG_3282|Drugs|betalactams|Class_A_betalactamases|HUGA	1	897	2	19	2.11817	0.0423634	41	40
MEG_3283|Metals|Nickel_resistance|Nickel_resistance_protein|HUPE	1	576	24	149	25.8681	0.8125	40.5	42
MEG_3284|Metals|Nickel_resistance|Nickel_resistance_protein|HUPE	1	600	10	87	14.5	0.33	40.2	44.8
MEG_3285|Metals|Nickel_resistance|Nickel_resistance_protein|HUPN	1	327	24	115	35.1682	1.42813	40.4	41.5
MEG_3290|Biocides|Acetate_resistance|Acetate_resistance_protein|ICLR	1	825	1	125	15.1515	0.151515	40.8	0
MEG_3292|Drugs|Lipopeptides|Colistin_phosphoethanolamine_transferase|ICR	1	1737	2	19	1.09384	0.0218768	39.8	40
MEG_3293|Drugs|Lipopeptides|Colistin_phosphoethanolamine_transferase|ICR	1	1677	55	1677	100	4.54562	39.5	60
MEG_3294|Multi-compound|Biocide_and_metal_resistance|Biocide_and_metal_resistance_protein|IDER	1	693	45	190	27.417	1.56566	39.8	49.3
MEG_3295|Drugs|Mupirocin|Mupirocin-resistant_isoleucyl-tRNA_synthetase|ILES	1	3324	292	1878	56.4982	5.64561	40	45.8
MEG_3296|Drugs|Mupirocin|Mupirocin-resistant_isoleucyl-tRNA_synthetase|ILES|RequiresSNPConfirmation	1	2754	4	48	1.74292	0.0337691	40.9	47.5
MEG_3309|Drugs|betalactams|Class_A_betalactamases|IMI	1	879	2	20	2.27531	0.0455063	41	0
MEG_3315|Drugs|betalactams|Class_B_betalactamases|IMP	1	726	2	19	2.61708	0.0523416	40.8	40
MEG_3316|Drugs|betalactams|Class_B_betalactamases|IMP	1	741	2	19	2.5641	0.0512821	40.9	0
MEG_3325|Drugs|betalactams|Class_B_betalactamases|IMP	1	741	2	19	2.5641	0.0512821	39.7	0
MEG_3329|Drugs|betalactams|Class_B_betalactamases|IMP	1	741	2	19	2.5641	0.0512821	40.9	0
MEG_3351|Drugs|betalactams|Class_B_betalactamases|IMP	1	738	2	19	2.57453	0.0514905	40.1	0
MEG_3355|Drugs|betalactams|Class_B_betalactamases|IMP	1	741	2	19	2.5641	0.0512821	40.7	0
MEG_3366|Drugs|betalactams|Class_B_betalactamases|IMP	1	741	2	19	2.5641	0.0512821	40.8	0
MEG_3378|Drugs|betalactams|Class_B_betalactamases|IMP	1	741	2	19	2.5641	0.0512821	41	0
MEG_3380|Drugs|betalactams|Class_B_betalactamases|IMP	1	747	2	19	2.54351	0.0508701	40.8	0
MEG_3389|Drugs|betalactams|Class_B_betalactamases|IMP	1	741	2	19	2.5641	0.0512821	38	0
MEG_3390|Drugs|betalactams|Class_B_betalactamases|IMP	1	1110	2	19	1.71171	0.0342342	41	0
MEG_3395|Drugs|betalactams|Class_B_betalactamases|IMP	1	885	4	39	4.40678	0.0881356	40	23
MEG_3396|Drugs|betalactams|Class_B_betalactamases|IMP	1	1505	2	21	1.39535	0.027907	40.3	52
MEG_3401|Drugs|betalactams|Class_B_betalactamases|IND	1	729	3	21	2.88066	0.085048	38.6	50
MEG_3403|Drugs|betalactams|Class_B_betalactamases|IND	1	732	4	38	5.19126	0.103825	38.6	20
MEG_3404|Drugs|betalactams|Class_B_betalactamases|IND	1	732	2	19	2.59563	0.0519126	40.2	0
MEG_3412|Drugs|betalactams|Class_B_betalactamases|IND	1	729	4	38	5.21262	0.104252	41	40
MEG_3414|Drugs|betalactams|Class_B_betalactamases|IND	1	720	2	19	2.63889	0.0527778	41	40
MEG_3419|Drugs|betalactams|Class_B_betalactamases|IND	1	732	2	19	2.59563	0.0519126	40.8	0
MEG_3421|Drugs|betalactams|Class_B_betalactamases|IND	1	849	2	19	2.23793	0.0447585	35.1	0
MEG_3422|Drugs|betalactams|Class_B_betalactamases|IND	1	805	2	19	2.36025	0.047205	40.8	0
MEG_3423|Drugs|betalactams|Class_B_betalactamases|IND	1	746	4	38	5.09383	0.101877	41	0
MEG_3424|Drugs|betalactams|Class_B_betalactamases|IND	1	877	2	19	2.16648	0.0433295	40.9	0
MEG_3427|Drugs|betalactams|Class_B_betalactamases|IND	1	820	2	19	2.31707	0.0463415	40.9	0
MEG_3429|Drugs|Mycobacterium_tuberculosis-specific_Drug|Isoniazid-resistant_mutant|INHA|RequiresSNPConfirmation	1	810	23	178	21.9753	0.555556	38.8	39.9
MEG_3430|Drugs|Mycobacterium_tuberculosis-specific_Drug|Ethambutol-resistant_mutant|INIA|RequiresSNPConfirmation	1	1923	12	118	6.13625	0.121685	39.7	42
MEG_3431|Drugs|Mycobacterium_tuberculosis-specific_Drug|Ethambutol-resistant_mutant|INIB|RequiresSNPConfirmation	1	1440	22	164	11.3889	0.291667	40.3	40.5
MEG_3432|Drugs|Mycobacterium_tuberculosis-specific_Drug|Ethambutol-resistant_mutant|INIC|RequiresSNPConfirmation	1	1482	29	221	14.9123	0.387989	40	44.6
MEG_3433|Drugs|Multi-drug_resistance|Multi-drug_MFS_efflux_pumps|IRFA	1	1515	65	474	31.2871	0.847525	39.6	41.4
MEG_3434|Drugs|Rifampin|Monooxygenase|IRI	1	1440	6	70	4.86111	0.0930556	40.4	36.2
MEG_3435|Metals|Multi-metal_resistance|Multi-metal_resistance_regulator|IRLR	1	690	28	343	49.7101	1.19565	40.4	0
MEG_3436|Metals|Multi-metal_resistance|Multi-metal_resistance_regulator|IRLR	1	690	19	263	38.1159	0.911594	39.8	0
MEG_3437|Metals|Multi-metal_resistance|Multi-metal_resistance_regulator|IRLR	1	690	23	336	48.6957	1.12174	40.2	4
MEG_3438|Metals|Multi-metal_resistance|Multi-metal_resistance_regulator|IRLS	1	1395	39	319	22.8674	0.590681	40.4	2.05
MEG_3439|Metals|Multi-metal_resistance|Multi-metal_resistance_regulator|IRLS	1	1395	39	276	19.7849	0.563441	40.5	0
MEG_3440|Metals|Multi-metal_resistance|Multi-metal_resistance_regulator|IRLS	1	1395	52	455	32.6165	0.940502	40.4	5.62
MEG_3442|Drugs|Aminoglycosides|16S_rRNA_methyltransferases|KAMB	1	648	11	97	14.9691	0.37037	40.4	46.7
MEG_3443|Drugs|Aminoglycosides|16S_rRNA_methyltransferases|KAMB	1	648	19	147	22.6852	0.569444	40.6	16.9
MEG_3444|Drugs|Aminoglycosides|16S_rRNA_methyltransferases|KAMB	1	468	12	97	20.7265	0.502137	39.9	0
MEG_3445|Drugs|Mycobacterium_tuberculosis-specific_Drug|Isoniazid-resistant_mutant|KASA|RequiresSNPConfirmation	1	1251	28	308	24.6203	0.556355	40.5	41.1
MEG_3446|Drugs|Mycobacterium_tuberculosis-specific_Drug|Isoniazid-resistant_mutant|KATG|RequiresSNPConfirmation	1	2223	157	927	41.7004	4.25686	40.1	0
MEG_3447|Multi-compound|Drug_and_biocide_resistance|Drug_and_biocide_MFS_efflux_pumps|KDEA	1	1233	22	183	14.8418	0.343877	40.6	40.5
MEG_3448|Drugs|Aminoglycosides|Aminoglycoside_efflux_pumps|KDPE	1	678	13	212	31.2684	0.510324	40.3	43.4
MEG_3449|Biocides|Multi-biocide_resistance|Multi-biocide_RND_efflux_pump|KEXD	1	3117	6	58	1.86076	0.0372153	38.9	42
MEG_3450|Drugs|Aminoglycosides|16S_rRNA_methyltransferases|KGMB	1	843	30	211	25.0297	0.688019	40.6	42
MEG_3451|Drugs|betalactams|Class_B_betalactamases|KHM	1	726	2	20	2.75482	0.0550964	37.9	46
MEG_3452|Metals|Tellurium_resistance|Tellurium_resistance_protein|KLAB	1	1137	34	255	22.4274	0.592788	40.1	41.6
MEG_3453|Metals|Tellurium_resistance|Tellurium_resistance_protein|KLAC	1	954	17	112	11.74	0.344864	40.8	36.7
MEG_3454|Drugs|betalactams|Class_A_betalactamases|KLUC	1	876	2	19	2.16895	0.043379	41	0
MEG_3455|Drugs|betalactams|Class_A_betalactamases|KLUC	1	876	2	19	2.16895	0.043379	41	0
MEG_3456|Drugs|betalactams|Class_A_betalactamases|KLUC	1	876	2	19	2.16895	0.043379	41	0
MEG_3457|Drugs|betalactams|Class_A_betalactamases|KLUC	1	876	4	39	4.45205	0.0878995	38.2	0
MEG_3459|Drugs|Aminoglycosides|16S_rRNA_methyltransferases|KMR	1	672	29	171	25.4464	0.837798	40	41.2
MEG_3460|Multi-compound|Drug_and_biocide_resistance|Drug_and_biocide_MFS_efflux_pumps|KMRA	1	1500	33	415	27.6667	0.603333	39	41.6
MEG_3461|Metals|Multi-metal_resistance|Multi-metal_resistance_regulator|KMTR	1	393	6	45	11.4504	0.300254	40.8	44
MEG_3462|Drugs|betalactams|Class_A_betalactamases|KPC	1	882	2	19	2.1542	0.0430839	40.4	0
MEG_3491|Drugs|betalactams|Class_A_betalactamases|KPC	1	882	2	19	2.1542	0.0430839	38.2	0
MEG_3505|Drugs|betalactams|Class_A_betalactamases|KPC	1	882	3	20	2.26757	0.0657596	40	0
MEG_3507|Drugs|betalactams|Class_A_betalactamases|KPC	1	966	2	19	1.96687	0.0393375	41	0
MEG_3509|Drugs|betalactams|Class_A_betalactamases|KPC	1	960	2	19	1.97917	0.0395833	40.9	0
MEG_3512|Multi-compound|Drug_and_biocide_resistance|Drug_and_biocide_MFS_efflux_pumps|KPN	1	1173	17	128	10.9122	0.360614	39	41.1
MEG_3513|Multi-compound|Drug_and_biocide_resistance|Drug_and_biocide_MFS_efflux_pumps|KPN	1	1539	4	221	14.36	0.155945	39.8	0
MEG_3514|Multi-compound|Drug_and_biocide_resistance|Drug_and_biocide_SMR_efflux_pumps|KPNE	1	363	2	19	5.23416	0.104683	40.8	40
MEG_3515|Multi-compound|Drug_and_biocide_resistance|Drug_and_biocide_SMR_efflux_pumps|KPNF	1	330	4	28	8.48485	0.245455	39.3	46
MEG_3516|Multi-compound|Drug_and_biocide_resistance|Drug_and_biocide_SMR_efflux_pumps|KPNO	1	1098	1	37	3.36976	0.0336976	39.4	0
MEG_3517|Drugs|betalactams|Class_B_betalactamases|L1	1	870	2	19	2.18391	0.0436782	40.5	0
MEG_3518|Drugs|betalactams|Class_B_betalactamases|L1	1	870	6	59	6.78161	0.135632	40.5	0
MEG_3519|Drugs|betalactams|Class_B_betalactamases|L1	1	870	8	73	8.3908	0.178161	40	31.5
MEG_3520|Drugs|betalactams|Class_B_betalactamases|L1	1	870	4	38	4.36782	0.0873563	40.9	20
MEG_3521|Drugs|betalactams|Class_B_betalactamases|L1	1	870	4	39	4.48276	0.0896552	41	0
MEG_3522|Drugs|betalactams|Class_B_betalactamases|L1	1	870	6	58	6.66667	0.133333	40.8	0
MEG_3523|Drugs|betalactams|Class_B_betalactamases|L1	1	873	2	21	2.4055	0.045819	40.1	0
MEG_3524|Drugs|betalactams|Class_B_betalactamases|L1	1	873	4	27	3.09278	0.091638	41	26
MEG_3525|Drugs|betalactams|Class_B_betalactamases|L1	1	873	13	103	11.7984	0.289805	40.4	36.6
MEG_3526|Drugs|betalactams|Class_B_betalactamases|L1	1	873	2	19	2.1764	0.0435281	40.9	0
MEG_3527|Drugs|betalactams|Class_B_betalactamases|L1	1	873	2	19	2.1764	0.0435281	40.7	0
MEG_3529|Drugs|betalactams|Class_B_betalactamases|L1	1	873	6	27	3.09278	0.132875	41	42
MEG_3530|Drugs|betalactams|Class_B_betalactamases|L1	1	873	6	74	8.47652	0.162658	39.8	0
MEG_3531|Drugs|betalactams|Class_B_betalactamases|L1	1	873	2	19	2.1764	0.0435281	40.9	0
MEG_3532|Drugs|betalactams|Class_B_betalactamases|L1	1	915	14	138	15.082	0.299454	40.5	36.9
MEG_3533|Drugs|betalactams|Class_B_betalactamases|L1	1	888	4	42	4.72973	0.0934685	40.6	27.5
MEG_3534|Drugs|betalactams|Class_B_betalactamases|L1	1	870	4	38	4.36782	0.0873563	39.2	0
MEG_3536|Drugs|betalactams|Class_A_betalactamases|LAP	1	858	2	19	2.21445	0.044289	40.4	0
MEG_3538|Drugs|betalactams|Class_D_betalactamases|LCR	1	783	2	19	2.42656	0.0485313	41	0
MEG_3539|Biocides|Multi-biocide_resistance|Multi-biocide_MFS_efflux_pump|LDE	1	1209	2	19	1.57155	0.0314309	41	40
MEG_3547|Drugs|betalactams|Class_A_betalactamases|LEN	1	861	2	20	2.32288	0.0464576	37.6	0
MEG_3550|Drugs|betalactams|Class_A_betalactamases|LEN	1	840	2	20	2.38095	0.047619	39.5	0
MEG_3551|Drugs|betalactams|Class_A_betalactamases|LEN	1	789	2	19	2.40811	0.0481622	40.5	0
MEG_3552|Drugs|betalactams|Class_A_betalactamases|LEN	1	789	2	19	2.40811	0.0481622	40.3	0
MEG_3554|Drugs|betalactams|Class_A_betalactamases|LEN	1	789	2	19	2.40811	0.0481622	41	0
MEG_3559|Drugs|betalactams|Class_A_betalactamases|LEN	1	861	2	20	2.32288	0.0464576	39.5	0
MEG_3563|Drugs|betalactams|Class_A_betalactamases|LEN	1	861	2	19	2.20674	0.0441347	40.9	0
MEG_3572|Drugs|betalactams|Class_A_betalactamases|LEN	1	861	2	19	2.20674	0.0441347	40.2	0
MEG_3576|Drugs|betalactams|Class_A_betalactamases|LEN	1	822	2	20	2.43309	0.0486618	40.5	0
MEG_3579|Drugs|betalactams|Class_A_betalactamases|LEN	1	789	2	20	2.53485	0.0506971	40.7	0
MEG_3580|Drugs|betalactams|Class_A_betalactamases|LHK	1	1173	2	20	1.70503	0.0341006	40.4	0
MEG_3583|Drugs|betalactams|Class_A_betalactamases|LHK	1	1170	4	38	3.24786	0.0649573	40.9	20
MEG_3586|Drugs|Lipopeptides|Daptomycin-resistant_mutant|LIAFSR|RequiresSNPConfirmation	1	633	2	19	3.00158	0.0600316	41	40
MEG_3588|Drugs|Lipopeptides|Daptomycin-resistant_mutant|LIAFSR|RequiresSNPConfirmation	1	732	2	19	2.59563	0.0519126	41	40
MEG_3592|Drugs|MLS|Lincosamide_nucleotidyltransferases|LIN	1	1572	2	19	1.20865	0.024173	37.6	40
MEG_3593|Drugs|MLS|23S_rRNA_methyltransferases|LLMA	1	864	4	38	4.39815	0.087963	41	40
MEG_3594|Drugs|Multi-drug_resistance|Multi-drug_ABC_efflux_pumps|LMRA|RequiresSNPConfirmation	1	1446	53	324	22.4066	0.72545	40.1	43.6
MEG_3595|Drugs|Multi-drug_resistance|Multi-drug_ABC_efflux_pumps|LMRB	1	1434	2	20	1.3947	0.027894	40.9	46
MEG_3596|Drugs|Multi-drug_resistance|Multi-drug_ABC_efflux_pumps|LMRC	1	1653	70	382	23.1095	0.956443	39.7	47
MEG_3597|Drugs|Multi-drug_resistance|Multi-drug_ABC_efflux_pumps|LMRD	1	1995	6	59	2.95739	0.0581454	40.9	40
MEG_3598|Drugs|Multi-drug_resistance|Multi-drug_MFS_efflux_pumps|LMRP	1	1221	4	44	3.6036	0.0720721	39.7	50
MEG_3599|Multi-compound|Drug_and_biocide_resistance|Drug_and_biocide_MFS_efflux_pumps|LMRS	1	1443	4	40	2.772	0.0554401	40.7	46
MEG_3600|Drugs|MLS|Lincosamide_nucleotidyltransferases|LNUA	1	486	2	21	4.32099	0.0864198	37.1	0
MEG_3602|Drugs|MLS|Lincosamide_nucleotidyltransferases|LNUA	1	486	2	21	4.32099	0.0864198	41	0
MEG_3604|Drugs|MLS|Lincosamide_nucleotidyltransferases|LNUA	1	486	2	19	3.90947	0.0781893	41	0
MEG_3605|Drugs|MLS|Lincosamide_nucleotidyltransferases|LNUA	1	486	2	19	3.90947	0.0781893	41	0
MEG_3607|Drugs|MLS|Lincosamide_nucleotidyltransferases|LNUA	1	486	2	21	4.32099	0.0864198	40.6	0
MEG_3611|Drugs|MLS|Lincosamide_nucleotidyltransferases|LNUC	1	495	2	19	3.83838	0.0767677	40.9	40
MEG_3613|Drugs|MLS|Lincosamide_nucleotidyltransferases|LNUF	1	822	2	19	2.31144	0.0462287	41	0
MEG_3616|Drugs|MLS|Lincosamide_nucleotidyltransferases|LNUF	1	846	4	38	4.49173	0.0898345	40.2	0
MEG_3621|Drugs|MLS|Lincosamide_nucleotidyltransferases|LNUP	1	501	4	38	7.58483	0.151697	40.4	40
MEG_3622|Biocides|Acetate_resistance|Acetate_resistance_protein|LPDT	1	2355	6	61	2.59023	0.0518047	40.7	48
MEG_3625|Drugs|Multi-drug_resistance|Multi-drug_RND_efflux_pumps|LPEB	1	3045	4	38	1.24795	0.0249589	41	40
MEG_3626|Drugs|Lipopeptides|Colistin-resistant_mutant|LPXA|RequiresSNPConfirmation	1	789	14	624	79.0875	1.85551	39.5	55.7
MEG_3627|Drugs|Lipopeptides|Colistin-resistant_mutant|LPXC|RequiresSNPConfirmation	1	903	60	903	100	5.87597	40.4	48.2
MEG_3628|Drugs|betalactams|Class_B_betalactamases|LRA	1	909	8	67	7.37074	0.167217	41	40
MEG_3629|Drugs|betalactams|Class_B_betalactamases|LRA	1	909	18	79	8.69087	0.387239	39.8	43.3
MEG_3630|Drugs|betalactams|Class_B_betalactamases|LRA	1	918	27	216	23.5294	0.570806	40.3	39
MEG_3633|Drugs|betalactams|Class_B_betalactamases|LRA	1	1161	12	104	8.9578	0.202412	40	43
MEG_3634|Drugs|betalactams|Class_B_betalactamases|LRA	1	909	11	79	8.69087	0.234323	40.7	34.9
MEG_3635|Drugs|betalactams|Class_B_betalactamases|LRA	1	1128	23	189	16.7553	0.402482	39.9	39.8
MEG_3637|Drugs|betalactams|Class_B_betalactamases|LRA	1	906	10	81	8.9404	0.214128	40.2	34.4
MEG_3638|Drugs|betalactams|Class_B_betalactamases|LRA	1	1830	29	212	11.5847	0.307104	40.5	36.3
MEG_3639|Drugs|betalactams|Class_B_betalactamases|LRA	1	981	6	58	5.91233	0.118247	40.5	42
MEG_3640|Drugs|betalactams|Class_A_betalactamases|LRG	1	900	6	57	6.33333	0.126667	40.9	40
MEG_3641|Drugs|MLS|MLS_resistance_ABC_efflux_pumps|LSA	1	1485	4	299	20.1347	0.226936	39.4	50
MEG_3642|Drugs|MLS|MLS_resistance_ABC_efflux_pumps|LSA	1	1497	4	40	2.67201	0.0534402	37	0
MEG_3643|Drugs|MLS|MLS_resistance_ABC_efflux_pumps|LSA	1	1497	2	19	1.26921	0.0253841	40.9	40
MEG_3646|Drugs|Multi-drug_resistance|Multi-drug_ABC_efflux_pumps|LSAB	1	1479	2	19	1.28465	0.025693	41	40
MEG_3647|Drugs|Multi-drug_resistance|Multi-drug_ABC_efflux_pumps|LSAC	1	1479	8	77	5.20622	0.104124	40	41.5
MEG_3648|Drugs|Multi-drug_resistance|Multi-drug_ABC_efflux_pumps|LSAE	1	804	2	225	27.9851	0.345771	40.8	27
MEG_3651|Drugs|betalactams|Class_A_betalactamases|LUT	1	891	6	44	4.93827	0.127946	40.9	0
MEG_3652|Drugs|betalactams|Class_A_betalactamases|LUT	1	891	2	19	2.13244	0.0426487	41	0
MEG_3653|Drugs|betalactams|Class_A_betalactamases|LUT	1	891	4	38	4.26487	0.0852974	41	0
MEG_3654|Drugs|betalactams|Class_A_betalactamases|LUT	1	891	2	19	2.13244	0.0426487	40.5	0
MEG_3655|Drugs|betalactams|Class_A_betalactamases|LUT	1	891	2	19	2.13244	0.0426487	40.9	0
MEG_3656|Drugs|betalactams|Class_A_betalactamases|M1	1	927	2	19	2.04962	0.0409924	40.7	40
MEG_3657|Drugs|Multi-drug_resistance|Multi-drug_ABC_efflux_pumps|MACA	1	1179	9	74	6.27651	0.15352	40.1	34.9
MEG_3658|Drugs|Multi-drug_resistance|Multi-drug_ABC_efflux_pumps|MACB	1	1935	61	308	15.9173	0.883204	40.4	44.1
MEG_3664|Drugs|betalactams|Class_C_betalactamases|MCA	1	1173	7	97	8.26939	0.13214	40.9	41.7
MEG_3665|Metals|Multi-metal_resistance|Multi-metal_resistance_protein|MCO	1	1389	4	38	2.73578	0.0547156	39.9	40
MEG_3666|Drugs|Lipopeptides|Colistin_phosphoethanolamine_transferase|MCR	1	1617	4	38	2.35003	0.0470006	39.9	20
MEG_3674|Drugs|Lipopeptides|Colistin_phosphoethanolamine_transferase|MCR	1	1623	2	19	1.17067	0.0234134	36.5	0
MEG_3675|Drugs|Lipopeptides|Colistin_phosphoethanolamine_transferase|MCR	1	1623	6	57	3.51201	0.0702403	40.8	40
MEG_3692|Drugs|Lipopeptides|Colistin_phosphoethanolamine_transferase|MCR	1	1644	8	79	4.80535	0.0961071	39.7	0
MEG_3693|Drugs|Lipopeptides|Colistin_phosphoethanolamine_transferase|MCR	1	1698	2	19	1.11896	0.0223793	34.9	0
MEG_3705|Drugs|Lipopeptides|Colistin_phosphoethanolamine_transferase|MCR	1	1644	7	76	4.62287	0.093674	40.5	0
MEG_3709|Drugs|Lipopeptides|Colistin_phosphoethanolamine_transferase|MCR	1	1617	4	40	2.47372	0.0482375	40.8	20
MEG_3710|Drugs|Lipopeptides|Colistin_phosphoethanolamine_transferase|MCR	1	1626	2	19	1.16851	0.0233702	41	40
MEG_3711|Drugs|Lipopeptides|Colistin_phosphoethanolamine_transferase|MCR	1	1617	4	39	2.41187	0.0482375	39.9	23
MEG_3722|Drugs|Lipopeptides|Colistin_phosphoethanolamine_transferase|MCR	1	1620	6	59	3.64198	0.0728395	40.6	44
MEG_3724|Drugs|Lipopeptides|Colistin_phosphoethanolamine_transferase|MCR	1	1641	6	59	3.59537	0.0719074	40.1	0
MEG_3727|Drugs|Lipopeptides|Colistin_phosphoethanolamine_transferase|MCR	1	1698	2	19	1.11896	0.0223793	41	0
MEG_3728|Drugs|Lipopeptides|Colistin_phosphoethanolamine_transferase|MCR	1	1626	2	19	1.16851	0.0233702	38	0
MEG_3731|Drugs|Lipopeptides|Colistin_phosphoethanolamine_transferase|MCR	1	1620	4	39	2.40741	0.0481481	40.9	43
MEG_3733|Metals|Copper_resistance|Copper_resistance_protein|MCTB	1	960	14	100	10.4167	0.28125	40.5	0
MEG_3734|Metals|Copper_resistance|Copper_resistance_protein|MCTB	1	945	13	84	8.88889	0.265608	40.7	0
MEG_3735|Biocides|Multi-biocide_resistance|Multi-biocide_resistance_protein|MDEA	1	1197	45	529	44.1938	1.3584	39.9	45.3
MEG_3736|Multi-compound|Drug_and_biocide_resistance|Drug_and_biocide_MFS_efflux_pumps|MDFA	1	1236	4	38	3.07443	0.0614887	41	0
MEG_3737|Multi-compound|Drug_and_biocide_resistance|Drug_and_biocide_MFS_efflux_pumps|MDFA	1	1233	4	38	3.08191	0.0616383	40.9	0
MEG_3738|Multi-compound|Drug_and_biocide_resistance|Drug_and_biocide_MFS_efflux_pumps|MDFA	1	1233	9	62	5.02839	0.14193	39.8	0
MEG_3739|Multi-compound|Drug_and_biocide_resistance|Drug_and_biocide_MFS_efflux_pumps|MDFA	1	1233	6	40	3.24412	0.0924574	39.8	0
MEG_3740|Drugs|Multi-drug_resistance|MDR_23S_rRNA_mutation|MDR23S|RequiresSNPConfirmation	1	2734	25	556	20.3365	0.669715	39	8.48
MEG_3743|Multi-compound|Drug_and_biocide_and_metal_resistance|Drug_and_biocide_and_metal_MFS_efflux_pumps|MDRL	1	1194	2	19	1.59129	0.0318258	41	0
MEG_3744|Multi-compound|Drug_and_biocide_and_metal_resistance|Drug_and_biocide_and_metal_RND_efflux_pumps|MDTA	1	1242	4	39	3.1401	0.0628019	40.2	43
MEG_3745|Multi-compound|Drug_and_biocide_and_metal_resistance|Drug_and_biocide_and_metal_RND_efflux_pumps|MDTA	1	1257	2	21	1.67064	0.0334129	41	52
MEG_3746|Multi-compound|Drug_and_biocide_and_metal_resistance|Drug_and_biocide_and_metal_RND_efflux_pumps|MDTA	1	1248	6	205	16.4263	0.302885	40.5	36.3
MEG_3747|Multi-compound|Drug_and_biocide_and_metal_resistance|Drug_and_biocide_and_metal_RND_efflux_pumps|MDTB	1	3123	32	437	13.993	0.298111	39.3	43.3
MEG_3748|Multi-compound|Drug_and_biocide_and_metal_resistance|Drug_and_biocide_and_metal_RND_efflux_pumps|MDTB	1	3123	51	515	16.4906	0.366635	39.8	41.7
MEG_3749|Multi-compound|Drug_and_biocide_and_metal_resistance|Drug_and_biocide_and_metal_RND_efflux_pumps|MDTC	1	3078	30	735	23.8791	0.412606	40.2	37.8
MEG_3750|Multi-compound|Drug_and_biocide_and_metal_resistance|Drug_and_biocide_and_metal_RND_efflux_pumps|MDTC	1	3081	42	410	13.3074	0.398896	40.2	44
MEG_3751|Multi-compound|Drug_and_biocide_resistance|Drug_and_biocide_RND_efflux_pumps|MDTE	1	1158	11	462	39.8964	0.556131	40.4	49.1
MEG_3752|Multi-compound|Drug_and_biocide_resistance|Drug_and_biocide_RND_efflux_pumps|MDTF	1	3114	19	433	13.9049	0.20167	39.1	43.1
MEG_3754|Multi-compound|Drug_and_biocide_resistance|Drug_and_biocide_MFS_efflux_pumps|MDTG	1	1227	2	19	1.54849	0.0309698	40	0
MEG_3755|Multi-compound|Drug_and_biocide_resistance|Drug_and_biocide_MFS_efflux_pumps|MDTH	1	1209	2	19	1.57155	0.0314309	40.9	40
MEG_3760|Multi-compound|Drug_and_biocide_resistance|Drug_and_biocide_MATE_efflux_pumps|MDTK	1	1425	4	39	2.73684	0.0596491	41	52
MEG_3761|Multi-compound|Drug_and_biocide_resistance|Drug_and_biocide_MFS_efflux_pumps|MDTM	1	1233	2	299	24.2498	0.243309	40.8	0
MEG_3762|Multi-compound|Drug_and_biocide_resistance|Drug_and_biocide_MFS_efflux_pumps|MDTM	1	1233	2	19	1.54096	0.0308191	41	0
MEG_3763|Multi-compound|Drug_and_biocide_resistance|Drug_and_biocide_RND_efflux_pumps|MDTN	1	1032	15	108	10.4651	0.287791	39.5	44.4
MEG_3764|Multi-compound|Drug_and_biocide_resistance|Drug_and_biocide_RND_efflux_pumps|MDTO	1	2052	2	19	0.925926	0.0185185	40.8	40
MEG_3765|Multi-compound|Drug_and_biocide_resistance|Drug_and_biocide_RND_efflux_pumps|MDTP	1	1467	10	378	25.7669	0.486708	40.6	48
MEG_3767|Drugs|betalactams|Penicillin_binding_protein|MECA	1	1998	2	19	0.950951	0.019019	41	40
MEG_3770|Drugs|betalactams|Penicillin_binding_protein|MECA	1	2007	2	19	0.946687	0.0189337	41	40
MEG_3778|Drugs|betalactams|Penicillin_binding_protein|MECA	1	1758	2	19	1.08077	0.0216155	41	0
MEG_3786|Drugs|betalactams|Penicillin_binding_protein|MECA	1	1758	4	39	2.21843	0.0443686	40.9	20
MEG_3787|Drugs|betalactams|Penicillin_binding_protein|MECA	1	2007	2	20	0.996512	0.0199302	40.7	0
MEG_3790|Drugs|betalactams|Penicillin_binding_protein|MECA	1	2001	4	38	1.89905	0.037981	39.8	0
MEG_3795|Drugs|betalactams|Penicillin_binding_protein|MECB	1	2025	10	67	3.30864	0.0967901	39.4	17.2
MEG_3796|Drugs|betalactams|Penicillin_binding_protein|MECB	1	2025	8	67	3.30864	0.0790123	40.8	24.5
MEG_3797|Drugs|betalactams|Penicillin_binding_protein|MECC	1	1998	4	39	1.95195	0.0385385	40.4	0
MEG_3798|Drugs|betalactams|Penicillin_binding_protein|MECC	1	1998	2	19	0.950951	0.019019	40.7	40
MEG_3799|Drugs|betalactams|Penicillin_binding_protein|MECC	1	1995	2	20	1.00251	0.0200501	40.9	0
MEG_3800|Drugs|betalactams|Penicillin_binding_protein|MECC	1	1998	6	59	2.95295	0.0580581	40.4	40
MEG_3801|Drugs|betalactams|Penicillin_binding_protein|MECD	1	2037	10	82	4.02553	0.0937653	39.6	40
MEG_3802|Drugs|betalactams|Penicillin_binding_protein_regulator|MECI	1	375	10	85	22.6667	0.506667	40.5	40
MEG_3805|Drugs|MLS|MLS_resistance_MFS_efflux_pumps|MEFA	1	1218	2	247	20.2791	0.246305	39.8	0
MEG_3806|Drugs|MLS|MLS_resistance_MFS_efflux_pumps|MEFA	1	1218	2	19	1.55993	0.0311987	40.8	0
MEG_3807|Drugs|MLS|MLS_resistance_MFS_efflux_pumps|MEFA	1	1209	2	247	20.4301	0.248139	39.3	0
MEG_3815|Drugs|MLS|MLS_resistance_MFS_efflux_pumps|MEFA	1	1218	1	53	4.3514	0.043514	33.3	0
MEG_3819|Drugs|MLS|MLS_resistance_MFS_efflux_pumps|MEFA	1	1227	8	483	39.3643	0.490628	40.5	14.1
MEG_3821|Drugs|MLS|MLS_resistance_MFS_efflux_pumps|MEFA	1	1218	2	299	24.5484	0.245484	36.9	25
MEG_3824|Drugs|MLS|MLS_resistance_MFS_efflux_pumps|MEFA	1	1218	2	19	1.55993	0.0311987	36.9	0
MEG_3826|Drugs|MLS|MLS_resistance_MFS_efflux_pumps|MEFA	1	1218	6	398	32.6765	0.527094	40.5	27
MEG_3828|Drugs|MLS|MLS_resistance_MFS_efflux_pumps|MEFC	1	1224	27	1086	88.7255	2.87663	39.9	60
MEG_3829|Drugs|MLS|MLS_resistance_MFS_efflux_pumps|MEFE	1	1212	2	19	1.56766	0.0313531	41	40
MEG_3831|Drugs|Lipopeptides|Lysocin-resistant_mutant|MENA|RequiresSNPConfirmation	1	939	2	19	2.02343	0.0404686	41	40
MEG_3832|Multi-compound|Drug_and_biocide_resistance|Drug_and_biocide_MATE_efflux_pumps|MEPA	1	1356	2	19	1.40118	0.0280236	40.8	0
MEG_3833|Multi-compound|Drug_and_biocide_resistance|Drug_and_biocide_MATE_efflux_pumps|MEPA	1	1356	2	19	1.40118	0.0280236	41	0
MEG_3834|Multi-compound|Drug_and_biocide_resistance|Drug_and_biocide_MATE_efflux_pumps|MEPA	1	1371	4	38	2.7717	0.055434	40.7	0
MEG_3836|Multi-compound|Drug_and_biocide_resistance|Drug_and_biocide_MATE_efflux_regulator|MEPR	1	420	4	38	9.04762	0.180952	40.6	40
MEG_3837|Metals|Mercury_resistance|Mercury_resistance_protein|MERA	1	1686	26	314	18.624	0.43535	40.1	32.3
MEG_3839|Metals|Mercury_resistance|Mercury_resistance_protein|MERA	1	359	4	123	34.2618	0.604457	40.8	4.75
MEG_3840|Metals|Mercury_resistance|Mercury_resistance_protein|MERA	1	1028	26	413	40.1751	0.904669	39.2	32
MEG_3842|Metals|Mercury_resistance|Mercury_resistance_protein|MERA	1	1686	89	1004	59.5492	2.90688	39.9	40.5
MEG_3843|Metals|Mercury_resistance|Mercury_resistance_protein|MERA	1	1707	6	59	3.45636	0.0691271	40.9	44
MEG_3844|Metals|Mercury_resistance|Mercury_resistance_protein|MERA	1	1710	6	67	3.91813	0.0783626	39.2	29.7
MEG_3845|Metals|Mercury_resistance|Mercury_resistance_protein|MERA	1	1689	22	464	27.4719	0.584369	39.3	37.5
MEG_3847|Metals|Mercury_resistance|Mercury_resistance_protein|MERB	1	639	2	19	2.9734	0.0594679	41	40
MEG_3848|Metals|Mercury_resistance|Mercury_resistance_protein|MERB	1	651	2	20	3.0722	0.0614439	40.9	46
MEG_3849|Metals|Mercury_resistance|Mercury_resistance_protein|MERB	1	660	10	48	7.27273	0.287879	41	40
MEG_3850|Metals|Mercury_resistance|Mercury_resistance_protein|MERB	1	639	4	40	6.25978	0.125196	40.6	46
MEG_3855|Metals|Mercury_resistance|Mercury_resistance_protein|MERB	1	729	2	19	2.60631	0.0521262	36.9	0
MEG_3856|Metals|Mercury_resistance|Mercury_resistance_protein|MERB	1	657	2	19	2.89193	0.0578387	40.5	0
MEG_3857|Metals|Mercury_resistance|Mercury_resistance_protein|MERC	1	423	16	116	27.4232	0.747045	38.9	44.5
MEG_3858|Metals|Mercury_resistance|Mercury_resistance_protein|MERC	1	426	7	44	10.3286	0.319249	40.7	42.6
MEG_3860|Metals|Mercury_resistance|Mercury_resistance_regulator|MERD	1	366	8	67	18.306	0.437158	40	0
MEG_3861|Metals|Mercury_resistance|Mercury_resistance_regulator|MERD	1	366	2	20	5.46448	0.10929	40.4	0
MEG_3862|Metals|Mercury_resistance|Mercury_resistance_regulator|MERD	1	366	4	38	10.3825	0.20765	40.9	0
MEG_3863|Metals|Mercury_resistance|Mercury_resistance_regulator|MERD	1	366	4	39	10.6557	0.213115	40.6	0
MEG_3864|Metals|Mercury_resistance|Mercury_resistance_regulator|MERD	1	366	13	215	58.7432	1.06557	40.3	6.15
MEG_3865|Metals|Mercury_resistance|Mercury_resistance_regulator|MERD	1	366	2	19	5.19126	0.103825	37.4	0
MEG_3866|Metals|Mercury_resistance|Mercury_resistance_protein|MERE	1	237	1	129	54.4304	0.544304	39.3	60
MEG_3867|Metals|Mercury_resistance|Mercury_resistance_protein|MERE	1	237	2	22	9.2827	0.177215	41	46
MEG_3869|Metals|Mercury_resistance|Mercury_resistance_protein|MERF	1	246	2	20	8.13008	0.158537	40.9	40
MEG_3871|Metals|Mercury_resistance|Mercury_resistance_protein|MERG	1	654	10	49	7.49235	0.302752	40.8	44.8
MEG_3872|Metals|Mercury_resistance|Mercury_resistance_protein|MERH	1	516	17	149	28.876	0.660853	41	40.1
MEG_3873|Metals|Mercury_resistance|Mercury_resistance_protein|MERP	1	276	2	164	59.4203	1.08696	40.1	60
MEG_3874|Metals|Mercury_resistance|Mercury_resistance_protein|MERP	1	276	2	21	7.6087	0.152174	40.2	7
MEG_3875|Metals|Mercury_resistance|Mercury_resistance_protein|MERP	1	276	4	39	14.1304	0.282609	39.1	43
MEG_3879|Metals|Mercury_resistance|Mercury_resistance_protein|MERP	1	279	6	61	21.8638	0.451613	40.6	50.7
MEG_3880|Metals|Mercury_resistance|Mercury_resistance_regulator|MERR	1	435	4	73	16.7816	0.211494	39.5	23.5
MEG_3883|Metals|Mercury_resistance|Mercury_resistance_regulator|MERR	1	435	2	19	4.36782	0.0873563	41	40
MEG_3884|Metals|Mercury_resistance|Mercury_resistance_regulator|MERR	1	456	7	121	26.5351	0.701754	40.6	36.7
MEG_3887|Metals|Mercury_resistance|Mercury_resistance_regulator|MERR2	1	435	4	39	8.96552	0.17931	38.7	20
MEG_3889|Metals|Mercury_resistance|Mercury_resistance_regulator|MERR2	1	435	2	19	4.36782	0.0873563	41	40
MEG_3890|Metals|Mercury_resistance|Mercury_resistance_protein|MERT	1	615	6	57	9.26829	0.185366	39	40
MEG_3891|Metals|Mercury_resistance|Mercury_resistance_protein|MERT	1	351	4	39	11.1111	0.222222	38.2	23
MEG_3892|Metals|Mercury_resistance|Mercury_resistance_protein|MERT	1	387	2	21	5.42636	0.108527	40.9	52
MEG_3893|Metals|Mercury_resistance|Mercury_resistance_protein|MERT	1	351	4	38	10.8262	0.216524	40.9	20
MEG_3894|Metals|Mercury_resistance|Mercury_resistance_protein|MERT	1	351	5	43	12.2507	0.293447	40.5	18.4
MEG_3896|Metals|Mercury_resistance|Mercury_resistance_protein|MERT	1	351	4	39	11.1111	0.222222	41	0
MEG_3897|Metals|Mercury_resistance|Mercury_resistance_protein|MERT	1	351	4	38	10.8262	0.216524	39.4	20
MEG_3898|Metals|Mercury_resistance|Mercury_resistance_protein|MERT	1	351	19	175	49.8575	2.76353	40.4	38.9
MEG_3899|Multi-compound|Drug_and_biocide_resistance|Drug_and_biocide_RND_efflux_pumps|MEXA	1	1152	43	460	39.9306	1.44965	40.4	34
MEG_3900|Multi-compound|Drug_and_biocide_resistance|Drug_and_biocide_RND_efflux_pumps|MEXA	1	609	17	159	26.1084	0.658456	40.4	2.35
MEG_3901|Multi-compound|Drug_and_biocide_resistance|Drug_and_biocide_RND_efflux_pumps|MEXB	1	3141	143	1361	43.3301	2.95384	39.7	0
MEG_3902|Multi-compound|Drug_and_biocide_resistance|Drug_and_biocide_RND_efflux_pumps|MEXB	1	384	26	298	77.6042	4.86198	39.5	5.77
MEG_3903|Multi-compound|Drug_and_biocide_resistance|Drug_and_biocide_RND_efflux_pumps|MEXB	1	3141	140	1798	57.2429	2.86055	39.8	0.386
MEG_3904|Multi-compound|Drug_and_biocide_resistance|Drug_and_biocide_RND_efflux_pumps|MEXC	1	1164	33	273	23.4536	0.567869	40.4	0
MEG_3905|Multi-compound|Drug_and_biocide_resistance|Drug_and_biocide_RND_efflux_pumps|MEXC	1	1164	28	219	18.8144	0.487973	40.8	0
MEG_3906|Multi-compound|Drug_and_biocide_resistance|Drug_and_biocide_RND_efflux_pumps|MEXC	1	1164	33	274	23.5395	0.603093	40.3	0
MEG_3907|Multi-compound|Drug_and_biocide_resistance|Drug_and_biocide_RND_efflux_pumps|MEXD	1	3132	95	874	27.9055	0.645594	40.3	40.5
MEG_3908|Multi-compound|Drug_and_biocide_resistance|Drug_and_biocide_RND_efflux_pumps|MEXE	1	1242	86	905	72.8663	2.98551	39.9	46.2
MEG_3909|Multi-compound|Drug_and_biocide_resistance|Drug_and_biocide_RND_efflux_pumps|MEXE	1	1245	43	722	57.992	1.79357	40.1	48.2
MEG_3910|Multi-compound|Drug_and_biocide_resistance|Drug_and_biocide_RND_efflux_pumps|MEXE	1	1218	5	368	30.2135	0.608374	39.8	28.4
MEG_3911|Multi-compound|Drug_and_biocide_resistance|Drug_and_biocide_RND_efflux_pumps|MEXF	1	3180	130	2392	75.2201	2.44874	39.4	37
MEG_3912|Multi-compound|Drug_and_biocide_resistance|Drug_and_biocide_RND_efflux_pumps|MEXF	1	3189	315	2725	85.45	7.23236	39.5	45.8
MEG_3913|Multi-compound|Drug_and_biocide_resistance|Drug_and_biocide_RND_efflux_pumps|MEXG	1	447	12	77	17.226	0.532438	40.8	42.7
MEG_3914|Multi-compound|Drug_and_biocide_resistance|Drug_and_biocide_RND_efflux_pumps|MEXH	1	1113	42	318	28.5714	0.735849	40.5	42.3
MEG_3915|Multi-compound|Drug_and_biocide_resistance|Drug_and_biocide_RND_efflux_pumps|MEXI	1	3090	137	1153	37.3139	1.2246	40	40
MEG_3916|Multi-compound|Drug_and_biocide_resistance|Drug_and_biocide_RND_efflux_pumps|MEXJ	1	1104	60	423	38.3152	1.16395	40.5	40
MEG_3917|Multi-compound|Drug_and_biocide_resistance|Drug_and_biocide_RND_efflux_pumps|MEXK	1	3078	296	2595	84.308	6.37005	40	49.5
MEG_3918|Multi-compound|Drug_and_biocide_resistance|Drug_and_biocide_RND_efflux_regulator|MEXL	1	639	12	137	21.4397	0.497653	40.8	42.8
MEG_3919|Multi-compound|Drug_and_biocide_resistance|Drug_and_biocide_RND_efflux_pumps|MEXN	1	3111	129	851	27.3545	0.84378	40	41.4
MEG_3920|Multi-compound|Drug_and_biocide_resistance|Drug_and_biocide_RND_efflux_pumps|MEXN	1	1158	36	252	21.7617	0.637306	40.3	41.9
MEG_3921|Multi-compound|Drug_and_biocide_resistance|Drug_and_biocide_RND_efflux_pumps|MEXQ	1	3162	167	1278	40.4175	1.28368	40.2	39.4
MEG_3922|Multi-compound|Drug_and_biocide_resistance|Drug_and_biocide_RND_efflux_pumps|MEXQ	1	1158	33	345	29.7927	0.688256	40.5	48.2
MEG_3923|Multi-compound|Drug_and_biocide_resistance|Drug_and_biocide_RND_efflux_pumps|MEXQ	1	1476	36	267	18.0894	0.474255	40.6	41.8
MEG_3924|Multi-compound|Drug_and_biocide_resistance|Drug_and_biocide_RND_efflux_regulator|MEXR	1	444	3	20	4.5045	0.132883	41	0
MEG_3925|Multi-compound|Drug_and_biocide_resistance|Drug_and_biocide_RND_efflux_regulator|MEXR	1	442	2	20	4.52489	0.0904977	40.9	0
MEG_3926|Multi-compound|Drug_and_biocide_resistance|Drug_and_biocide_RND_efflux_regulator|MEXR	1	442	4	40	9.04977	0.178733	40.9	0
MEG_3927|Multi-compound|Drug_and_biocide_resistance|Drug_and_biocide_RND_efflux_regulator|MEXR	1	442	3	20	4.52489	0.133484	38	0
MEG_3928|Multi-compound|Drug_and_biocide_resistance|Drug_and_biocide_RND_efflux_regulator|MEXR	1	444	4	39	8.78378	0.175676	39.3	0
MEG_3929|Multi-compound|Drug_and_biocide_resistance|Drug_and_biocide_RND_efflux_regulator|MEXR	1	444	2	20	4.5045	0.0900901	41	0
MEG_3930|Multi-compound|Drug_and_biocide_resistance|Drug_and_biocide_RND_efflux_regulator|MEXR	1	444	2	20	4.5045	0.0900901	41	0
MEG_3931|Multi-compound|Drug_and_biocide_resistance|Drug_and_biocide_RND_efflux_regulator|MEXS|RequiresSNPConfirmation	1	1020	28	234	22.9412	0.561765	40.1	41.6
MEG_3932|Multi-compound|Drug_and_biocide_resistance|Drug_and_biocide_RND_efflux_regulator|MEXT|RequiresSNPConfirmation	1	915	39	542	59.235	1.72022	40.1	0.487
MEG_3933|Multi-compound|Drug_and_biocide_resistance|Drug_and_biocide_RND_efflux_regulator|MEXT|RequiresSNPConfirmation	1	1044	25	457	43.7739	1.20498	39.1	3.52
MEG_3934|Multi-compound|Drug_and_biocide_resistance|Drug_and_biocide_RND_efflux_regulator|MEXT	1	990	84	918	92.7273	7.63939	40.1	53.6
MEG_3935|Biocides|Multi-biocide_resistance|Multi-biocide_RND_efflux_pump|MEXV	1	1131	38	320	28.2935	0.766578	40.1	41.6
MEG_3936|Biocides|Multi-biocide_resistance|Multi-biocide_RND_efflux_pump|MEXW	1	3057	175	2303	75.3353	3.80471	39.4	47.1
MEG_3937|Multi-compound|Drug_and_biocide_resistance|Drug_and_biocide_RND_efflux_pumps|MEXX	1	1170	36	299	25.5556	0.603419	40	17.3
MEG_3938|Multi-compound|Drug_and_biocide_resistance|Drug_and_biocide_RND_efflux_pumps|MEXX	1	1191	27	222	18.6398	0.450882	40.3	8.3
MEG_3939|Multi-compound|Drug_and_biocide_resistance|Drug_and_biocide_RND_efflux_pumps|MEXY	1	3141	99	915	29.1309	0.783508	39.2	1.74
MEG_3940|Multi-compound|Drug_and_biocide_resistance|Drug_and_biocide_RND_efflux_pumps|MEXY	1	3138	92	905	28.84	0.73327	39.8	5.24
MEG_3941|Multi-compound|Drug_and_biocide_resistance|Drug_and_biocide_RND_efflux_regulator|MEXZ|RequiresSNPConfirmation	1	633	15	110	17.3776	0.461295	40.2	42.4
MEG_3942|Drugs|Fluoroquinolones|Quinolone_resistance_protein_Qnr|MFPA	1	552	10	53	9.60145	0.373188	38.9	37.9
MEG_3944|Drugs|MLS|Macrolide_glycosyltransferases|MGT	1	1257	31	206	16.3882	0.479714	40.4	0
MEG_3945|Drugs|MLS|Macrolide_glycosyltransferases|MGT	1	1257	37	263	20.9228	0.577566	40.6	4.97
MEG_3946|Metals|Multi-metal_resistance|Multi-metal_resistance_regulator|MGTA	1	2709	27	228	8.41639	0.259136	40.1	47.1
MEG_3948|Metals|Multi-metal_resistance|Multi-metal_resistance_regulator|MGTA	1	2697	2	233	8.63923	0.111235	40.5	0
MEG_3956|Drugs|betalactams|Class_C_betalactamases|MIR	1	1146	2	19	1.65794	0.0331588	40.6	0
MEG_3961|Drugs|betalactams|Class_C_betalactamases|MIR	1	1146	1	150	13.089	0.13089	40.5	0
MEG_3968|Drugs|betalactams|Class_C_betalactamases|MIR	1	1146	2	19	1.65794	0.0331588	41	0
MEG_3974|Drugs|betalactams|Class_C_betalactamases|MIR	1	1159	1	38	3.27869	0.0327869	39.6	0
MEG_3975|Drugs|MLS|Macrolide-resistant_23S_rRNA_mutation|MLS23S|RequiresSNPConfirmation	1	3162	667	2275	71.9481	25.4361	40.2	19
MEG_3976|Drugs|MLS|Macrolide-resistant_23S_rRNA_mutation|MLS23S|RequiresSNPConfirmation	1	2975	386	1426	47.9328	14.5708	40	27.2
MEG_3977|Drugs|MLS|Macrolide-resistant_23S_rRNA_mutation|MLS23S|RequiresSNPConfirmation	1	2904	692	2646	91.1157	23.0279	39.6	1.35
MEG_3978|Drugs|MLS|Macrolide-resistant_23S_rRNA_mutation|MLS23S|RequiresSNPConfirmation	1	3156	3074	2782	88.1496	124.49	40.1	53.1
MEG_3979|Drugs|MLS|Macrolide-resistant_23S_rRNA_mutation|MLS23S|RequiresSNPConfirmation	1	2884	59	1019	35.3329	1.18516	39.7	22
MEG_3980|Drugs|MLS|Macrolide-resistant_23S_rRNA_mutation|MLS23S|RequiresSNPConfirmation	1	3113	489	2204	70.7999	19.0276	39.8	1.19
MEG_3981|Drugs|MLS|Macrolide-resistant_23S_rRNA_mutation|MLS23S|RequiresSNPConfirmation	1	3403	19	516	15.1631	0.247723	40.2	35.3
MEG_3982|Drugs|MLS|Macrolide-resistant_23S_rRNA_mutation|MLS23S|RequiresSNPConfirmation	1	3112	742	2118	68.0591	30.8705	40.1	11.1
MEG_3983|Drugs|MLS|Macrolide-resistant_23S_rRNA_mutation|MLS23S|RequiresSNPConfirmation	1	2886	64	689	23.8739	1.12959	39.8	13.1
MEG_3984|Drugs|MLS|Macrolide-resistant_23S_rRNA_mutation|MLS23S|RequiresSNPConfirmation	1	3112	618	1994	64.0746	23.1417	39.9	6.28
MEG_3985|Drugs|MLS|Macrolide-resistant_23S_rRNA_mutation|MLS23S|RequiresSNPConfirmation	1	3103	848	1729	55.7203	33.4064	40.4	18.3
MEG_3986|Drugs|MLS|Macrolide-resistant_23S_rRNA_mutation|MLS23S|RequiresSNPConfirmation	1	2940	49	672	22.8571	0.888095	39.7	26.7
MEG_3987|Drugs|MLS|Macrolide-resistant_23S_rRNA_mutation|MLS23S|RequiresSNPConfirmation	1	2912	381	2259	77.5755	14.0934	39.9	25.9
MEG_3988|Drugs|MLS|Macrolide-resistant_23S_rRNA_mutation|MLS23S|RequiresSNPConfirmation	1	2900	138	2110	72.7586	4.04345	39.3	25.4
MEG_3989|Drugs|MLS|Macrolide-resistant_23S_rRNA_mutation|MLS23S|RequiresSNPConfirmation	1	2905	13	450	15.4905	0.23167	40.6	20.7
MEG_3990|Drugs|MLS|Macrolide-resistant_23S_rRNA_mutation|MLS23S|RequiresSNPConfirmation	1	3149	1769	2505	79.5491	67.2105	40.4	43.1
MEG_3991|Drugs|MLS|Macrolide-resistant_23S_rRNA_mutation|MLS23S|RequiresSNPConfirmation	1	2996	357	1419	47.3632	11.9516	39.9	24.5
MEG_3992|Drugs|MLS|Macrolide-resistant_23S_rRNA_mutation|MLS23S|RequiresSNPConfirmation	1	2904	222	2654	91.3912	6.86088	39.5	29.1
MEG_3993|Drugs|MLS|Macrolide-resistant_23S_rRNA_mutation|MLS23S|RequiresSNPConfirmation	1	3118	262	2108	67.6074	6.70013	39.1	9.05
MEG_3994|Drugs|MLS|Macrolide-resistant_23S_rRNA_mutation|MLS23S|RequiresSNPConfirmation	1	3135	559	1819	58.0223	20.3659	40.1	32.2
MEG_3995|Metals|Copper_resistance|Copper_resistance_protein|MMCO	1	1515	30	236	15.5776	0.384818	40.1	42.2
MEG_3998|Metals|Multi-metal_resistance|Multi-metal_resistance_protein|MNTH	1	1239	10	221	17.837	0.366425	38.7	46.4
MEG_3999|Metals|Multi-metal_resistance|Multi-metal_resistance_protein|MNTP	1	567	12	71	12.522	0.405644	40.1	41
MEG_4001|Drugs|betalactams|Class_B_betalactamases|MOC	1	747	4	39	5.22088	0.104418	40.9	43
MEG_4002|Metals|Multi-metal_resistance|Multi-metal_ABC_efflux_pumps|MODA	1	774	2	19	2.45478	0.0490956	41	40
MEG_4003|Metals|Multi-metal_resistance|Multi-metal_ABC_efflux_pumps|MODA	1	810	13	119	14.6914	0.317284	40.8	44.6
MEG_4005|Metals|Multi-metal_resistance|Multi-metal_ABC_efflux_pumps|MODB	1	690	2	19	2.75362	0.0550725	37.6	0
MEG_4006|Metals|Multi-metal_resistance|Multi-metal_ABC_efflux_pumps|MODB	1	690	4	39	5.65217	0.111594	39.5	0
MEG_4007|Metals|Multi-metal_resistance|Multi-metal_ABC_efflux_pumps|MODB	1	702	16	119	16.9516	0.474359	40.8	45.5
MEG_4008|Metals|Multi-metal_resistance|Multi-metal_ABC_efflux_pumps|MODC	1	903	4	41	4.54042	0.0908084	41	0
MEG_4010|Metals|Multi-metal_resistance|Multi-metal_ABC_efflux_pumps|MODC	1	1059	4	39	3.68272	0.0736544	41	0
MEG_4011|Metals|Multi-metal_resistance|Multi-metal_ABC_efflux_pumps|MODC	1	762	25	115	15.0919	0.783465	40.4	42.4
MEG_4012|Metals|Multi-metal_resistance|Multi-metal_ABC_efflux_pumps|MODC	1	789	2	106	13.4347	0.204056	39.4	60
MEG_4013|Drugs|betalactams|Class_C_betalactamases|MOX	1	1152	8	62	5.38194	0.133681	38.7	0
MEG_4014|Drugs|betalactams|Class_C_betalactamases|MOX	1	1149	2	19	1.65361	0.0330722	33.9	0
MEG_4019|Drugs|betalactams|Class_C_betalactamases|MOX	1	1149	1	150	13.0548	0.130548	39.8	0
MEG_4020|Drugs|betalactams|Class_C_betalactamases|MOX	1	1152	6	58	5.03472	0.100694	40.7	0
MEG_4022|Drugs|betalactams|Class_C_betalactamases|MOX	1	1152	10	84	7.29167	0.167535	40.7	16
MEG_4023|Drugs|betalactams|Class_C_betalactamases|MOX	1	1152	2	86	7.46528	0.122396	40.9	0
MEG_4024|Drugs|betalactams|Class_C_betalactamases|MOX	1	1152	9	78	6.77083	0.151042	40.6	33.1
MEG_4026|Drugs|MLS|Macrolide_phosphotransferases|MPH	1	912	2	21	2.30263	0.0460526	41	52
MEG_4028|Drugs|MLS|Macrolide_phosphotransferases|MPHA	1	906	7	58	6.40177	0.147903	40.9	0
MEG_4029|Drugs|MLS|Macrolide_phosphotransferases|MPHA	1	906	11	558	61.5894	0.768212	40.3	8.64
MEG_4030|Drugs|MLS|Macrolide_phosphotransferases|MPHA	1	921	10	150	16.2866	0.27253	37.8	2.1
MEG_4040|Drugs|MLS|Macrolide_phosphotransferases|MPHC	1	900	2	19	2.11111	0.0422222	35	0
MEG_4041|Drugs|MLS|Macrolide_phosphotransferases|MPHD	1	840	4	39	4.64286	0.0928571	40.7	43
MEG_4042|Drugs|MLS|Macrolide_phosphotransferases|MPHE	1	885	31	869	98.1921	4.71412	39.9	0
MEG_4043|Drugs|MLS|Macrolide_phosphotransferases|MPHE	1	900	10	69	7.66667	0.215556	40.5	42.4
MEG_4044|Drugs|MLS|Macrolide_phosphotransferases|MPHE	1	885	54	885	100	7.45763	40	5.59
MEG_4045|Drugs|MLS|Macrolide_phosphotransferases|MPHG	1	885	20	868	98.0791	2.70056	40.3	58
MEG_4046|Drugs|MLS|Macrolide_phosphotransferases|MPHH	1	897	32	209	23.2999	0.704571	40.3	41.4
MEG_4049|Drugs|MLS|Macrolide_phosphotransferases|MPHK	1	921	4	38	4.12595	0.082519	39.6	40
MEG_4052|Drugs|MLS|Macrolide_phosphotransferases|MPHO	1	954	59	341	35.7442	1.20021	40.5	37.2
MEG_4053|Drugs|Cationic_antimicrobial_peptides|Defensin-resistant_mprF|MPRF	1	2544	2	20	0.786164	0.0157233	41	46
MEG_4054|Drugs|Cationic_antimicrobial_peptides|Defensin-resistant_mprF|MPRF	1	2643	19	164	6.20507	0.141506	40.4	43.8
MEG_4055|Drugs|Cationic_antimicrobial_peptides|Defensin-resistant_mprF|MPRF	1	2598	4	38	1.46266	0.0292533	41	40
MEG_4056|Drugs|Cationic_antimicrobial_peptides|Defensin-resistant_mprF|MPRF	1	1710	4	38	2.22222	0.0444444	40.7	40
MEG_4057|Drugs|Lipopeptides|Daptomycin-resistant_mutant|MPRFD|RequiresSNPConfirmation	1	2511	4	40	1.59299	0.0318598	40.3	46
MEG_4058|Metals|Multi-metal_resistance|Multi-metal_resistance_protein|MRDH	1	1134	42	204	17.9894	2.81481	40.1	33.5
MEG_4059|Metals|Multi-metal_resistance|Multi-metal_resistance_protein|MREA	1	288	4	44	15.2778	0.305556	39.4	42.5
MEG_4060|Metals|Multi-metal_resistance|Multi-metal_resistance_protein|MREA	1	936	2	19	2.02991	0.0405983	41	40
MEG_4061|Drugs|Multi-drug_resistance|Multi-drug_ABC_efflux_pumps|MSBA	1	1749	13	341	19.4969	0.309891	40.1	46.2
MEG_4062|Drugs|betalactams|Class_B_betalactamases|MSI	1	870	41	239	27.4713	0.934483	40.7	0
MEG_4063|Drugs|betalactams|Class_B_betalactamases|MSI	1	1026	46	234	22.807	0.885965	40.2	1.74
MEG_4064|Drugs|betalactams|Class_B_betalactamases|MSI	1	819	24	130	15.873	0.581197	39.8	42.8
MEG_4065|Drugs|MLS|MLS_resistance_ABC_efflux_pumps|MSRA	1	1467	4	39	2.65849	0.0524881	40.7	0
MEG_4066|Drugs|MLS|MLS_resistance_ABC_efflux_pumps|MSRA	1	1467	4	39	2.65849	0.0531697	39.9	0
MEG_4067|Drugs|MLS|MLS_resistance_ABC_efflux_pumps|MSRA	1	1467	4	39	2.65849	0.0524881	41	0
MEG_4068|Drugs|MLS|MLS_resistance_ABC_efflux_pumps|MSRA	1	531	2	19	3.57815	0.0715631	41	40
MEG_4069|Drugs|MLS|MLS_resistance_ABC_efflux_pumps|MSRA	1	1467	2	19	1.29516	0.0259032	40.7	0
MEG_4070|Drugs|MLS|MLS_resistance_ABC_efflux_pumps|MSRA	1	1467	7	58	3.95365	0.0920245	38.8	0
MEG_4071|Drugs|MLS|MLS_resistance_ABC_efflux_pumps|MSRC	1	1479	2	20	1.35227	0.0270453	40.6	46
MEG_4072|Drugs|MLS|MLS_resistance_ABC_efflux_pumps|MSRC	1	1479	4	39	2.63692	0.0527383	41	43
MEG_4073|Drugs|MLS|MLS_resistance_ABC_efflux_pumps|MSRD	1	1464	5	331	22.6093	0.239071	37.1	15.6
MEG_4074|Drugs|MLS|MLS_resistance_ABC_efflux_pumps|MSRD	1	1464	4	307	20.9699	0.222678	40.4	1.5
MEG_4075|Drugs|MLS|MLS_resistance_ABC_efflux_pumps|MSRE	1	1476	98	1476	100	9.54268	39.6	59.5
MEG_4078|Drugs|Multi-drug_resistance|Multi-drug_RND_efflux_regulator|MTRAD	1	687	17	175	25.4731	0.682678	40.6	41.1
MEG_4079|Multi-compound|Drug_and_biocide_resistance|Drug_and_biocide_RND_efflux_pumps|MTRC	1	1239	10	80	6.45682	0.158192	39.4	0
MEG_4080|Multi-compound|Drug_and_biocide_resistance|Drug_and_biocide_RND_efflux_pumps|MTRC	1	1239	6	57	4.60048	0.0920097	40.8	40
MEG_4081|Multi-compound|Drug_and_biocide_resistance|Drug_and_biocide_RND_efflux_pumps|MTRD	1	3204	6	76	2.37203	0.0474407	40.8	13.3
MEG_4083|Multi-compound|Drug_and_biocide_resistance|Drug_and_biocide_RND_efflux_pumps|MTRD	1	3204	21	244	7.61548	0.141386	40.5	25.7
MEG_4084|Multi-compound|Drug_and_biocide_resistance|Drug_and_biocide_RND_efflux_pumps|MTRE	1	1404	9	79	5.62678	0.153846	39.8	8.89
MEG_4085|Multi-compound|Drug_and_biocide_resistance|Drug_and_biocide_RND_efflux_pumps|MTRE	1	1404	17	141	10.0427	0.252137	39.8	0
MEG_4086|Multi-compound|Drug_and_biocide_resistance|Drug_and_biocide_RND_efflux_pumps|MTRF	1	1602	2	19	1.18602	0.0237203	40.3	40
MEG_4089|Drugs|Mupirocin|Mupirocin-resistant_isoleucyl-tRNA_synthetase|MUPA	1	3075	10	121	3.93496	0.0786992	40.9	0
MEG_4090|Drugs|Mupirocin|Mupirocin-resistant_isoleucyl-tRNA_synthetase|MUPA	1	3075	10	120	3.90244	0.0780488	40.2	0
MEG_4091|Drugs|Mupirocin|Mupirocin-resistant_isoleucyl-tRNA_synthetase|MUPB	1	3102	9	116	3.73952	0.0638298	40.7	36.7
MEG_4092|Drugs|Fosfomycin|Fosfomycin_target_mutation|MURA|RequiresSNPConfirmation	1	1284	2	19	1.47975	0.029595	40.7	40
MEG_4093|Drugs|Fosfomycin|Fosfomycin_target_mutation|MURA|RequiresSNPConfirmation	1	1335	2	19	1.42322	0.0284644	40.1	40
MEG_4094|Drugs|Fosfomycin|Fosfomycin_target_mutation|MURA|RequiresSNPConfirmation	1	1266	2	20	1.57978	0.0315956	39.6	46
MEG_4095|Drugs|Fosfomycin|Fosfomycin_target_mutation|MURA|RequiresSNPConfirmation	1	1260	9	106	8.4127	0.192063	40.6	48.6
MEG_4096|Drugs|Fosfomycin|Fosfomycin_target_mutation|MURA|RequiresSNPConfirmation	1	1257	10	96	7.63723	0.152745	39.9	41.2
MEG_4097|Drugs|Glycopeptides|Vancomycin-resistant_mutation|MURG|RequiresSNPConfirmation	1	1080	6	57	5.27778	0.105556	40.8	40
MEG_4099|Drugs|betalactams|Class_B_betalactamases|MUS	1	741	2	19	2.5641	0.0512821	40.8	0
MEG_4100|Drugs|Multi-drug_resistance|Multi-drug_RND_efflux_pumps|MUXA	1	1281	66	515	40.203	1.04059	40.4	42.8
MEG_4101|Drugs|Multi-drug_resistance|Multi-drug_RND_efflux_pumps|MUXB	1	3132	264	2071	66.1239	3.98946	40.2	46.6
MEG_4102|Drugs|Multi-drug_resistance|Multi-drug_RND_efflux_pumps|MUXC	1	3111	131	1224	39.3443	1.34844	39.8	41.2
MEG_4103|Multi-compound|Drug_and_biocide_resistance|Drug_and_biocide_SMR_efflux_pumps|MVRC	1	333	2	19	5.70571	0.114114	41	40
MEG_4106|Drugs|MLS|23S_rRNA_methyltransferases|MYRA	1	888	17	135	15.2027	0.370495	40	40.7
MEG_4108|Drugs|betalactams|Class_B_betalactamases|MYX	1	786	14	103	13.1043	0.346056	40.5	42.6
MEG_4109|Drugs|Multi-drug_resistance|Multi-drug_RND_efflux_pumps|NALC|RequiresSNPConfirmation	1	642	10	95	14.7975	0.330218	40.9	46.4
MEG_4110|Drugs|Multi-drug_resistance|Multi-drug_RND_efflux_regulator|NALD|RequiresSNPConfirmation	1	639	16	168	26.2911	0.876369	39.7	46.1
MEG_4111|Metals|Multi-metal_resistance|Multi-metal_resistance_protein|NCCA	1	3231	180	887	27.4528	2.02662	39.7	43.4
MEG_4112|Metals|Multi-metal_resistance|Multi-metal_resistance_protein|NCCB	1	1194	17	114	9.54774	0.278894	40.4	43.3
MEG_4113|Metals|Multi-metal_resistance|Multi-metal_resistance_protein|NCCC	1	1314	12	94	7.15373	0.177321	40.2	42
MEG_4114|Metals|Multi-metal_resistance|Multi-metal_resistance_regulator|NCCH	1	561	9	62	11.0517	0.308378	39.8	41.3
MEG_4116|Metals|Multi-metal_resistance|Multi-metal_resistance_protein|NCCX	1	447	6	51	11.4094	0.255034	40.9	40
MEG_4117|Metals|Multi-metal_resistance|Multi-metal_resistance_protein|NCCY	1	288	5	39	13.5417	0.333333	39.4	40
MEG_4118|Metals|Multi-metal_resistance|Multi-metal_MFS_efflux_pumps|NCRA	1	834	11	182	21.8225	0.368106	40.5	40.7
MEG_4119|Metals|Multi-metal_resistance|Multi-metal_MFS_efflux_pumps|NCRA	1	1299	5	73	5.61971	0.100847	40.4	18.4
MEG_4120|Metals|Nickel_resistance|Nickel_MFS_efflux_pumps|NCRAN	1	1299	5	86	6.62048	0.0962279	40	46.4
MEG_4129|Metals|Multi-metal_resistance|Multi-metal_resistance_protein|NCZA	1	3174	283	2026	63.8311	4.30277	39.8	44.1
MEG_4130|Drugs|Mycobacterium_tuberculosis-specific_Drug|Isoniazid-resistant_mutant|NDH|RequiresSNPConfirmation	1	1392	10	85	6.10632	0.140086	41	0
MEG_4131|Drugs|Mycobacterium_tuberculosis-specific_Drug|Isoniazid-resistant_mutant|NDH|RequiresSNPConfirmation	1	1392	15	169	12.1408	0.220546	40.8	0
MEG_4132|Drugs|Mycobacterium_tuberculosis-specific_Drug|Isoniazid-resistant_mutant|NDH|RequiresSNPConfirmation	1	1374	38	243	17.6856	0.621543	40.2	42.5
MEG_4135|Drugs|betalactams|Class_B_betalactamases|NDM	1	813	2	19	2.33702	0.0467405	38.7	0
MEG_4137|Drugs|betalactams|Class_B_betalactamases|NDM	1	813	2	19	2.33702	0.0467405	39.8	40
MEG_4142|Drugs|betalactams|Class_B_betalactamases|NDM	1	813	2	20	2.46002	0.0492005	40.5	0
MEG_4149|Drugs|betalactams|Class_B_betalactamases|NDM	1	813	2	25	3.07503	0.0615006	39.6	0
MEG_4160|Metals|Chromium_resistance|Chromium_resistance_protein|NFSA	1	723	2	19	2.62794	0.0525588	41	40
MEG_4161|Drugs|Multi-drug_resistance|Multi-drug_RND_efflux_pumps|NFXB|RequiresSNPConfirmation	1	564	12	74	13.1206	0.404255	38.6	40
MEG_4163|Metals|Sodium_resistance|Sodium_resistance_protein|NHAB	1	1515	4	38	2.50825	0.050165	41	0
MEG_4164|Metals|Sodium_resistance|Sodium_resistance_protein|NHAB	1	1542	6	58	3.76135	0.0745785	37.4	0
MEG_4165|Metals|Cobalt_resistance|Cobalt_transporting_ATPase|NHLF	1	1059	6	59	5.57129	0.111426	39.8	44
MEG_4166|Metals|Multi-metal_resistance|Multi-metal_resistance_protein|NIA	1	2400	39	274	11.4167	0.350833	40	38.1
MEG_4167|Metals|Nickel_resistance|Nickel_ABC_efflux_pumps|NIKA	1	1575	8	62	3.93651	0.100317	40.3	44.5
MEG_4168|Metals|Nickel_resistance|Nickel_ABC_efflux_pumps|NIKB	1	945	6	57	6.03175	0.120635	40.2	13.3
MEG_4169|Metals|Nickel_resistance|Nickel_ABC_efflux_pumps|NIKB	1	945	4	39	4.12698	0.0814815	41	0
MEG_4170|Metals|Nickel_resistance|Nickel_ABC_efflux_pumps|NIKC	1	834	8	127	15.2278	0.348921	38	39.1
MEG_4171|Metals|Nickel_resistance|Nickel_ABC_efflux_pumps|NIKD	1	765	8	299	39.085	0.542484	40.5	0
MEG_4172|Metals|Nickel_resistance|Nickel_ABC_efflux_pumps|NIKD	1	762	2	20	2.62467	0.0524934	37.3	0
MEG_4174|Metals|Nickel_resistance|Nickel_ABC_efflux_pumps|NIKE	1	807	6	60	7.43494	0.148699	40.2	13.3
MEG_4177|Metals|Nickel_resistance|Nickel_ABC_efflux_regulator|NIKR	1	402	2	19	4.72637	0.0945274	40.5	40
MEG_4180|Drugs|Metronidazole|nim_nitroimidazole_reductase|NIMB	1	495	2	19	3.83838	0.0767677	39.3	40
MEG_4181|Drugs|Metronidazole|nim_nitroimidazole_reductase|NIMC	1	492	2	19	3.86179	0.0772358	39.9	40
MEG_4183|Drugs|Metronidazole|nim_nitroimidazole_reductase|NIME	1	513	2	22	4.2885	0.08577	37.1	58
MEG_4192|Drugs|Metronidazole|nim_nitroimidazole_reductase|NIMI	1	463	2	19	4.10367	0.0820734	41	0
MEG_4195|Metals|Nickel_resistance|Nickel_resistance_protein|NIRA	1	1071	13	111	10.3641	0.266106	40.5	13.2
MEG_4197|Metals|Nickel_resistance|Nickel_resistance_protein|NIRC	1	924	2	19	2.05628	0.0411255	40.2	40
MEG_4199|Metals|Nickel_resistance|Nickel_resistance_protein|NIXA	1	996	2	19	1.90763	0.0381526	41	0
MEG_4200|Metals|Nickel_resistance|Nickel_resistance_protein|NIXA	1	927	2	19	2.04962	0.0409924	41	0
MEG_4207|Multi-compound|Drug_and_biocide_resistance|Drug_and_biocide_MFS_efflux_pumps|NORA	1	1167	2	19	1.62811	0.0325621	40.6	40
MEG_4208|Multi-compound|Drug_and_biocide_resistance|Drug_and_biocide_MFS_efflux_pumps|NORA	1	1164	4	39	3.35052	0.0670103	40.9	43
MEG_4209|Multi-compound|Drug_and_biocide_resistance|Drug_and_biocide_MFS_efflux_pumps|NORA	1	1167	4	42	3.59897	0.0719794	40.5	47.8
MEG_4210|Multi-compound|Drug_and_biocide_resistance|Drug_and_biocide_MFS_efflux_pumps|NORB	1	1392	8	63	4.52586	0.110632	41	31.5
MEG_4212|Multi-compound|Drug_and_biocide_resistance|Drug_and_biocide_MATE_efflux_pumps|NORM	1	1389	87	524	37.725	1.25054	40.5	41.9
MEG_4213|Drugs|Multi-drug_resistance|Multi-drug_MATE_efflux_pump|NORMD	1	1380	14	100	7.24638	0.192754	40.3	40
MEG_4214|Drugs|Aminocoumarins|Aminocoumarin_efflux_pump|NOVA	1	1848	72	572	30.9524	0.986472	40	46.3
MEG_4216|Drugs|betalactams|Class_D_betalactamases|NPS	1	783	2	19	2.42656	0.0485313	41	0
MEG_4217|Metals|Multi-metal_resistance|Multi-metal_resistance_protein|NREB	1	1251	55	1096	87.6099	4.09432	39.8	54.9
MEG_4218|Metals|Nickel_resistance|Nickel_RND_efflux_pumps|NRSA	1	3165	6	58	1.83254	0.0366509	38.2	42
MEG_4219|Metals|Multi-metal_resistance|Multi-metal_MFS_efflux_pumps|NRSD	1	1338	4	38	2.84006	0.0568012	39.8	40
MEG_4220|Metals|Nickel_resistance|Nickel_resistance_regulator|NRSR	1	705	2	20	2.83688	0.0553191	41	40
MEG_4222|Drugs|Thiopeptides|Thiostrepton_23S_rRNA_methyltransferases|NSHR	1	825	37	247	29.9394	0.878788	40.7	40.3
MEG_4223|Drugs|Oxazolidinone|Oxazolidinone-resistant_23S_rRNA_mutation|O23S|RequiresSNPConfirmation	1	2926	406	2620	89.542	14.3759	39.6	37.8
MEG_4224|Drugs|betalactams|Class_C_betalactamases|OCH	1	1173	2	19	1.61978	0.0323956	40.9	0
MEG_4225|Drugs|betalactams|Class_C_betalactamases|OCH	1	1173	4	38	3.23956	0.0647911	40.2	0
MEG_4226|Drugs|betalactams|Class_C_betalactamases|OCH	1	1173	2	19	1.61978	0.0323956	41	0
MEG_4227|Drugs|betalactams|Class_C_betalactamases|OCH	1	1173	2	20	1.70503	0.0332481	40.2	0
MEG_4228|Drugs|betalactams|Class_C_betalactamases|OCH	1	1173	2	19	1.61978	0.0323956	39	0
MEG_4230|Drugs|betalactams|Class_C_betalactamases|OCH	1	1173	2	19	1.61978	0.0323956	40.9	0
MEG_4231|Drugs|betalactams|Class_C_betalactamases|OCH	1	1173	4	38	3.23956	0.0647911	41	0
MEG_4232|Drugs|betalactams|Class_C_betalactamases|OCH	1	1173	4	38	3.23956	0.0647911	39.9	0
MEG_4237|Drugs|betalactams|Class_A_betalactamases|OKP	1	861	4	26	3.01974	0.0905923	40.6	20
MEG_4241|Drugs|betalactams|Class_A_betalactamases|OKP	1	861	4	24	2.78746	0.0905923	39.8	0
MEG_4242|Drugs|betalactams|Class_A_betalactamases|OKP	1	861	2	19	2.20674	0.0441347	38.5	0
MEG_4245|Drugs|betalactams|Class_A_betalactamases|OKP	1	861	4	41	4.7619	0.0952381	40.3	0
MEG_4246|Drugs|betalactams|Class_A_betalactamases|OKP	1	861	4	38	4.41347	0.0882695	40.7	0
MEG_4248|Drugs|betalactams|Class_A_betalactamases|OKP	1	861	4	24	2.78746	0.0905923	40.6	0
MEG_4250|Drugs|betalactams|Class_A_betalactamases|OKP	1	861	2	19	2.20674	0.0441347	40.1	0
MEG_4251|Drugs|betalactams|Class_A_betalactamases|OKP	1	861	2	20	2.32288	0.0464576	40.8	0
MEG_4252|Drugs|betalactams|Class_A_betalactamases|OKP	1	861	4	47	5.45877	0.109175	39.2	0
MEG_4253|Drugs|betalactams|Class_A_betalactamases|OKP	1	861	2	19	2.20674	0.0441347	40.8	0
MEG_4256|Drugs|betalactams|Class_A_betalactamases|OKP	1	861	2	21	2.43902	0.0487805	40.7	0
MEG_4259|Drugs|betalactams|Class_A_betalactamases|OKP	1	861	2	19	2.20674	0.0441347	40.8	0
MEG_4261|Drugs|betalactams|Class_A_betalactamases|OKP	1	861	2	19	2.20674	0.0441347	40.9	0
MEG_4262|Drugs|betalactams|Class_A_betalactamases|OKP	1	861	2	19	2.20674	0.0441347	40.9	0
MEG_4265|Drugs|betalactams|Class_A_betalactamases|OKP	1	861	2	22	2.55517	0.0511034	38	0
MEG_4270|Drugs|betalactams|Class_A_betalactamases|OKP	1	861	6	52	6.03949	0.154472	40.5	0
MEG_4271|Drugs|betalactams|Class_A_betalactamases|OKP	1	861	2	20	2.32288	0.0464576	40.6	0
MEG_4273|Drugs|betalactams|Class_A_betalactamases|OKP	1	846	5	25	2.95508	0.117021	38.3	0
MEG_4275|Drugs|MLS|MLS_resistance_ABC_efflux_pumps|OLEB	1	1710	94	494	28.8889	1.20351	40.1	40.3
MEG_4276|Drugs|MLS|MLS_resistance_ABC_efflux_pumps|OLEC	1	978	71	357	36.5031	1.53988	40.5	42.4
MEG_4277|Drugs|MLS|Macrolide_glycosyltransferases|OLED	1	1248	14	136	10.8974	0.216346	40.7	35.1
MEG_4278|Drugs|MLS|Macrolide_glycosyltransferases|OLEI	1	1275	37	261	20.4706	0.562353	40.4	41.9
MEG_4279|Drugs|betalactams|Mutant_porin_proteins|OMP36|RequiresSNPConfirmation	1	1128	4	39	3.45745	0.0691489	40.3	0
MEG_4280|Drugs|betalactams|Mutant_porin_proteins|OMP36|RequiresSNPConfirmation	1	1131	1	74	6.54288	0.0654288	40	0
MEG_4281|Drugs|betalactams|Mutant_porin_proteins|OMP36|RequiresSNPConfirmation	1	1128	3	148	13.1206	0.14805	40.5	0
MEG_4282|Drugs|betalactams|Mutant_porin_proteins|OMP36|RequiresSNPConfirmation	1	1128	2	19	1.6844	0.0336879	36.9	0
MEG_4283|Drugs|betalactams|Mutant_porin_proteins|OMP37	1	1125	11	184	16.3556	0.252444	40.5	42.6
MEG_4284|Drugs|betalactams|Mutant_porin_proteins|OMP38	1	1122	10	87	7.75401	0.187166	40.7	47.6
MEG_4285|Drugs|betalactams|Mutant_porin_proteins|OMPD	1	1074	2	20	1.8622	0.0372439	35.5	46
MEG_4286|Drugs|Multi-drug_resistance|MDR_mutant_porin_proteins|OMPF|RequiresSNPConfirmation	1	927	3	60	6.47249	0.0873786	39.8	0
MEG_4287|Drugs|Multi-drug_resistance|MDR_mutant_porin_proteins|OMPF|RequiresSNPConfirmation	1	1098	4	78	7.10383	0.134791	40.5	26
MEG_4288|Drugs|Multi-drug_resistance|MDR_mutant_porin_proteins|OMPF|RequiresSNPConfirmation	1	1092	8	80	7.32601	0.14652	39.9	46
MEG_4290|Drugs|betalactams|Mutant_porin_proteins|OMPR	1	759	57	338	44.5323	1.88011	40.3	43.1
MEG_4291|Drugs|Multi-drug_resistance|Multi-drug_RND_efflux_pumps|OPCM	1	1536	60	756	49.2188	1.19792	40.3	44
MEG_4292|Drugs|Multi-drug_resistance|Multi-drug_RND_efflux_pumps|OPMB	1	1497	66	374	24.9833	0.867735	40.4	42.6
MEG_4293|Drugs|Multi-drug_resistance|Multi-drug_RND_efflux_pumps|OPMD	1	1464	65	507	34.6311	0.873634	40.6	43.4
MEG_4294|Drugs|Multi-drug_resistance|Multi-drug_RND_efflux_pumps|OPMH	1	1449	68	843	58.1781	2.67978	39.5	48.4
MEG_4295|Drugs|Multi-drug_resistance|Multi-drug_RND_efflux_pumps|OPRA	1	1404	56	415	29.5584	0.793447	40.6	36.8
MEG_4296|Drugs|betalactams|Mutant_porin_proteins|OPRD|RequiresSNPConfirmation	1	1332	12	89	6.68168	0.179429	40.1	45.5
MEG_4297|Biocides|Multi-biocide_resistance|Multi-biocide_RND_efflux_pump|OPRJ	1	1440	44	299	20.7639	0.669444	40.4	1.82
MEG_4298|Biocides|Multi-biocide_resistance|Multi-biocide_RND_efflux_pump|OPRJ	1	1440	35	268	18.6111	0.522222	40.6	0
MEG_4299|Biocides|Multi-biocide_resistance|Multi-biocide_RND_efflux_pump|OPRM	1	889	21	293	32.9584	1.00562	40.4	0
MEG_4300|Biocides|Multi-biocide_resistance|Multi-biocide_RND_efflux_pump|OPRM	1	1458	52	603	41.358	1.21536	40.3	23.3
MEG_4301|Multi-compound|Drug_and_biocide_resistance|Drug_and_biocide_RND_efflux_pumps|OPRN	1	1419	34	306	21.5645	0.536293	40.4	2.35
MEG_4302|Multi-compound|Drug_and_biocide_resistance|Drug_and_biocide_RND_efflux_pumps|OPRN	1	1419	40	329	23.1853	0.633545	40.2	16.5
MEG_4303|Multi-compound|Drug_and_biocide_resistance|Drug_and_biocide_RND_efflux_pumps|OPRZ	1	1392	105	562	40.3736	1.51868	40.2	39.4
MEG_4310|Drugs|Multi-drug_resistance|Multi-drug_ABC_efflux_pumps|OPTRA	1	1968	4	41	2.08333	0.0401423	39.7	0
MEG_4313|Drugs|Multi-drug_resistance|Multi-drug_ABC_efflux_pumps|OPTRA	1	1968	2	19	0.965447	0.0193089	41	0
MEG_4314|Drugs|Multi-drug_resistance|Multi-drug_ABC_efflux_pumps|OPTRA	1	1968	4	39	1.98171	0.0396341	40.9	0
MEG_4315|Drugs|Multi-drug_resistance|Multi-drug_ABC_efflux_pumps|OPTRA	1	1968	2	20	1.01626	0.0203252	40.8	0
MEG_4320|Drugs|Multi-drug_resistance|Multi-drug_ABC_efflux_pumps|OPTRA	1	1968	2	19	0.965447	0.0193089	40.9	0
MEG_4324|Multi-compound|Drug_and_biocide_resistance|Drug_and_biocide_RND_efflux_pumps|OQXA	1	1176	10	43	3.65646	0.173469	40.8	8
MEG_4325|Multi-compound|Drug_and_biocide_resistance|Drug_and_biocide_RND_efflux_pumps|OQXA	1	1176	12	81	6.88776	0.207483	39.8	0
MEG_4326|Multi-compound|Drug_and_biocide_resistance|Drug_and_biocide_RND_efflux_pumps|OQXA	1	1176	9	43	3.65646	0.158163	39.6	0
MEG_4327|Multi-compound|Drug_and_biocide_resistance|Drug_and_biocide_RND_efflux_pumps|OQXA	1	1176	10	77	6.54762	0.17517	39.7	0
MEG_4328|Multi-compound|Drug_and_biocide_resistance|Drug_and_biocide_RND_efflux_pumps|OQXA	1	1176	7	38	3.23129	0.125	40.9	0
MEG_4329|Multi-compound|Drug_and_biocide_resistance|Drug_and_biocide_RND_efflux_pumps|OQXA	1	1176	13	83	7.05782	0.227891	40	0
MEG_4330|Multi-compound|Drug_and_biocide_resistance|Drug_and_biocide_RND_efflux_pumps|OQXA	1	1176	10	78	6.63265	0.17517	41	8
MEG_4331|Multi-compound|Drug_and_biocide_resistance|Drug_and_biocide_RND_efflux_pumps|OQXA	1	1176	9	57	4.84694	0.159864	40.8	0
MEG_4332|Multi-compound|Drug_and_biocide_resistance|Drug_and_biocide_RND_efflux_pumps|OQXA	1	1176	8	66	5.61224	0.142857	40.6	0
MEG_4333|Multi-compound|Drug_and_biocide_resistance|Drug_and_biocide_RND_efflux_pumps|OQXA	1	1176	4	39	3.31633	0.0663265	40.8	0
MEG_4334|Multi-compound|Drug_and_biocide_resistance|Drug_and_biocide_RND_efflux_pumps|OQXA	1	1176	10	60	5.10204	0.173469	40.8	0
MEG_4335|Multi-compound|Drug_and_biocide_resistance|Drug_and_biocide_RND_efflux_pumps|OQXA	1	1176	8	57	4.84694	0.141156	40.9	0
MEG_4336|Multi-compound|Drug_and_biocide_resistance|Drug_and_biocide_RND_efflux_pumps|OQXB	1	3153	8	145	4.59879	0.0656518	40.4	0
MEG_4337|Multi-compound|Drug_and_biocide_resistance|Drug_and_biocide_RND_efflux_pumps|OQXB	1	3153	7	66	2.09324	0.050111	40.8	0
MEG_4338|Multi-compound|Drug_and_biocide_resistance|Drug_and_biocide_RND_efflux_pumps|OQXB	1	3153	18	243	7.70695	0.128766	40.1	0
MEG_4339|Multi-compound|Drug_and_biocide_resistance|Drug_and_biocide_RND_efflux_pumps|OQXB	1	3153	8	80	2.53727	0.050111	39	0
MEG_4340|Multi-compound|Drug_and_biocide_resistance|Drug_and_biocide_RND_efflux_pumps|OQXB	1	3153	15	348	11.0371	0.200761	40.3	9.67
MEG_4341|Multi-compound|Drug_and_biocide_resistance|Drug_and_biocide_RND_efflux_pumps|OQXB	1	3153	10	107	3.39359	0.0678719	38.8	0
MEG_4342|Multi-compound|Drug_and_biocide_resistance|Drug_and_biocide_RND_efflux_pumps|OQXB	1	3153	8	90	2.85442	0.0570885	40.4	0
MEG_4343|Multi-compound|Drug_and_biocide_resistance|Drug_and_biocide_RND_efflux_pumps|OQXB	1	3153	10	127	4.02791	0.0786552	40.2	0
MEG_4344|Multi-compound|Drug_and_biocide_resistance|Drug_and_biocide_RND_efflux_pumps|OQXB	1	3153	10	141	4.47193	0.0723121	40.5	0
MEG_4345|Multi-compound|Drug_and_biocide_resistance|Drug_and_biocide_RND_efflux_pumps|OQXB	1	3153	9	272	8.6267	0.159531	40.9	10.2
MEG_4346|Multi-compound|Drug_and_biocide_resistance|Drug_and_biocide_RND_efflux_pumps|OQXB	1	3153	12	248	7.86552	0.112591	38.7	0
MEG_4347|Multi-compound|Drug_and_biocide_resistance|Drug_and_biocide_RND_efflux_pumps|OQXB	1	3153	4	41	1.30035	0.026007	39.7	0
MEG_4348|Multi-compound|Drug_and_biocide_resistance|Drug_and_biocide_RND_efflux_pumps|OQXB	1	3153	10	196	6.2163	0.0843641	40.1	0
MEG_4349|Multi-compound|Drug_and_biocide_resistance|Drug_and_biocide_RND_efflux_pumps|OQXB	1	3153	12	203	6.43831	0.110054	40.8	0
MEG_4350|Multi-compound|Drug_and_biocide_resistance|Drug_and_biocide_RND_efflux_pumps|OQXB	1	3153	8	80	2.53727	0.0507453	40.7	0
MEG_4351|Multi-compound|Drug_and_biocide_resistance|Drug_and_biocide_RND_efflux_pumps|OQXB	1	3153	10	144	4.56708	0.074215	40.8	0
MEG_4352|Multi-compound|Drug_and_biocide_resistance|Drug_and_biocide_RND_efflux_pumps|OQXB	1	3153	20	230	7.29464	0.140818	40.2	0
MEG_4353|Multi-compound|Drug_and_biocide_resistance|Drug_and_biocide_RND_efflux_pumps|OQXB	1	3153	14	182	5.77228	0.0983191	39.6	0
MEG_4354|Multi-compound|Drug_and_biocide_resistance|Drug_and_biocide_RND_efflux_pumps|OQXB	1	3153	10	134	4.24992	0.0786552	38.8	0
MEG_4355|Multi-compound|Drug_and_biocide_resistance|Drug_and_biocide_RND_efflux_pumps|OQXB	1	3153	12	145	4.59879	0.105931	39.3	0
MEG_4356|Multi-compound|Drug_and_biocide_resistance|Drug_and_biocide_RND_efflux_pumps|OQXB	1	3153	4	40	1.26863	0.0253727	40.7	0
MEG_4357|Multi-compound|Drug_and_biocide_resistance|Drug_and_biocide_RND_efflux_pumps|OQXB	1	3153	10	201	6.37488	0.119252	40.7	0
MEG_4358|Multi-compound|Drug_and_biocide_resistance|Drug_and_biocide_RND_efflux_pumps|OQXB	1	3153	11	200	6.34317	0.0980019	38.9	0
MEG_4359|Multi-compound|Drug_and_biocide_resistance|Drug_and_biocide_RND_efflux_pumps|OQXB	1	3153	11	252	7.99239	0.202664	37.6	0
MEG_4360|Multi-compound|Drug_and_biocide_resistance|Drug_and_biocide_RND_efflux_pumps|OQXB	1	3153	6	60	1.90295	0.038059	40.9	0
MEG_4361|Multi-compound|Drug_and_biocide_resistance|Drug_and_biocide_RND_efflux_pumps|OQXB	1	3153	9	85	2.69585	0.0627973	40.8	0
MEG_4362|Multi-compound|Drug_and_biocide_resistance|Drug_and_biocide_RND_efflux_pumps|OQXB	1	3153	10	205	6.50174	0.0967333	40.7	0
MEG_4363|Multi-compound|Drug_and_biocide_resistance|Drug_and_biocide_RND_efflux_pumps|OQXB	1	3153	9	88	2.79099	0.0615287	40.4	0
MEG_4364|Multi-compound|Drug_and_biocide_resistance|Drug_and_biocide_RND_efflux_pumps|OQXB	1	3153	6	92	2.91786	0.0412306	38.6	0
MEG_4365|Multi-compound|Drug_and_biocide_resistance|Drug_and_biocide_RND_efflux_pumps|OQXB	1	3153	14	138	4.37678	0.0919759	40.6	0
MEG_4366|Multi-compound|Drug_and_biocide_resistance|Drug_and_biocide_RND_efflux_pumps|OQXB	1	3153	11	142	4.50365	0.0884872	40.8	0
MEG_4367|Multi-compound|Drug_and_biocide_resistance|Drug_and_biocide_RND_efflux_pumps|OQXB	1	2450	2	30	1.22449	0.0244898	40.9	0
MEG_4368|Multi-compound|Drug_and_biocide_resistance|Drug_and_biocide_RND_efflux_pumps|OQXB	1	3153	12	177	5.6137	0.0907073	40.3	0
MEG_4369|Multi-compound|Drug_and_biocide_resistance|Drug_and_biocide_RND_efflux_pumps|OQXB	1	3153	10	110	3.48874	0.0691405	40.4	0
MEG_4370|Drugs|betalactams|Class_A_betalactamases|ORN	1	876	2	20	2.28311	0.0456621	41	0
MEG_4371|Drugs|betalactams|Class_A_betalactamases|ORN	1	876	2	20	2.28311	0.0456621	41	0
MEG_4372|Drugs|betalactams|Class_A_betalactamases|ORN	1	876	2	20	2.28311	0.0456621	41	0
MEG_4373|Drugs|betalactams|Class_A_betalactamases|ORN	1	876	4	40	4.56621	0.0913242	41	0
MEG_4374|Drugs|betalactams|Class_A_betalactamases|ORN	1	876	2	20	2.28311	0.0456621	41	0
MEG_4375|Drugs|betalactams|Class_A_betalactamases|ORN	1	876	2	20	2.28311	0.0456621	41	0
MEG_4377|Multi-compound|Biocide_and_metal_resistance|Biocide_and_metal_resistance_protein|OSCA	1	183	2	47	25.6831	0.360656	40	50
MEG_4378|Drugs|Tetracyclines|Tetracycline_resistance_ribosomal_protection_proteins|OTRA	1	1920	65	500	26.0417	0.675521	40.3	43.8
MEG_4379|Drugs|Tetracyclines|Tetracycline_resistance_ribosomal_protection_proteins|OTRA	1	1992	48	351	17.6205	0.478916	40.7	42.9
MEG_4380|Drugs|Tetracyclines|Tetracycline_resistance_MFS_efflux_pumps|OTRB	1	1692	45	334	19.74	0.517139	39.9	0
MEG_4381|Drugs|Tetracyclines|Tetracycline_resistance_MFS_efflux_pumps|OTRB	1	1692	39	243	14.3617	0.443853	40.4	0
MEG_4382|Drugs|Tetracyclines|Tetracycline_resistance_MFS_efflux_pumps|OTRB	1	1611	33	213	13.2216	0.39789	39.9	0
MEG_4383|Drugs|Tetracyclines|Tetracycline_resistance_ABC_efflux_pumps|OTRC	1	1056	54	308	29.1667	1.11837	40	44.2
MEG_4387|Drugs|betalactams|Class_D_betalactamases|OXA	1	774	4	38	4.90956	0.0981912	40	0
MEG_4388|Drugs|betalactams|Class_D_betalactamases|OXA	1	807	2	19	2.3544	0.047088	40.8	0
MEG_4391|Drugs|betalactams|Class_D_betalactamases|OXA	1	774	2	19	2.45478	0.0490956	39.9	0
MEG_4394|Drugs|betalactams|Class_D_betalactamases|OXA	1	774	2	19	2.45478	0.0490956	39.7	0
MEG_4402|Drugs|betalactams|Class_D_betalactamases|OXA	1	762	4	39	5.11811	0.10105	40.6	0
MEG_4403|Drugs|betalactams|Class_D_betalactamases|OXA	1	774	2	19	2.45478	0.0490956	40.9	0
MEG_4406|Drugs|betalactams|Class_D_betalactamases|OXA	1	828	2	19	2.29469	0.0458937	40.8	0
MEG_4408|Drugs|betalactams|Class_D_betalactamases|OXA	1	831	2	19	2.2864	0.045728	41	0
MEG_4410|Drugs|betalactams|Class_D_betalactamases|OXA	1	852	18	100	11.7371	0.41784	40.5	5.61
MEG_4412|Drugs|betalactams|Class_D_betalactamases|OXA	1	825	2	19	2.30303	0.0460606	40.5	40
MEG_4424|Drugs|betalactams|Class_D_betalactamases|OXA	1	831	5	335	40.3129	0.448857	40.3	0
MEG_4425|Drugs|betalactams|Class_D_betalactamases|OXA	1	840	2	19	2.2619	0.0452381	41	0
MEG_4446|Drugs|betalactams|Class_D_betalactamases|OXA	1	825	4	33	4	0.0969697	41	20
MEG_4466|Drugs|betalactams|Class_D_betalactamases|OXA	1	825	2	297	36	0.36	35.8	0
MEG_4474|Drugs|betalactams|Class_D_betalactamases|OXA	1	825	2	19	2.30303	0.0460606	41	40
MEG_4510|Drugs|betalactams|Class_D_betalactamases|OXA	1	825	2	21	2.54545	0.0509091	38.4	0
MEG_4526|Drugs|betalactams|Class_D_betalactamases|OXA	1	822	2	20	2.43309	0.0474453	39.8	0
MEG_4533|Drugs|betalactams|Class_D_betalactamases|OXA	1	801	4	217	27.0911	0.421973	40.5	0
MEG_4535|Drugs|betalactams|Class_D_betalactamases|OXA	1	828	16	124	14.9758	0.376812	40.5	15.8
MEG_4536|Drugs|betalactams|Class_D_betalactamases|OXA	1	828	2	19	2.29469	0.0458937	40.9	0
MEG_4537|Drugs|betalactams|Class_D_betalactamases|OXA	1	828	4	45	5.43478	0.108696	40.4	0
MEG_4538|Drugs|betalactams|Class_D_betalactamases|OXA	1	828	4	38	4.58937	0.0917874	40.9	0
MEG_4539|Drugs|betalactams|Class_D_betalactamases|OXA	1	828	6	57	6.88406	0.137681	39.8	26.7
MEG_4540|Drugs|betalactams|Class_D_betalactamases|OXA	1	828	2	19	2.29469	0.0458937	40.5	0
MEG_4541|Drugs|betalactams|Class_D_betalactamases|OXA	1	828	3	20	2.41546	0.071256	39.9	0
MEG_4542|Drugs|betalactams|Class_D_betalactamases|OXA	1	828	4	38	4.58937	0.0917874	41	0
MEG_4543|Drugs|betalactams|Class_D_betalactamases|OXA	1	828	2	19	2.29469	0.0458937	41	0
MEG_4544|Drugs|betalactams|Class_D_betalactamases|OXA	1	828	2	19	2.29469	0.0458937	40.7	0
MEG_4545|Drugs|betalactams|Class_D_betalactamases|OXA	1	828	2	19	2.29469	0.0458937	40.9	0
MEG_4546|Drugs|betalactams|Class_D_betalactamases|OXA	1	828	4	38	4.58937	0.0917874	40.9	0
MEG_4547|Drugs|betalactams|Class_D_betalactamases|OXA	1	828	4	38	4.58937	0.0917874	40.9	0
MEG_4548|Drugs|betalactams|Class_D_betalactamases|OXA	1	828	4	40	4.83092	0.0966184	40.6	0
MEG_4549|Drugs|betalactams|Class_D_betalactamases|OXA	1	828	14	121	14.6135	0.332126	40.3	11.4
MEG_4561|Drugs|betalactams|Class_D_betalactamases|OXA	1	822	2	19	2.31144	0.0462287	40.9	0
MEG_4562|Drugs|betalactams|Class_D_betalactamases|OXA	1	822	2	19	2.31144	0.0462287	40.8	0
MEG_4589|Drugs|betalactams|Class_D_betalactamases|OXA	1	840	2	19	2.2619	0.0452381	35.1	40
MEG_4595|Drugs|betalactams|Class_D_betalactamases|OXA	1	828	17	130	15.7005	0.40942	40.8	45.2
MEG_4596|Drugs|betalactams|Class_D_betalactamases|OXA	1	840	10	65	7.7381	0.228571	38	0
MEG_4597|Drugs|betalactams|Class_D_betalactamases|OXA	1	840	16	124	14.7619	0.386905	40.4	6.25
MEG_4600|Drugs|betalactams|Class_D_betalactamases|OXA	1	795	6	60	7.54717	0.150943	39.2	32.7
MEG_4601|Drugs|betalactams|Class_D_betalactamases|OXA	1	795	2	19	2.38994	0.0477987	41	0
MEG_4602|Drugs|betalactams|Class_D_betalactamases|OXA	1	828	4	38	4.58937	0.0917874	40.9	0
MEG_4603|Drugs|betalactams|Class_D_betalactamases|OXA	1	828	4	38	4.58937	0.0917874	40.8	0
MEG_4604|Drugs|betalactams|Class_D_betalactamases|OXA	1	834	2	19	2.27818	0.0455635	40.7	40
MEG_4605|Drugs|betalactams|Class_D_betalactamases|OXA	1	789	4	38	4.81622	0.0963245	37.8	0
MEG_4606|Drugs|betalactams|Class_D_betalactamases|OXA	1	789	2	19	2.40811	0.0481622	40.8	0
MEG_4608|Drugs|betalactams|Class_D_betalactamases|OXA	1	798	2	22	2.75689	0.0551378	41	0
MEG_4609|Drugs|betalactams|Class_D_betalactamases|OXA	1	798	2	22	2.75689	0.0551378	40.9	0
MEG_4610|Drugs|betalactams|Class_D_betalactamases|OXA	1	798	2	22	2.75689	0.0551378	41	0
MEG_4612|Drugs|betalactams|Class_D_betalactamases|OXA	1	795	2	22	2.7673	0.0553459	40.9	0
MEG_4616|Drugs|betalactams|Class_D_betalactamases|OXA	1	786	2	22	2.79898	0.0559796	41	0
MEG_4618|Drugs|betalactams|Class_D_betalactamases|OXA	1	798	2	22	2.75689	0.0551378	40.3	0
MEG_4619|Drugs|betalactams|Class_D_betalactamases|OXA	1	798	2	22	2.75689	0.0551378	39.8	0
MEG_4623|Drugs|betalactams|Class_D_betalactamases|OXA	1	888	2	19	2.13964	0.0427928	39.1	0
MEG_4625|Drugs|betalactams|Class_D_betalactamases|OXA	1	873	2	19	2.1764	0.0435281	41	40
MEG_4637|Drugs|betalactams|Class_D_betalactamases|OXA	1	747	4	40	5.35475	0.107095	40.3	26
MEG_4642|Drugs|betalactams|Class_D_betalactamases|OXA	1	774	2	19	2.45478	0.0490956	40.8	0
MEG_4643|Drugs|betalactams|Class_D_betalactamases|OXA	1	774	2	19	2.45478	0.0490956	40.9	0
MEG_4644|Drugs|betalactams|Class_D_betalactamases|OXA	1	774	2	19	2.45478	0.0490956	40.1	0
MEG_4645|Drugs|betalactams|Class_D_betalactamases|OXA	1	774	2	19	2.45478	0.0490956	38.4	0
MEG_4647|Drugs|betalactams|Class_D_betalactamases|OXA	1	771	2	21	2.72374	0.0518807	40.9	0
MEG_4649|Drugs|betalactams|Class_D_betalactamases|OXA	1	774	2	19	2.45478	0.0490956	41	40
MEG_4650|Drugs|betalactams|Class_D_betalactamases|OXA	1	744	2	19	2.55376	0.0510753	41	0
MEG_4652|Drugs|betalactams|Class_D_betalactamases|OXA	1	774	2	19	2.45478	0.0490956	40.9	0
MEG_4653|Drugs|betalactams|Class_D_betalactamases|OXA	1	774	7	26	3.35917	0.182171	41	35.4
MEG_4656|Drugs|betalactams|Class_D_betalactamases|OXA	1	774	2	19	2.45478	0.0490956	41	0
MEG_4661|Drugs|betalactams|Class_D_betalactamases|OXA	1	774	2	21	2.71318	0.0516796	41	0
MEG_4662|Drugs|betalactams|Class_D_betalactamases|OXA	1	747	4	38	5.08701	0.10174	40.8	0
MEG_4663|Drugs|betalactams|Class_D_betalactamases|OXA	1	747	4	38	5.08701	0.10174	40.8	0
MEG_4664|Drugs|betalactams|Class_D_betalactamases|OXA	1	747	2	19	2.54351	0.0508701	41	0
MEG_4667|Drugs|betalactams|Class_D_betalactamases|OXA	1	828	2	19	2.29469	0.0458937	40.9	40
MEG_4671|Drugs|betalactams|Class_D_betalactamases|OXA	1	825	2	218	26.4242	0.363636	37.5	0
MEG_4674|Drugs|betalactams|Class_D_betalactamases|OXA	1	801	2	187	23.3458	0.374532	40.7	0
MEG_4679|Drugs|betalactams|Class_D_betalactamases|OXA	1	840	2	19	2.2619	0.0452381	41	0
MEG_4710|Drugs|betalactams|Class_D_betalactamases|OXA	1	825	2	19	2.30303	0.0460606	41	40
MEG_4720|Drugs|betalactams|Class_D_betalactamases|OXA	1	762	2	19	2.49344	0.0498688	35.1	0
MEG_4721|Drugs|betalactams|Class_D_betalactamases|OXA	1	822	2	20	2.43309	0.0474453	41	0
MEG_4724|Drugs|betalactams|Class_D_betalactamases|OXA	1	828	4	38	4.58937	0.0917874	40.8	0
MEG_4725|Drugs|betalactams|Class_D_betalactamases|OXA	1	828	8	63	7.6087	0.189614	40.6	0
MEG_4726|Drugs|betalactams|Class_D_betalactamases|OXA	1	828	2	19	2.29469	0.0458937	40.1	0
MEG_4729|Drugs|betalactams|Class_D_betalactamases|OXA	1	831	2	20	2.40674	0.0481348	39	46
MEG_4732|Drugs|betalactams|Class_D_betalactamases|OXA	1	801	2	20	2.49688	0.0499376	40.8	0
MEG_4733|Drugs|betalactams|Class_D_betalactamases|OXA	1	822	2	19	2.31144	0.0462287	40.2	0
MEG_4734|Drugs|betalactams|Class_D_betalactamases|OXA	1	795	2	20	2.51572	0.0503145	41	0
MEG_4738|Drugs|betalactams|Class_D_betalactamases|OXA	1	816	8	76	9.31373	0.186275	40.5	40
MEG_4739|Drugs|betalactams|Class_D_betalactamases|OXA	1	816	11	91	11.152	0.26348	40.2	27.6
MEG_4740|Drugs|betalactams|Class_D_betalactamases|OXA	1	816	2	19	2.32843	0.0465686	38.4	0
MEG_4741|Drugs|betalactams|Class_D_betalactamases|OXA	1	786	4	38	4.83461	0.0966921	40.7	0
MEG_4742|Drugs|betalactams|Class_D_betalactamases|OXA	1	831	2	19	2.2864	0.045728	41	0
MEG_4749|Drugs|betalactams|Class_D_betalactamases|OXA	1	828	2	232	28.0193	0.362319	38.6	0
MEG_4750|Drugs|betalactams|Class_D_betalactamases|OXA	1	825	4	39	4.72727	0.0945455	40.9	43
MEG_4751|Drugs|betalactams|Class_D_betalactamases|OXA	1	795	2	21	2.64151	0.0528302	40.9	0
MEG_4753|Drugs|betalactams|Class_D_betalactamases|OXA	1	816	12	122	14.951	0.29902	40.7	17.7
MEG_4758|Drugs|betalactams|Class_D_betalactamases|OXA	1	843	4	389	46.1447	0.659549	40.1	0
MEG_4762|Drugs|betalactams|Class_D_betalactamases|OXA	1	843	2	232	27.5208	0.355872	40.8	0
MEG_4766|Drugs|betalactams|Class_D_betalactamases|OXA	1	825	4	44	5.33333	0.106667	39.4	20
MEG_4777|Drugs|betalactams|Class_D_betalactamases|OXA	1	801	2	20	2.49688	0.0499376	41	0
MEG_4782|Drugs|betalactams|Class_D_betalactamases|OXA	1	810	10	85	10.4938	0.251852	40.5	0
MEG_4783|Drugs|betalactams|Class_D_betalactamases|OXA	1	810	10	84	10.3704	0.245679	40.8	0
MEG_4784|Drugs|betalactams|Class_D_betalactamases|OXA	1	795	8	72	9.0566	0.198742	40.8	0
MEG_4785|Drugs|betalactams|Class_D_betalactamases|OXA	1	810	15	118	14.5679	0.367901	40.9	0
MEG_4786|Drugs|betalactams|Class_D_betalactamases|OXA	1	810	6	63	7.77778	0.155556	40.5	0
MEG_4796|Drugs|betalactams|Class_D_betalactamases|OXA	1	831	2	20	2.40674	0.0481348	36.4	0
MEG_4801|Drugs|betalactams|Class_D_betalactamases|OXA	1	837	2	19	2.27001	0.0454002	41	40
MEG_4807|Drugs|betalactams|Class_D_betalactamases|OXA	1	828	2	19	2.29469	0.0458937	40.6	0
MEG_4808|Drugs|betalactams|Class_D_betalactamases|OXA	1	831	2	50	6.01685	0.113117	38	0
MEG_4810|Drugs|betalactams|Class_D_betalactamases|OXA	1	834	2	20	2.39808	0.0467626	41	40
MEG_4824|Drugs|betalactams|Class_D_betalactamases|OXA	1	843	2	25	2.9656	0.059312	40.8	0
MEG_4828|Drugs|betalactams|Class_D_betalactamases|OXA	1	831	2	19	2.2864	0.045728	40.9	0
MEG_4829|Drugs|betalactams|Class_D_betalactamases|OXA	1	837	2	19	2.27001	0.0454002	38.9	0
MEG_4836|Drugs|betalactams|Class_D_betalactamases|OXA	1	846	4	39	4.60993	0.0910165	40.9	20
MEG_4839|Drugs|betalactams|Class_D_betalactamases|OXA	1	801	1	42	5.24345	0.0524345	40.2	0
MEG_4840|Drugs|betalactams|Class_D_betalactamases|OXA	1	768	2	19	2.47396	0.0494792	41	0
MEG_4842|Drugs|betalactams|Class_D_betalactamases|OXA	1	831	4	38	4.5728	0.0914561	41	0
MEG_4843|Drugs|betalactams|Class_D_betalactamases|OXA	1	765	2	19	2.48366	0.0496732	40.8	0
MEG_4846|Drugs|betalactams|Class_D_betalactamases|OXA	1	825	2	19	2.30303	0.0460606	40.3	0
MEG_4849|Drugs|betalactams|Class_D_betalactamases|OXA	1	870	2	19	2.18391	0.0436782	40.2	0
MEG_4850|Drugs|betalactams|Class_D_betalactamases|OXA	1	858	9	85	9.90676	0.213287	40.6	0
MEG_4865|Drugs|betalactams|Class_D_betalactamases|OXA	1	870	2	19	2.18391	0.0436782	41	0
[truncated: 6,734 more rows]

## Sheet: C10_coverage
#rname	startpos	endpos	numreads	covbases	coverage	meandepth	meanbaseq	meanmapq
MEG_1|Drugs|Aminoglycosides|Aminoglycoside-resistant_16S_ribosomal_subunit_protein|A16S|RequiresSNPConfirmation	1	1507	56	748	49.635	2.1931	39.9	21.1
MEG_2|Drugs|Aminoglycosides|Aminoglycoside-resistant_16S_ribosomal_subunit_protein|A16S|RequiresSNPConfirmation	1	1544	1872	1544	100	148.297	40.4	17
MEG_3|Drugs|Aminoglycosides|Aminoglycoside-resistant_16S_ribosomal_subunit_protein|A16S|RequiresSNPConfirmation	1	1537	123	1182	76.9031	7.11776	39.8	0
MEG_4|Drugs|Aminoglycosides|Aminoglycoside-resistant_16S_ribosomal_subunit_protein|A16S|RequiresSNPConfirmation	1	1551	886	1519	97.9368	63.8375	39.9	7.29
MEG_5|Drugs|Aminoglycosides|Aminoglycoside-resistant_16S_ribosomal_subunit_protein|A16S|RequiresSNPConfirmation	1	1504	116	1121	74.5346	6.74136	39.3	6.07
MEG_6|Drugs|Aminoglycosides|Aminoglycoside-resistant_16S_ribosomal_subunit_protein|A16S|RequiresSNPConfirmation	1	1551	823	1354	87.2985	56.3907	39.9	24.6
MEG_7|Drugs|Aminoglycosides|Aminoglycoside-resistant_16S_ribosomal_subunit_protein|A16S|RequiresSNPConfirmation	1	1544	1153	1520	98.4456	84.921	40.1	16.3
MEG_8|Drugs|Aminoglycosides|Aminoglycoside-resistant_16S_ribosomal_subunit_protein|A16S|RequiresSNPConfirmation	1	1474	105	759	51.4925	3.22931	39.5	18.4
MEG_9|Drugs|Aminoglycosides|Aminoglycoside-resistant_16S_ribosomal_subunit_protein|A16S|RequiresSNPConfirmation	1	1528	94	1251	81.8717	4.93783	39.7	0
MEG_10|Drugs|Aminoglycosides|Aminoglycoside-resistant_16S_ribosomal_subunit_protein|A16S|RequiresSNPConfirmation	1	1477	32	529	35.8158	1.41977	38.9	21.4
MEG_11|Drugs|Aminoglycosides|Aminoglycoside-resistant_16S_ribosomal_subunit_protein|A16S|RequiresSNPConfirmation	1	1441	97	1054	73.1437	6.53643	39.6	1.01
MEG_12|Drugs|Aminoglycosides|Aminoglycoside-resistant_16S_ribosomal_subunit_protein|A16S|RequiresSNPConfirmation	1	1454	7	325	22.3521	0.306052	39.1	13.9
MEG_13|Drugs|Aminoglycosides|Aminoglycoside_N-acetyltransferases|AAC2-PRIME	1	546	4	38	6.95971	0.139194	40.9	40
MEG_14|Drugs|Aminoglycosides|Aminoglycoside_N-acetyltransferases|AAC2-PRIME	1	783	2	20	2.55428	0.0510856	41	46
MEG_18|Drugs|Aminoglycosides|Aminoglycoside_N-acetyltransferases|AAC2-PRIME	1	588	6	58	9.86395	0.195578	40.9	40
MEG_19|Drugs|Aminoglycosides|Aminoglycoside_N-acetyltransferases|AAC2-PRIME	1	633	20	128	20.2212	0.619273	40.5	43.6
MEG_20|Drugs|Aminoglycosides|Aminoglycoside_N-acetyltransferases|AAC3	1	861	2	19	2.20674	0.0441347	41	0
MEG_21|Drugs|Aminoglycosides|Aminoglycoside_N-acetyltransferases|AAC3	1	861	68	828	96.1672	11.0755	38.8	0
MEG_23|Drugs|Aminoglycosides|Aminoglycoside_N-acetyltransferases|AAC3	1	864	29	222	25.6944	0.659722	40.4	38.8
MEG_24|Drugs|Aminoglycosides|Aminoglycoside_N-acetyltransferases|AAC3	1	498	2	19	3.81526	0.0763052	40.5	40
MEG_28|Drugs|Aminoglycosides|Aminoglycoside_N-acetyltransferases|AAC3	1	465	2	19	4.08602	0.0817204	40.8	40
MEG_30|Drugs|Aminoglycosides|Aminoglycoside_N-acetyltransferases|AAC3	1	465	2	19	4.08602	0.0817204	41	40
MEG_31|Drugs|Aminoglycosides|Aminoglycoside_N-acetyltransferases|AAC3	1	459	12	91	19.8257	0.496732	39.8	40
MEG_32|Drugs|Aminoglycosides|Aminoglycoside_N-acetyltransferases|AAC3	1	786	4	38	4.83461	0.0966921	41	0
MEG_33|Drugs|Aminoglycosides|Aminoglycoside_N-acetyltransferases|AAC3	1	864	8	64	7.40741	0.19213	40.2	0
MEG_34|Drugs|Aminoglycosides|Aminoglycoside_N-acetyltransferases|AAC3	1	864	14	94	10.8796	0.318287	38.6	0
MEG_39|Drugs|Aminoglycosides|Aminoglycoside_N-acetyltransferases|AAC3	1	900	10	101	11.2222	0.223333	40.2	0
MEG_40|Drugs|Aminoglycosides|Aminoglycoside_N-acetyltransferases|AAC3	1	459	19	100	21.7865	0.814815	39.7	43.8
MEG_41|Drugs|Aminoglycosides|Aminoglycoside_N-acetyltransferases|AAC3	1	861	4	38	4.41347	0.0882695	36.1	0
MEG_42|Drugs|Aminoglycosides|Aminoglycoside_N-acetyltransferases|AAC3	1	447	6	58	12.9754	0.259508	40.9	42
MEG_45|Drugs|Aminoglycosides|Aminoglycoside_N-acetyltransferases|AAC3	1	861	67	852	98.9547	11.2334	38.7	0
MEG_46|Drugs|Aminoglycosides|Aminoglycoside_N-acetyltransferases|AAC3	1	861	4	38	4.41347	0.0882695	41	0
MEG_47|Drugs|Aminoglycosides|Aminoglycoside_N-acetyltransferases|AAC3	1	444	2	22	4.95495	0.0990991	40.6	58
MEG_48|Drugs|Aminoglycosides|Aminoglycoside_N-acetyltransferases|AAC3	1	855	24	185	21.6374	0.540351	40.6	38.2
MEG_50|Drugs|Aminoglycosides|Aminoglycoside_N-acetyltransferases|AAC3	1	477	2	19	3.98323	0.0796646	37.8	0
MEG_51|Drugs|Aminoglycosides|Aminoglycoside_N-acetyltransferases|AAC3	1	777	4	38	4.8906	0.0978121	40.9	0
MEG_52|Drugs|Aminoglycosides|Aminoglycoside_N-acetyltransferases|AAC3	1	840	20	163	19.4048	0.471429	40.1	44.8
MEG_53|Drugs|Aminoglycosides|Aminoglycoside_N-acetyltransferases|AAC3	1	819	6	45	5.49451	0.141636	38.7	42
MEG_54|Drugs|Aminoglycosides|Aminoglycoside_N-acetyltransferases|AAC3	1	867	35	181	20.8766	0.7797	40.4	36.8
MEG_55|Drugs|Aminoglycosides|Aminoglycoside_N-acetyltransferases|AAC3	1	861	6	59	6.8525	0.13705	40.2	0
MEG_56|Drugs|Aminoglycosides|Aminoglycoside_N-acetyltransferases|AAC3	1	846	6	58	6.85579	0.137116	40.1	42
MEG_57|Drugs|Aminoglycosides|Aminoglycoside_N-acetyltransferases|AAC3	1	900	2	20	2.22222	0.0433333	40.9	0
MEG_58|Drugs|Aminoglycosides|Aminoglycoside_N-acetyltransferases|AAC3	1	810	9	130	16.0494	0.27037	40.8	42.2
MEG_60|Drugs|Aminoglycosides|Aminoglycoside_N-acetyltransferases|AAC3	1	861	4	259	30.0813	0.32288	40.6	2.5
MEG_61|Drugs|Aminoglycosides|Aminoglycoside_N-acetyltransferases|AAC3	1	861	4	70	8.13008	0.15331	39	20
MEG_62|Drugs|Aminoglycosides|Aminoglycoside_N-acetyltransferases|AAC3	1	816	5	27	3.30882	0.118873	40.3	42.4
MEG_63|Drugs|Aminoglycosides|Aminoglycoside_N-acetyltransferases|AAC3	1	465	4	25	5.37634	0.180645	40.9	50
MEG_64|Drugs|Aminoglycosides|Aminoglycoside_N-acetyltransferases|AAC3	1	861	118	861	100	18.151	39.4	10.3
MEG_65|Drugs|Aminoglycosides|Aminoglycoside_N-acetyltransferases|AAC3	1	903	6	60	6.64452	0.131783	40.7	0
MEG_66|Drugs|Aminoglycosides|Aminoglycoside_N-acetyltransferases|AAC3	1	738	18	111	15.0407	0.471545	40.9	37.2
MEG_68|Drugs|Aminoglycosides|Aminoglycoside_N-acetyltransferases|AAC3-PRIME	1	465	2	295	63.4409	0.634409	39.6	27
MEG_72|Drugs|Aminoglycosides|Aminoglycoside_N-acetyltransferases|AAC6-PRIME	1	438	2	20	4.56621	0.0913242	40.9	46
MEG_76|Drugs|Aminoglycosides|Aminoglycoside_N-acetyltransferases|AAC6-PRIME	1	438	4	40	9.13242	0.182648	41	0
MEG_77|Drugs|Aminoglycosides|Aminoglycoside_N-acetyltransferases|AAC6-PRIME	1	441	2	19	4.30839	0.0861678	41	40
MEG_88|Drugs|Aminoglycosides|Aminoglycoside_N-acetyltransferases|AAC6-PRIME	1	1452	4	39	2.68595	0.053719	41	43
MEG_92|Drugs|Aminoglycosides|Aminoglycoside_N-acetyltransferases|AAC6-PRIME	1	543	2	20	3.68324	0.0736648	40.9	0
MEG_93|Drugs|Aminoglycosides|Aminoglycoside_N-acetyltransferases|AAC6-PRIME	1	450	4	39	8.66667	0.173333	41	43
MEG_94|Drugs|Aminoglycosides|Aminoglycoside_N-acetyltransferases|AAC6-PRIME	1	441	2	19	4.30839	0.0861678	40.8	0
MEG_95|Drugs|Aminoglycosides|Aminoglycoside_N-acetyltransferases|AAC6-PRIME	1	441	4	44	9.97732	0.199546	41	0
MEG_96|Drugs|Aminoglycosides|Aminoglycoside_N-acetyltransferases|AAC6-PRIME	1	441	2	21	4.7619	0.0952381	41	0
MEG_97|Drugs|Aminoglycosides|Aminoglycoside_N-acetyltransferases|AAC6-PRIME	1	441	2	21	4.7619	0.0952381	40.5	0
MEG_98|Drugs|Aminoglycosides|Aminoglycoside_N-acetyltransferases|AAC6-PRIME	1	441	2	19	4.30839	0.0861678	40.9	0
MEG_99|Drugs|Aminoglycosides|Aminoglycoside_N-acetyltransferases|AAC6-PRIME	1	441	2	19	4.30839	0.0861678	40.9	40
MEG_100|Drugs|Aminoglycosides|Aminoglycoside_N-acetyltransferases|AAC6-PRIME	1	441	2	21	4.7619	0.0952381	39	0
MEG_104|Drugs|Aminoglycosides|Aminoglycoside_N-acetyltransferases|AAC6-PRIME	1	441	4	40	9.07029	0.181406	39.4	0
MEG_109|Drugs|Aminoglycosides|Aminoglycoside_N-acetyltransferases|AAC6-PRIME	1	441	2	20	4.53515	0.0907029	40.9	46
MEG_114|Drugs|Aminoglycosides|Aminoglycoside_N-acetyltransferases|AAC6-PRIME	1	438	2	20	4.56621	0.0913242	41	0
MEG_119|Drugs|Aminoglycosides|Aminoglycoside_N-acetyltransferases|AAC6-PRIME	1	441	4	38	8.61678	0.172336	40.9	40
MEG_123|Drugs|Aminoglycosides|Aminoglycoside_N-acetyltransferases|AAC6-PRIME	1	441	3	39	8.84354	0.133787	38.4	0
MEG_124|Drugs|Aminoglycosides|Aminoglycoside_N-acetyltransferases|AAC6-PRIME	1	489	16	103	21.0634	0.629857	40.1	35.8
MEG_125|Drugs|Aminoglycosides|Aminoglycoside_N-acetyltransferases|AAC6-PRIME	1	555	2	166	29.9099	0.540541	40.4	0
MEG_126|Drugs|Aminoglycosides|Aminoglycoside_N-acetyltransferases|AAC6-PRIME	1	555	4	38	6.84685	0.136937	40.6	0
MEG_129|Drugs|Aminoglycosides|Aminoglycoside_N-acetyltransferases|AAC6-PRIME	1	555	2	19	3.42342	0.0684685	41	40
MEG_133|Drugs|Aminoglycosides|Aminoglycoside_N-acetyltransferases|AAC6-PRIME	1	474	8	77	16.2447	0.324895	40.4	0
MEG_134|Drugs|Aminoglycosides|Aminoglycoside_N-acetyltransferases|AAC6-PRIME	1	474	2	19	4.00844	0.0801688	40.7	0
MEG_137|Drugs|Aminoglycosides|Aminoglycoside_N-acetyltransferases|AAC6-PRIME	1	564	4	38	6.73759	0.134752	40.6	40
MEG_145|Drugs|Aminoglycosides|Aminoglycoside_N-acetyltransferases|AAC6-PRIME	1	543	2	19	3.49908	0.0699816	40.6	40
MEG_147|Drugs|Aminoglycosides|Aminoglycoside_N-acetyltransferases|AAC6-PRIME	1	441	2	19	4.30839	0.0861678	40.8	40
MEG_148|Drugs|Aminoglycosides|Aminoglycoside_N-acetyltransferases|AAC6-PRIME	1	441	4	39	8.84354	0.176871	37.9	20
MEG_149|Drugs|Aminoglycosides|Aminoglycoside_N-acetyltransferases|AAC6-PRIME	1	441	4	40	9.07029	0.179138	40.8	0
MEG_150|Drugs|Aminoglycosides|Aminoglycoside_N-acetyltransferases|AAC6-PRIME	1	441	2	21	4.7619	0.0952381	40.5	0
MEG_151|Drugs|Aminoglycosides|Aminoglycoside_N-acetyltransferases|AAC6-PRIME	1	441	2	20	4.53515	0.0907029	41	0
MEG_152|Drugs|Aminoglycosides|Aminoglycoside_N-acetyltransferases|AAC6-PRIME	1	564	2	19	3.36879	0.0673759	41	40
MEG_154|Drugs|Aminoglycosides|Aminoglycoside_N-acetyltransferases|AAC6-PRIME	1	441	4	39	8.84354	0.176871	40.5	0
MEG_155|Drugs|Aminoglycosides|Aminoglycoside_N-acetyltransferases|AAC6-PRIME	1	441	2	20	4.53515	0.0907029	41	0
MEG_158|Drugs|Aminoglycosides|Aminoglycoside_N-acetyltransferases|AAC6-PRIME	1	441	2	23	5.21542	0.104308	40.9	0
MEG_159|Drugs|Aminoglycosides|Aminoglycoside_N-acetyltransferases|AAC6-PRIME	1	441	6	58	13.1519	0.263039	40.9	0
MEG_160|Drugs|Aminoglycosides|Aminoglycoside_N-acetyltransferases|AAC6-PRIME	1	441	4	23	5.21542	0.172336	40.5	0
MEG_161|Drugs|Aminoglycosides|Aminoglycoside_N-acetyltransferases|AAC6-PRIME	1	441	2	41	9.29705	0.185941	40.9	0
MEG_164|Drugs|Aminoglycosides|Aminoglycoside_N-acetyltransferases|AAC6-PRIME	1	441	2	21	4.7619	0.0952381	41	0
MEG_165|Drugs|Aminoglycosides|Aminoglycoside_N-acetyltransferases|AAC6-PRIME	1	441	6	81	18.3673	0.365079	40.4	13.3
MEG_166|Drugs|Aminoglycosides|Aminoglycoside_N-acetyltransferases|AAC6-PRIME	1	441	2	21	4.7619	0.0952381	41	0
MEG_167|Drugs|Aminoglycosides|Aminoglycoside_N-acetyltransferases|AAC6-PRIME	1	441	4	40	9.07029	0.181406	40.1	0
MEG_168|Drugs|Aminoglycosides|Aminoglycoside_N-acetyltransferases|AAC6-PRIME	1	441	2	19	4.30839	0.0861678	40.6	40
MEG_171|Drugs|Aminoglycosides|Aminoglycoside_N-acetyltransferases|AAC6-PRIME	1	549	2	20	3.64299	0.0728597	40.9	0
MEG_172|Drugs|Aminoglycosides|Aminoglycoside_N-acetyltransferases|AAC6-PRIME	1	549	2	20	3.64299	0.0728597	41	0
MEG_173|Drugs|Aminoglycosides|Aminoglycoside_N-acetyltransferases|AAC6-PRIME	1	549	2	20	3.64299	0.0728597	40.9	0
MEG_175|Drugs|Aminoglycosides|Aminoglycoside_N-acetyltransferases|AAC6-PRIME	1	564	2	20	3.5461	0.070922	41	0
MEG_176|Drugs|Aminoglycosides|Aminoglycoside_N-acetyltransferases|AAC6-PRIME	1	540	2	22	4.07407	0.0796296	39.1	52
MEG_177|Drugs|Aminoglycosides|Aminoglycoside_N-acetyltransferases|AAC6-PRIME	1	555	2	21	3.78378	0.0756757	38.7	52
MEG_178|Drugs|Aminoglycosides|Aminoglycoside_N-acetyltransferases|AAC6-PRIME	1	441	2	21	4.7619	0.0907029	40.6	0
MEG_182|Drugs|Aminoglycosides|Aminoglycoside_N-acetyltransferases|AAC6-PRIME	1	555	2	19	3.42342	0.0684685	40.2	40
MEG_183|Drugs|Aminoglycosides|Aminoglycoside_N-acetyltransferases|AAC6-PRIME	1	573	2	20	3.4904	0.069808	40.8	0
MEG_189|Drugs|Aminoglycosides|Aminoglycoside_N-acetyltransferases|AAC6-PRIME	1	441	2	20	4.53515	0.0907029	40.6	46
MEG_191|Drugs|Aminoglycosides|Aminoglycoside_N-acetyltransferases|AAC6-PRIME	1	474	8	82	17.2996	0.341772	39	33.8
MEG_192|Drugs|Aminoglycosides|Aminoglycoside_N-acetyltransferases|AAC6-PRIME	1	474	6	58	12.2363	0.242616	40.8	26.7
MEG_193|Drugs|Aminoglycosides|Aminoglycoside_N-acetyltransferases|AAC6-PRIME	1	474	4	40	8.43882	0.168776	38.1	26
MEG_194|Drugs|Aminoglycosides|Aminoglycoside_N-acetyltransferases|AAC6-PRIME	1	552	2	21	3.80435	0.076087	41	52
MEG_195|Drugs|Aminoglycosides|Aminoglycoside_N-acetyltransferases|AAC6-PRIME	1	486	6	57	11.7284	0.234568	38.7	26.7
MEG_196|Drugs|Aminoglycosides|Aminoglycoside_N-acetyltransferases|AAC6-PRIME	1	486	17	131	26.9547	0.685185	40.4	38.8
MEG_197|Drugs|Aminoglycosides|Aminoglycoside_N-acetyltransferases|AAC6-PRIME	1	474	4	39	8.22785	0.164557	40.6	43
MEG_198|Drugs|Aminoglycosides|Aminoglycoside_N-acetyltransferases|AAC6-PRIME	1	474	4	39	8.22785	0.164557	38.9	43
MEG_200|Drugs|Aminoglycosides|Aminoglycoside_N-acetyltransferases|AAC6-PRIME	1	459	1	40	8.7146	0.087146	36.2	0
MEG_201|Drugs|Aminoglycosides|Aminoglycoside_N-acetyltransferases|AAC6-PRIME	1	459	2	170	37.037	0.605664	40.1	0
MEG_203|Drugs|Aminoglycosides|Aminoglycoside_N-acetyltransferases|AAC6-PRIME	1	603	4	21	3.48259	0.126036	41	40
MEG_206|Drugs|Aminoglycosides|Aminoglycoside_N-acetyltransferases|AAC6-PRIME	1	555	4	217	39.0991	0.47027	37.6	0
MEG_208|Drugs|Aminoglycosides|Aminoglycoside_N-acetyltransferases|AAC6-PRIME	1	555	4	39	7.02703	0.140541	40.8	43
MEG_209|Drugs|Aminoglycosides|Aminoglycoside_N-acetyltransferases|AAC6-PRIME	1	483	4	40	8.28157	0.165631	40.5	23
MEG_210|Drugs|Aminoglycosides|Aminoglycoside_N-acetyltransferases|AAC6-PRIME	1	483	10	96	19.8758	0.397516	40.5	16
MEG_213|Drugs|Aminoglycosides|Aminoglycoside_N-acetyltransferases|AAC6-PRIME	1	537	2	19	3.53818	0.0707635	40.2	40
MEG_214|Drugs|Aminoglycosides|Aminoglycoside_N-acetyltransferases|AAC6-PRIME	1	555	2	298	53.6937	0.536937	38.8	0
MEG_223|Drugs|Aminoglycosides|Aminoglycoside_N-acetyltransferases|AAC6-PRIME	1	555	2	19	3.42342	0.0684685	40.1	40
MEG_225|Drugs|Aminoglycosides|Aminoglycoside_N-acetyltransferases|AAC6-PRIME	1	555	2	291	52.4324	0.540541	34	0
MEG_234|Drugs|Aminoglycosides|Aminoglycoside_N-acetyltransferases|AAC6-PRIME	1	555	2	19	3.42342	0.0684685	40.8	40
MEG_241|Drugs|Aminoglycosides|Aminoglycoside_N-acetyltransferases|AAC6-PRIME	1	555	2	139	25.045	0.500901	40.4	0
MEG_244|Drugs|Aminoglycosides|Aminoglycoside_N-acetyltransferases|AAC6-PRIME	1	555	2	139	25.045	0.500901	40.7	0
MEG_245|Drugs|Aminoglycosides|Aminoglycoside_N-acetyltransferases|AAC6-PRIME	1	462	8	60	12.987	0.385281	40.9	0
MEG_246|Drugs|Aminoglycosides|Aminoglycoside_N-acetyltransferases|AAC6-PRIME	1	462	8	59	12.7706	0.329004	40.8	0
MEG_247|Drugs|Aminoglycosides|Aminoglycoside_N-acetyltransferases|AAC6-PRIME	1	462	10	65	14.0693	0.487013	40.7	0
MEG_248|Drugs|Aminoglycosides|Aminoglycoside_N-acetyltransferases|AAC6-PRIME	1	462	10	99	21.4286	0.426407	39.9	0.4
MEG_249|Drugs|Aminoglycosides|Aminoglycoside_N-acetyltransferases|AAC6-PRIME	1	483	6	46	9.52381	0.236025	40.6	13.3
MEG_250|Drugs|Aminoglycosides|Aminoglycoside_N-acetyltransferases|AAC6-PRIME	1	483	10	85	17.5983	0.397516	40.6	0
MEG_251|Drugs|Aminoglycosides|Aminoglycoside_N-acetyltransferases|AAC6-PRIME	1	483	6	46	9.52381	0.236025	40.9	0
MEG_252|Drugs|Aminoglycosides|Aminoglycoside_N-acetyltransferases|AAC6-PRIME	1	483	8	51	10.559	0.3147	40.3	10
MEG_253|Drugs|Aminoglycosides|Aminoglycoside_N-acetyltransferases|AAC6-PRIME	1	483	11	83	17.1843	0.451346	40.7	26.2
MEG_254|Drugs|Aminoglycosides|Aminoglycoside_N-acetyltransferases|AAC6-PRIME	1	483	8	67	13.8716	0.322981	40.6	10
MEG_255|Drugs|Aminoglycosides|Aminoglycoside_N-acetyltransferases|AAC6-PRIME	1	483	6	46	9.52381	0.236025	40.5	0
MEG_256|Drugs|Aminoglycosides|Aminoglycoside_N-acetyltransferases|AAC6-PRIME	1	468	11	74	15.812	0.476496	40.5	47.1
MEG_257|Drugs|Aminoglycosides|Aminoglycoside_N-acetyltransferases|AAC6-PRIME	1	462	2	19	4.11255	0.0822511	41	0
MEG_258|Drugs|Aminoglycosides|Aminoglycoside_N-acetyltransferases|AAC6-PRIME	1	462	2	20	4.329	0.0865801	40.9	0
MEG_259|Drugs|Aminoglycosides|Aminoglycoside_N-acetyltransferases|AAC6-PRIME	1	462	6	41	8.87446	0.255411	40.7	0
MEG_260|Drugs|Aminoglycosides|Aminoglycoside_N-acetyltransferases|AAC6-PRIME	1	468	14	126	26.9231	0.598291	40.5	41.2
MEG_261|Drugs|Aminoglycosides|Aminoglycoside_N-acetyltransferases|AAC6-PRIME	1	462	10	66	14.2857	0.419913	40	8
MEG_262|Drugs|Aminoglycosides|Aminoglycoside_N-acetyltransferases|AAC6-PRIME	1	462	4	39	8.44156	0.168831	40.3	20
MEG_263|Drugs|Aminoglycosides|Aminoglycoside_N-acetyltransferases|AAC6-PRIME	1	498	6	58	11.6466	0.232932	38.2	42
MEG_264|Drugs|Aminoglycosides|Aminoglycoside_N-acetyltransferases|AAC6-PRIME	1	474	12	108	22.7848	0.525316	40.3	0
MEG_272|Drugs|Aminoglycosides|Aminoglycoside_N-acetyltransferases|AAC6-PRIME	1	555	2	19	3.42342	0.0684685	40.1	40
MEG_273|Drugs|Aminoglycosides|Aminoglycoside_N-acetyltransferases|AAC6-PRIME	1	555	4	373	67.2072	1.08108	36.8	0
MEG_276|Drugs|Aminoglycosides|Aminoglycoside_N-acetyltransferases|AAC6-PRIME	1	519	2	300	57.8035	0.578035	36.6	0
MEG_277|Drugs|Aminoglycosides|Aminoglycoside_N-acetyltransferases|AAC6-PRIME	1	552	4	40	7.24638	0.144928	41	46
MEG_278|Drugs|Aminoglycosides|Aminoglycoside_N-acetyltransferases|AAC6-PRIME	1	474	8	61	12.8692	0.324895	39.4	41.5
MEG_280|Drugs|Aminoglycosides|Aminoglycoside_N-acetyltransferases|AAC6-PRIME	1	531	17	117	22.0339	0.638418	40.3	4.71
MEG_281|Drugs|Aminoglycosides|Aminoglycoside_N-acetyltransferases|AAC6-PRIME	1	552	6	49	8.87681	0.210145	40.8	15.3
MEG_284|Drugs|Aminoglycosides|Aminoglycoside_N-acetyltransferases|AAC6-PRIME	1	462	6	63	13.6364	0.270563	37.9	0
MEG_285|Drugs|Aminoglycosides|Aminoglycoside_N-acetyltransferases|AAC6-PRIME	1	438	4	29	6.621	0.191781	40.8	52
MEG_290|Drugs|Aminoglycosides|Aminoglycoside_N-acetyltransferases|AAC6-PRIME	1	441	2	19	4.30839	0.0861678	40.9	40
MEG_293|Drugs|Aminoglycosides|Aminoglycoside_N-acetyltransferases|AAC6-PRIME	1	612	1	133	21.732	0.21732	38	0
MEG_294|Drugs|Aminoglycosides|Aminoglycoside_N-acetyltransferases|AAC6-PRIME	1	552	4	29	5.25362	0.137681	40.9	0
MEG_295|Drugs|Aminoglycosides|Aminoglycoside_N-acetyltransferases|AAC6-PRIME	1	462	10	52	11.2554	0.417749	40.7	8
MEG_296|Drugs|Aminoglycosides|Aminoglycoside_N-acetyltransferases|AAC6-PRIME	1	438	2	21	4.79452	0.0958904	40.9	0
MEG_301|Drugs|Aminoglycosides|Aminoglycoside_N-acetyltransferases|AAC6-PRIME	1	1392	7	497	35.704	0.566092	39.8	0
MEG_302|Drugs|Aminoglycosides|Aminoglycoside_N-acetyltransferases|AAC6-PRIME	1	987	2	275	27.8622	0.303951	35.4	0
MEG_303|Drugs|Aminoglycosides|Aminoglycoside_N-acetyltransferases|AAC6-PRIME	1	549	2	20	3.64299	0.0728597	41	0
MEG_305|Drugs|Aminoglycosides|Aminoglycoside_N-acetyltransferases|AAC6-PRIME	1	519	2	19	3.66089	0.0732177	41	0
MEG_306|Drugs|Aminoglycosides|Aminoglycoside_N-acetyltransferases|AAC6-PRIME	1	573	2	21	3.66492	0.0732984	40.1	0
MEG_307|Drugs|Aminoglycosides|Aminoglycoside_N-acetyltransferases|AAC6-PRIME	1	555	5	413	74.4144	0.990991	39.7	9.2
MEG_313|Drugs|Aminoglycosides|Aminoglycoside_N-acetyltransferases|AAC6-PRIME	1	567	2	19	3.35097	0.0670194	40.9	0
MEG_316|Drugs|Aminoglycosides|Aminoglycoside_N-acetyltransferases|AAC6-PRIME	1	1440	4	39	2.70833	0.0541667	36	0
MEG_325|Drugs|Aminoglycosides|Aminoglycoside_N-acetyltransferases|AAC6-PRIME	1	441	2	20	4.53515	0.0907029	40	0
MEG_327|Drugs|Aminoglycosides|Aminoglycoside_N-acetyltransferases|AAC6-PRIME	1	438	4	40	9.13242	0.182648	41	0
MEG_329|Drugs|Aminoglycosides|Aminoglycoside_N-acetyltransferases|AAC6-PRIME	1	441	4	27	6.12245	0.176871	40.8	0
MEG_330|Drugs|Aminoglycosides|Aminoglycoside_N-acetyltransferases|AAC6-PRIME	1	459	3	169	36.8192	0.409586	39.2	0
MEG_331|Drugs|Aminoglycosides|Aminoglycoside_N-acetyltransferases|AAC6-PRIME	1	612	3	425	69.4444	0.732026	39.3	0
MEG_333|Drugs|Aminoglycosides|Aminoglycoside_N-acetyltransferases|AAC6-PRIME	1	980	41	774	78.9796	4.68673	39.4	3.46
MEG_338|Drugs|Aminoglycosides|Aminoglycoside_N-acetyltransferases|AAC6-PRIME	1	562	7	48	8.54093	0.240214	39.6	0
MEG_340|Drugs|Aminoglycosides|Aminoglycoside_N-acetyltransferases|AAC6-PRIME	1	549	2	170	30.9654	0.371585	40.2	0
MEG_341|Drugs|Aminoglycosides|Aminoglycoside_N-acetyltransferases|AAC6-PRIME	1	555	2	19	3.42342	0.0684685	39.3	40
MEG_342|Drugs|Aminoglycosides|Aminoglycoside_N-acetyltransferases|AAC6-PRIME	1	575	2	19	3.30435	0.066087	41	0
MEG_344|Drugs|Aminoglycosides|Aminoglycoside_N-acetyltransferases|AAC6-PRIME	1	555	3	302	54.4144	0.697297	39.8	0
MEG_346|Drugs|Aminoglycosides|Aminoglycoside_N-acetyltransferases|AAC6-PRIME	1	601	2	300	49.9168	0.499168	40.7	0
MEG_348|Drugs|Aminoglycosides|Aminoglycoside_N-acetyltransferases|AAC6-PRIME	1	519	2	19	3.66089	0.0732177	41	40
MEG_349|Drugs|Aminoglycosides|Aminoglycoside_N-acetyltransferases|AAC6-PRIME	1	558	1	150	26.8817	0.268817	40	0
MEG_350|Drugs|Aminoglycosides|Aminoglycoside_N-acetyltransferases|AAC6-PRIME	1	555	1	135	24.3243	0.243243	40.7	0
MEG_351|Drugs|Aminoglycosides|Aminoglycoside_N-acetyltransferases|AAC6-PRIME	1	555	4	370	66.6667	1.01081	39.4	0
MEG_352|Drugs|Aminoglycosides|Aminoglycoside_N-acetyltransferases|AAC6-PRIME	1	1476	2	20	1.35501	0.0271003	40.6	0
MEG_353|Drugs|Aminoglycosides|Aminoglycoside_N-acetyltransferases|AAC6-PRIME	1	519	2	275	52.9865	0.578035	40.4	0
MEG_354|Drugs|Aminoglycosides|Aminoglycoside_N-acetyltransferases|AAC6-PRIME	1	519	1	150	28.9017	0.289017	40.6	0
MEG_355|Drugs|Aminoglycosides|Aminoglycoside_N-acetyltransferases|AAC6-PRIME	1	555	2	242	43.6036	0.436036	40.3	60
MEG_358|Drugs|Aminoglycosides|Aminoglycoside_N-acetyltransferases|AAC6-PRIME	1	555	2	274	49.3694	0.493694	34.3	0
MEG_361|Drugs|Aminoglycosides|Aminoglycoside_N-acetyltransferases|AAC6-PRIME	1	519	1	150	28.9017	0.289017	38.7	0
MEG_366|Drugs|Aminoglycosides|Aminoglycoside_N-acetyltransferases|AAC6-PRIME	1	606	1	150	24.7525	0.247525	40.2	0
MEG_367|Drugs|Aminoglycosides|Aminoglycoside_N-acetyltransferases|AAC6-PRIME	1	606	2	19	3.13531	0.0627063	40.6	0
MEG_369|Drugs|Fosfomycin|Fosfomycin_MFS_efflux_pump|ABAF	1	1290	6	55	4.26357	0.106977	38	50.2
MEG_370|Drugs|Fosfomycin|Fosfomycin_MFS_efflux_pump|ABAQ	1	1305	9	69	5.28736	0.132567	40.5	40
MEG_371|Drugs|Multi-drug_resistance|Multi-drug_ABC_efflux_pumps|ABCA	1	4359	6	61	1.3994	0.0279881	40.3	48
MEG_372|Multi-compound|Drug_and_biocide_resistance|Drug_and_biocide_MATE_efflux_pumps|ABEM	1	1347	13	138	10.245	0.342984	40.6	0
MEG_373|Multi-compound|Drug_and_biocide_resistance|Drug_and_biocide_MATE_efflux_pumps|ABEM	1	1347	19	458	34.0015	0.669636	40.1	0
MEG_379|Multi-compound|Drug_and_biocide_resistance|Drug_and_biocide_SMR_efflux_pumps|ABES	1	330	2	19	5.75758	0.115152	41	0
MEG_381|Biocides|Multi-biocide_resistance|Multi-biocide_RND_efflux_pump|ABUO	1	1347	14	222	16.4811	0.345954	40.7	47.1
MEG_385|Drugs|betalactams|Class_C_betalactamases|ACC	1	1173	4	38	3.23956	0.0647911	40.1	0
MEG_388|Drugs|betalactams|Class_C_betalactamases|ACC	1	1173	2	23	1.96078	0.0392157	41	0
MEG_390|Drugs|betalactams|Class_C_betalactamases|ACC	1	1173	2	19	1.61978	0.0323956	40.6	0
MEG_391|Drugs|betalactams|Class_C_betalactamases|ACC	1	1131	2	19	1.67993	0.0335986	41	0
MEG_393|Drugs|betalactams|Class_C_betalactamases|ACC	1	1161	2	23	1.98105	0.039621	40.5	0
MEG_395|Drugs|betalactams|Class_A_betalactamases|ACI	1	855	1	65	7.60234	0.0760234	40.5	60
MEG_396|Metals|Iron_resistance|Iron_resistance_protein|ACN	1	2832	177	1296	45.7627	2.43326	40.1	49.5
MEG_398|Metals|Arsenic_resistance|Arsenic_resistance_membrane_transporter|ACR3	1	1044	4	45	4.31034	0.0804598	40	42.8
MEG_399|Multi-compound|Drug_and_biocide_resistance|Drug_and_biocide_RND_efflux_pumps|ACRA	1	1194	4	38	3.18258	0.0636516	40.9	40
MEG_400|Multi-compound|Drug_and_biocide_resistance|Drug_and_biocide_RND_efflux_pumps|ACRA	1	1197	17	157	13.1161	0.292398	40.6	41.1
MEG_401|Multi-compound|Drug_and_biocide_resistance|Drug_and_biocide_RND_efflux_pumps|ACRB	1	3150	84	1158	36.7619	1.07333	39.4	34.5
MEG_402|Multi-compound|Drug_and_biocide_resistance|Drug_and_biocide_RND_efflux_pumps|ACRB	1	1194	8	67	5.61139	0.165829	40.6	44.1
MEG_403|Multi-compound|Drug_and_biocide_resistance|Drug_and_biocide_RND_efflux_pumps|ACRC	1	1461	26	211	14.4422	0.352498	40.7	44.7
MEG_404|Multi-compound|Drug_and_biocide_and_metal_resistance|Drug_and_biocide_and_metal_RND_efflux_pumps|ACRD	1	3114	48	761	24.438	0.49422	40	38.8
MEG_405|Multi-compound|Drug_and_biocide_and_metal_resistance|Drug_and_biocide_and_metal_RND_efflux_pumps|ACRD	1	3117	30	547	17.5489	0.44145	39.4	6.13
MEG_406|Multi-compound|Drug_and_biocide_and_metal_resistance|Drug_and_biocide_and_metal_RND_efflux_pumps|ACRD	1	3114	33	765	24.5665	0.434168	39.1	0
MEG_407|Multi-compound|Drug_and_biocide_and_metal_resistance|Drug_and_biocide_and_metal_RND_efflux_pumps|ACRD	1	3114	47	1110	35.6455	0.654785	39.5	0
MEG_408|Multi-compound|Drug_and_biocide_resistance|Drug_and_biocide_RND_efflux_pumps|ACRE	1	1158	8	418	36.0967	0.583765	40.5	50
MEG_409|Multi-compound|Drug_and_biocide_resistance|Drug_and_biocide_RND_efflux_pumps|ACRF	1	3105	31	813	26.1836	0.378422	38	0
MEG_410|Multi-compound|Drug_and_biocide_resistance|Drug_and_biocide_RND_efflux_pumps|ACRF	1	3105	33	471	15.1691	0.277295	39.9	0
MEG_414|Multi-compound|Drug_and_biocide_resistance|Drug_and_biocide_RND_efflux_regulator|ACRR|RequiresSNPConfirmation	1	651	7	169	25.9601	0.408602	40.5	14.7
MEG_415|Multi-compound|Drug_and_biocide_resistance|Drug_and_biocide_RND_efflux_regulator|ACRS	1	663	8	424	63.9517	0.935143	40.3	50
MEG_417|Drugs|betalactams|Class_C_betalactamases|ACT	1	1146	2	19	1.65794	0.0331588	40.9	0
MEG_418|Drugs|betalactams|Class_C_betalactamases|ACT	1	1146	4	39	3.40314	0.0680628	40.9	0
MEG_419|Drugs|betalactams|Class_C_betalactamases|ACT	1	1146	6	57	4.97382	0.0994764	40.9	0
MEG_420|Drugs|betalactams|Class_C_betalactamases|ACT	1	1146	2	20	1.7452	0.034904	40.8	46
MEG_421|Drugs|betalactams|Class_C_betalactamases|ACT	1	1146	2	19	1.65794	0.0331588	41	0
MEG_422|Drugs|betalactams|Class_C_betalactamases|ACT	1	1146	2	19	1.65794	0.0331588	41	0
MEG_423|Drugs|betalactams|Class_C_betalactamases|ACT	1	1146	4	38	3.31588	0.0663176	40.4	0
MEG_424|Drugs|betalactams|Class_C_betalactamases|ACT	1	1146	2	19	1.65794	0.0331588	40.6	0
MEG_425|Drugs|betalactams|Class_C_betalactamases|ACT	1	1146	2	19	1.65794	0.0331588	40.7	0
MEG_426|Drugs|betalactams|Class_C_betalactamases|ACT	1	1146	2	19	1.65794	0.0331588	40.8	0
MEG_428|Drugs|betalactams|Class_C_betalactamases|ACT	1	1146	4	38	3.31588	0.0663176	40.9	0
MEG_431|Drugs|betalactams|Class_C_betalactamases|ACT	1	1146	4	38	3.31588	0.0663176	40.4	0
MEG_432|Drugs|betalactams|Class_C_betalactamases|ACT	1	1146	4	38	3.31588	0.0663176	40.9	0
MEG_433|Drugs|betalactams|Class_C_betalactamases|ACT	1	1146	2	19	1.65794	0.0331588	38.7	0
MEG_434|Drugs|betalactams|Class_C_betalactamases|ACT	1	1146	4	39	3.40314	0.0680628	40.8	23
MEG_435|Drugs|betalactams|Class_C_betalactamases|ACT	1	1146	2	19	1.65794	0.0331588	40.9	0
MEG_436|Drugs|betalactams|Class_C_betalactamases|ACT	1	1146	2	19	1.65794	0.0331588	41	0
MEG_438|Drugs|betalactams|Class_C_betalactamases|ACT	1	1146	2	19	1.65794	0.0331588	40.8	0
MEG_440|Drugs|betalactams|Class_C_betalactamases|ACT	1	1146	4	38	3.31588	0.0663176	40.8	20
MEG_441|Drugs|betalactams|Class_C_betalactamases|ACT	1	1146	6	57	4.97382	0.0994764	40.3	26.7
MEG_446|Drugs|betalactams|Class_C_betalactamases|ACT	1	1146	2	21	1.83246	0.034904	39	0
MEG_447|Drugs|betalactams|Class_C_betalactamases|ACT	1	1054	6	48	4.55408	0.111954	40.3	13.3
MEG_448|Drugs|betalactams|Class_C_betalactamases|ACT	1	1013	8	53	5.23198	0.209279	39.9	30.8
MEG_449|Drugs|betalactams|Class_C_betalactamases|ACT	1	1140	2	19	1.66667	0.0333333	40.9	0
MEG_452|Drugs|betalactams|Class_C_betalactamases|ACT	1	1143	2	19	1.66229	0.0332458	40.9	0
MEG_453|Drugs|betalactams|Class_C_betalactamases|ACT	1	1146	2	19	1.65794	0.0331588	40.6	0
MEG_457|Drugs|betalactams|Class_C_betalactamases|ACT	1	1143	2	21	1.83727	0.0358705	35.6	0
MEG_458|Drugs|betalactams|Class_C_betalactamases|ACT	1	1146	2	19	1.65794	0.0331588	40.3	0
MEG_460|Drugs|betalactams|Class_C_betalactamases|ACT	1	1146	2	19	1.65794	0.0331588	38.3	0
MEG_463|Drugs|betalactams|Class_C_betalactamases|ACT	1	1146	4	38	3.31588	0.0663176	40.9	0
MEG_465|Drugs|betalactams|Class_C_betalactamases|ACT	1	1146	2	19	1.65794	0.0331588	40.8	0
MEG_466|Drugs|betalactams|Class_C_betalactamases|ACT	1	1146	4	38	3.31588	0.0663176	37	0
MEG_468|Drugs|betalactams|Class_C_betalactamases|ACT	1	1146	6	68	5.93368	0.109075	40.2	0
MEG_469|Drugs|betalactams|Class_C_betalactamases|ACT	1	1146	2	20	1.7452	0.034904	41	0
MEG_472|Drugs|betalactams|Class_C_betalactamases|ACT	1	1146	4	38	3.31588	0.0663176	38.9	0
MEG_473|Drugs|betalactams|Class_C_betalactamases|ACT	1	1146	2	19	1.65794	0.0331588	41	40
MEG_474|Drugs|betalactams|Class_C_betalactamases|ACT	1	1146	2	19	1.65794	0.0331588	36.2	0
MEG_475|Drugs|betalactams|Class_C_betalactamases|ACT	1	1146	4	38	3.31588	0.0663176	41	0
MEG_476|Drugs|betalactams|Class_C_betalactamases|ACT	1	1146	4	38	3.31588	0.0663176	41	0
MEG_477|Drugs|betalactams|Class_C_betalactamases|ACT	1	1146	4	38	3.31588	0.0663176	40.9	0
MEG_478|Drugs|betalactams|Class_C_betalactamases|ACT	1	1146	2	19	1.65794	0.0331588	39.9	40
MEG_481|Drugs|betalactams|Class_C_betalactamases|ACT	1	1146	2	19	1.65794	0.0331588	40.3	0
MEG_484|Drugs|betalactams|Class_C_betalactamases|ACT	1	1142	2	19	1.66375	0.033275	40.9	0
MEG_485|Drugs|betalactams|Class_C_betalactamases|ACT	1	1248	4	38	3.04487	0.0608974	39.9	0
MEG_487|Drugs|betalactams|Class_C_betalactamases|ACT	1	1247	6	39	3.12751	0.0914194	40.8	0
MEG_488|Drugs|betalactams|Class_C_betalactamases|ACT	1	1248	6	58	4.64744	0.0929487	40.9	0
MEG_492|Drugs|betalactams|Class_C_betalactamases|ACT	1	1247	2	21	1.68404	0.032077	40.1	0
MEG_493|Drugs|betalactams|Class_C_betalactamases|ACT	1	1248	6	58	4.64744	0.0929487	37.5	0
MEG_495|Drugs|betalactams|Class_C_betalactamases|ACT	1	1248	6	68	5.44872	0.108974	40.2	0
MEG_498|Multi-compound|Biocide_and_metal_resistance|Biocide_and_metal_resistance_protein|ACTA	1	1626	30	300	18.4502	0.392374	39.5	0
MEG_499|Multi-compound|Biocide_and_metal_resistance|Biocide_and_metal_resistance_protein|ACTA	1	1632	32	292	17.8922	0.377451	40.6	0
MEG_500|Multi-compound|Biocide_and_metal_resistance|Biocide_and_metal_resistance_protein|ACTP	1	2484	35	423	17.029	0.450081	40.1	5.71
MEG_501|Multi-compound|Biocide_and_metal_resistance|Biocide_and_metal_resistance_protein|ACTP	1	2484	51	595	23.9533	0.754428	40	7.63
MEG_502|Metals|Tellurium_resistance|Tellurium_resistance_protein|ACTP1	1	1656	170	849	51.2681	4.43478	39.8	50
MEG_503|Metals|Copper_resistance|Copper_resistance_protein|ACTPC	1	2526	77	689	27.2763	0.804434	40	42.8
MEG_504|Multi-compound|Biocide_and_metal_resistance|Biocide_and_metal_resistance_regulator|ACTR	1	585	9	118	20.1709	0.45812	39.8	33.4
MEG_505|Multi-compound|Biocide_and_metal_resistance|Biocide_and_metal_resistance_regulator|ACTS	1	1302	26	354	27.1889	0.658986	40	49.4
MEG_518|Drugs|betalactams|Class_C_betalactamases|ADC	1	1152	2	19	1.64931	0.0329861	40.9	0
MEG_520|Drugs|betalactams|Class_C_betalactamases|ADC	1	1152	2	19	1.64931	0.0329861	40.7	40
MEG_529|Drugs|betalactams|Class_C_betalactamases|ADC	1	1152	5	99	8.59375	0.122396	40.5	24.8
MEG_530|Drugs|betalactams|Class_C_betalactamases|ADC	1	1152	2	19	1.64931	0.0329861	40.8	40
MEG_618|Drugs|betalactams|Class_C_betalactamases|ADC	1	1152	2	20	1.73611	0.0347222	32	0
MEG_621|Drugs|betalactams|Class_C_betalactamases|ADC	1	1152	2	21	1.82292	0.0364583	40.3	0
MEG_629|Drugs|betalactams|Class_C_betalactamases|ADC	1	1191	3	32	2.68682	0.0638119	40.3	40
MEG_635|Drugs|betalactams|Class_C_betalactamases|ADC	1	1152	2	19	1.64931	0.0329861	40.7	0
MEG_643|Drugs|betalactams|Class_C_betalactamases|ADC	1	1194	6	57	4.77387	0.0954774	41	40
MEG_677|Multi-compound|Drug_and_biocide_resistance|Drug_and_biocide_RND_efflux_pumps|ADEA	1	1191	3	157	13.1822	0.131822	40.5	37.7
MEG_678|Multi-compound|Drug_and_biocide_resistance|Drug_and_biocide_RND_efflux_pumps|ADEB	1	3108	23	644	20.7207	0.302767	40.5	44.9
MEG_680|Multi-compound|Drug_and_biocide_resistance|Drug_and_biocide_RND_efflux_pumps|ADED	1	1125	6	59	5.24444	0.104889	40.9	44
MEG_681|Multi-compound|Drug_and_biocide_resistance|Drug_and_biocide_RND_efflux_pumps|ADEE	1	3111	15	198	6.36451	0.108968	39.5	44.6
MEG_682|Multi-compound|Drug_and_biocide_resistance|Drug_and_biocide_RND_efflux_pumps|ADEF	1	1221	2	121	9.90991	0.0990991	38.3	0
MEG_683|Multi-compound|Drug_and_biocide_resistance|Drug_and_biocide_RND_efflux_pumps|ADEF	1	1221	4	128	10.4832	0.130221	40.6	0
MEG_684|Multi-compound|Drug_and_biocide_resistance|Drug_and_biocide_RND_efflux_pumps|ADEG	1	3180	11	169	5.31447	0.125786	40	48.5
MEG_685|Multi-compound|Drug_and_biocide_resistance|Drug_and_biocide_RND_efflux_pumps|ADEH	1	1452	2	19	1.30854	0.0261708	41	40
MEG_686|Multi-compound|Drug_and_biocide_resistance|Drug_and_biocide_RND_efflux_pumps|ADEI	1	1251	32	401	32.0544	1.51878	39.2	0.781
MEG_687|Multi-compound|Drug_and_biocide_resistance|Drug_and_biocide_RND_efflux_pumps|ADEI	1	1251	22	232	18.5452	1.11111	39.7	0
MEG_688|Multi-compound|Drug_and_biocide_resistance|Drug_and_biocide_RND_efflux_pumps|ADEI	1	1251	20	210	16.7866	0.969624	39.4	0
MEG_689|Multi-compound|Drug_and_biocide_resistance|Drug_and_biocide_RND_efflux_pumps|ADEI	1	1251	17	151	12.0703	0.653078	40.2	0
MEG_690|Multi-compound|Drug_and_biocide_resistance|Drug_and_biocide_RND_efflux_pumps|ADEI	1	1251	27	171	13.6691	1.03517	39.8	0
MEG_691|Multi-compound|Drug_and_biocide_resistance|Drug_and_biocide_RND_efflux_pumps|ADEI	1	1251	27	298	23.8209	1.18945	39.6	0
MEG_692|Multi-compound|Drug_and_biocide_resistance|Drug_and_biocide_RND_efflux_pumps|ADEJ	1	3177	847	2578	81.1457	25.8615	39.9	50.4
MEG_693|Multi-compound|Drug_and_biocide_resistance|Drug_and_biocide_RND_efflux_pumps|ADEK	1	1455	50	819	56.2887	2.19381	40.3	9
MEG_694|Multi-compound|Drug_and_biocide_resistance|Drug_and_biocide_RND_efflux_pumps|ADEK	1	1455	108	880	60.4811	5.53883	39.8	0.861
MEG_695|Multi-compound|Drug_and_biocide_resistance|Drug_and_biocide_RND_efflux_pumps|ADEK	1	1455	76	826	56.7698	3.87079	40.1	3.41
MEG_696|Multi-compound|Drug_and_biocide_resistance|Drug_and_biocide_RND_efflux_pumps|ADEK	1	1455	105	795	54.6392	5.77526	39.6	1.83
MEG_697|Multi-compound|Drug_and_biocide_resistance|Drug_and_biocide_RND_efflux_pumps|ADEK	1	1455	94	870	59.7938	3.96976	40	2.62
MEG_698|Multi-compound|Drug_and_biocide_resistance|Drug_and_biocide_RND_efflux_pumps|ADEK	1	1455	104	704	48.3849	5.01649	39.5	1.5
MEG_699|Multi-compound|Drug_and_biocide_resistance|Drug_and_biocide_RND_efflux_regulator|ADEL	1	1014	9	68	6.70611	0.18146	40.9	0
MEG_700|Multi-compound|Drug_and_biocide_resistance|Drug_and_biocide_RND_efflux_regulator|ADEL	1	1014	9	68	6.70611	0.18146	40.3	0
MEG_701|Multi-compound|Drug_and_biocide_resistance|Drug_and_biocide_RND_efflux_regulator|ADEN	1	654	3	92	14.0673	0.327217	40.6	22.7
MEG_703|Multi-compound|Drug_and_biocide_resistance|Drug_and_biocide_RND_efflux_regulator|ADER	1	744	2	19	2.55376	0.0510753	40.3	40
MEG_704|Multi-compound|Drug_and_biocide_resistance|Drug_and_biocide_RND_efflux_regulator|ADES	1	1086	10	81	7.45856	0.178637	40.6	42.4
MEG_705|Multi-compound|Drug_and_biocide_resistance|Drug_and_biocide_RND_efflux_pumps|ADET1	1	915	7	63	6.88525	0.156284	39.5	46.9
MEG_709|Drugs|betalactams|Class_B_betalactamases|AFM	1	804	2	19	2.36318	0.0472637	40.8	0
MEG_710|Drugs|betalactams|Class_B_betalactamases|AIM	1	912	30	446	48.9035	1.08553	40	42.9
MEG_711|Metals|Arsenic_resistance|Arsenite_oxidase|AIOA	1	2481	4	40	1.61225	0.031842	40.8	0
MEG_712|Metals|Arsenic_resistance|Arsenite_oxidase|AIOA	1	2481	2	19	0.76582	0.0153164	41	0
MEG_714|Metals|Arsenic_resistance|Arsenite_oxidase|AIOE	1	1047	8	62	5.92168	0.147087	39	41.5
MEG_715|Metals|Arsenic_resistance|Arsenite_oxidase_regulator|AIOR	1	1329	23	192	14.447	0.376223	40.7	47.7
MEG_716|Metals|Arsenic_resistance|Arsenite_oxidase_regulator|AIOS	1	1467	8	54	3.68098	0.104976	40.4	32.2
MEG_717|Metals|Arsenic_resistance|Arsenite_oxidase_regulator|AIOX	1	921	4	40	4.34311	0.0846906	39.5	41.5
MEG_718|Drugs|betalactams|Class_B_betalactamases|ALG	1	957	20	155	16.1964	0.410658	40.5	39
MEG_719|Drugs|betalactams|Class_B_betalactamases|ALG	1	888	10	98	11.036	0.220721	39.5	27
MEG_720|Drugs|betalactams|Class_B_betalactamases|ALI	1	738	2	20	2.71003	0.0542005	41	46
MEG_721|Drugs|betalactams|Class_B_betalactamases|ALI	1	738	6	57	7.72358	0.154472	40.9	40
MEG_722|Drugs|Cationic_antimicrobial_peptides|Lipid_A_modification|ALMG	1	822	2	20	2.43309	0.0486618	41	46
MEG_724|Drugs|betalactams|Class_C_betalactamases|AMPC	1	1173	4	40	3.41006	0.0682012	41	0
MEG_725|Drugs|betalactams|Class_C_betalactamases|AMPC	1	1143	14	80	6.99913	0.253718	39.9	45.7
MEG_727|Drugs|betalactams|Class_C_betalactamases|AMPC	1	1248	4	38	3.04487	0.0608974	39.7	40
MEG_728|Drugs|betalactams|Class_C_betalactamases|AMPC	1	1134	4	63	5.55556	0.111111	40.6	6
MEG_729|Drugs|betalactams|Penicillin_binding_protein|AMPH	1	1158	4	38	3.28152	0.0656304	40.9	40
MEG_730|Drugs|betalactams|Penicillin_binding_protein|AMPH	1	1161	30	226	19.466	0.508183	40.1	41.7
MEG_731|Multi-compound|Drug_and_biocide_resistance|Drug_and_biocide_RND_efflux_pumps|AMRA	1	1200	46	345	28.75	0.753333	40.4	41.6
MEG_732|Multi-compound|Drug_and_biocide_resistance|Drug_and_biocide_RND_efflux_pumps|AMRB	1	3132	91	965	30.811	0.716794	39.7	41.1
MEG_733|Multi-compound|Drug_and_biocide_resistance|Drug_and_biocide_MFS_efflux_pumps|AMVA	1	1479	2	19	1.28465	0.025693	40.9	40
MEG_734|Drugs|betalactams|Class_B_betalactamases|ANA	1	768	7	60	7.8125	0.178385	40.8	43.4
MEG_736|Drugs|Aminoglycosides|Aminoglycoside_O-nucleotidyltransferases|ANT2-DPRIME	1	534	2	19	3.55805	0.071161	39.9	40
MEG_738|Drugs|Aminoglycosides|Aminoglycoside_O-nucleotidyltransferases|ANT2-DPRIME	1	534	6	340	63.6704	1.68539	39.2	0
MEG_739|Drugs|Aminoglycosides|Aminoglycoside_O-nucleotidyltransferases|ANT2-DPRIME	1	534	4	404	75.6554	1.1236	39.4	0
MEG_740|Drugs|Aminoglycosides|Aminoglycoside_O-nucleotidyltransferases|ANT2-DPRIME	1	534	2	208	38.9513	0.389513	35.6	0
MEG_747|Drugs|Aminoglycosides|Aminoglycoside_O-nucleotidyltransferases|ANT2-DPRIME	1	534	2	20	3.74532	0.0749064	41	46
MEG_751|Drugs|Aminoglycosides|Aminoglycoside_O-nucleotidyltransferases|ANT2-DPRIME	1	534	1	150	28.0899	0.280899	39.4	0
MEG_752|Drugs|Aminoglycosides|Aminoglycoside_O-nucleotidyltransferases|ANT2-DPRIME	1	534	4	332	62.1723	1.12172	37.4	9.5
MEG_753|Drugs|Aminoglycosides|Aminoglycoside_O-nucleotidyltransferases|ANT2-DPRIME	1	630	7	397	63.0159	1.29048	38.1	0
MEG_754|Drugs|Aminoglycosides|Aminoglycoside_O-nucleotidyltransferases|ANT2-DPRIME	1	597	10	492	82.4121	2.1809	40.2	0
MEG_757|Drugs|Aminoglycosides|Aminoglycoside_O-nucleotidyltransferases|ANT2-DPRIME	1	681	5	189	27.7533	0.624082	39.1	0
MEG_758|Drugs|Aminoglycosides|Aminoglycoside_O-nucleotidyltransferases|ANT3-DPRIME	1	834	2	19	2.27818	0.0455635	40.9	0
MEG_759|Drugs|Aminoglycosides|Aminoglycoside_O-nucleotidyltransferases|ANT3-DPRIME	1	834	2	19	2.27818	0.0455635	37.6	0
MEG_760|Drugs|Aminoglycosides|Aminoglycoside_O-nucleotidyltransferases|ANT3-DPRIME	1	834	3	150	17.9856	0.22542	40.6	0
MEG_761|Drugs|Aminoglycosides|Aminoglycoside_O-nucleotidyltransferases|ANT3-DPRIME	1	1392	4	510	36.6379	0.431034	38.9	20
MEG_762|Drugs|Aminoglycosides|Aminoglycoside_O-nucleotidyltransferases|ANT3-DPRIME	1	1374	13	675	49.1266	1.26274	40.4	0
MEG_763|Drugs|Aminoglycosides|Aminoglycoside_O-nucleotidyltransferases|ANT3-DPRIME	1	846	2	185	21.8676	0.218676	33.8	0
MEG_767|Drugs|Aminoglycosides|Aminoglycoside_O-nucleotidyltransferases|ANT3-DPRIME	1	792	11	567	71.5909	2.08081	40.1	0
MEG_768|Drugs|Aminoglycosides|Aminoglycoside_O-nucleotidyltransferases|ANT3-DPRIME	1	792	8	499	63.0051	1.51515	39.2	0
MEG_769|Drugs|Aminoglycosides|Aminoglycoside_O-nucleotidyltransferases|ANT3-DPRIME	1	792	8	299	37.7525	1.12247	39.5	0
MEG_770|Drugs|Aminoglycosides|Aminoglycoside_O-nucleotidyltransferases|ANT3-DPRIME	1	792	3	201	25.3788	0.439394	40.8	0
MEG_771|Drugs|Aminoglycosides|Aminoglycoside_O-nucleotidyltransferases|ANT3-DPRIME	1	792	3	348	43.9394	0.439394	39.1	0
MEG_772|Drugs|Aminoglycosides|Aminoglycoside_O-nucleotidyltransferases|ANT3-DPRIME	1	792	9	538	67.9293	1.70076	39.1	0
MEG_774|Drugs|Aminoglycosides|Aminoglycoside_O-nucleotidyltransferases|ANT3-DPRIME	1	792	2	300	37.8788	0.378788	40.7	0
MEG_775|Drugs|Aminoglycosides|Aminoglycoside_O-nucleotidyltransferases|ANT3-DPRIME	1	798	3	235	29.4486	0.56391	38.3	0
MEG_776|Drugs|Aminoglycosides|Aminoglycoside_O-nucleotidyltransferases|ANT3-DPRIME	1	792	5	377	47.601	0.924242	39.7	0
MEG_777|Drugs|Aminoglycosides|Aminoglycoside_O-nucleotidyltransferases|ANT3-DPRIME	1	792	2	19	2.39899	0.0479798	40.3	0
MEG_778|Drugs|Aminoglycosides|Aminoglycoside_O-nucleotidyltransferases|ANT3-DPRIME	1	792	2	290	36.6162	0.376263	39.5	0
MEG_780|Drugs|Aminoglycosides|Aminoglycoside_O-nucleotidyltransferases|ANT3-DPRIME	1	792	2	218	27.5253	0.378788	40.7	0
MEG_781|Drugs|Aminoglycosides|Aminoglycoside_O-nucleotidyltransferases|ANT3-DPRIME	1	798	6	304	38.0952	1.08396	40.4	0
MEG_782|Drugs|Aminoglycosides|Aminoglycoside_O-nucleotidyltransferases|ANT3-DPRIME	1	792	5	316	39.899	0.94697	39.5	0
MEG_785|Drugs|Aminoglycosides|Aminoglycoside_O-nucleotidyltransferases|ANT3-DPRIME	1	792	12	531	67.0455	2.23232	39.8	0
MEG_786|Drugs|Aminoglycosides|Aminoglycoside_O-nucleotidyltransferases|ANT3-DPRIME	1	792	3	236	29.798	0.426768	36.4	0
MEG_788|Drugs|Aminoglycosides|Aminoglycoside_O-nucleotidyltransferases|ANT3-DPRIME	1	792	4	516	65.1515	0.705808	39.8	0
MEG_789|Drugs|Aminoglycosides|Aminoglycoside_O-nucleotidyltransferases|ANT3-DPRIME	1	792	4	287	36.2374	0.599747	40	0
MEG_790|Drugs|Aminoglycosides|Aminoglycoside_O-nucleotidyltransferases|ANT3-DPRIME	1	792	13	586	73.9899	2.00631	39	0
MEG_791|Drugs|Aminoglycosides|Aminoglycoside_O-nucleotidyltransferases|ANT3-DPRIME	1	792	5	463	58.4596	0.616162	40.5	0
MEG_792|Drugs|Aminoglycosides|Aminoglycoside_O-nucleotidyltransferases|ANT3-DPRIME	1	792	2	300	37.8788	0.378788	40.7	0
MEG_793|Drugs|Aminoglycosides|Aminoglycoside_O-nucleotidyltransferases|ANT3-DPRIME	1	792	2	278	35.101	0.35101	34.6	0
MEG_794|Drugs|Aminoglycosides|Aminoglycoside_O-nucleotidyltransferases|ANT3-DPRIME	1	792	4	600	75.7576	0.757576	40.4	0
MEG_795|Drugs|Aminoglycosides|Aminoglycoside_O-nucleotidyltransferases|ANT3-DPRIME	1	792	2	299	37.7525	0.377525	35.5	0
MEG_796|Drugs|Aminoglycosides|Aminoglycoside_O-nucleotidyltransferases|ANT3-DPRIME	1	792	11	733	92.5505	2.08333	39.9	0
MEG_797|Drugs|Aminoglycosides|Aminoglycoside_O-nucleotidyltransferases|ANT3-DPRIME	1	792	9	617	77.904	1.70455	39.4	0
MEG_798|Drugs|Aminoglycosides|Aminoglycoside_O-nucleotidyltransferases|ANT3-DPRIME	1	792	11	480	60.6061	2.08207	39.5	0
MEG_799|Drugs|Aminoglycosides|Aminoglycoside_O-nucleotidyltransferases|ANT3-DPRIME	1	792	12	494	62.3737	2.21465	40.3	0
MEG_800|Drugs|Aminoglycosides|Aminoglycoside_O-nucleotidyltransferases|ANT3-DPRIME	1	792	9	461	58.2071	1.58712	40.3	0
MEG_801|Drugs|Aminoglycosides|Aminoglycoside_O-nucleotidyltransferases|ANT3-DPRIME	1	792	6	503	63.5101	1.03283	40.4	0
MEG_802|Drugs|Aminoglycosides|Aminoglycoside_O-nucleotidyltransferases|ANT3-DPRIME	1	792	4	336	42.4242	0.757576	40.5	0
MEG_803|Drugs|Aminoglycosides|Aminoglycoside_O-nucleotidyltransferases|ANT3-DPRIME	1	792	5	346	43.6869	0.616162	37.9	0
MEG_804|Drugs|Aminoglycosides|Aminoglycoside_O-nucleotidyltransferases|ANT3-DPRIME	1	792	2	300	37.8788	0.378788	40.4	0
MEG_805|Drugs|Aminoglycosides|Aminoglycoside_O-nucleotidyltransferases|ANT3-DPRIME	1	792	3	165	20.8333	0.232323	39.7	26.7
MEG_807|Drugs|Aminoglycosides|Aminoglycoside_O-nucleotidyltransferases|ANT3-DPRIME	1	792	2	19	2.39899	0.0479798	40.4	0
MEG_810|Drugs|Aminoglycosides|Aminoglycoside_O-nucleotidyltransferases|ANT3-DPRIME	1	792	2	291	36.7424	0.367424	40	0
MEG_811|Drugs|Aminoglycosides|Aminoglycoside_O-nucleotidyltransferases|ANT3-DPRIME	1	792	6	481	60.7323	0.989899	40.6	0
MEG_812|Drugs|Aminoglycosides|Aminoglycoside_O-nucleotidyltransferases|ANT3-DPRIME	1	792	6	414	52.2727	1.04798	37.5	0
MEG_813|Drugs|Aminoglycosides|Aminoglycoside_O-nucleotidyltransferases|ANT3-DPRIME	1	846	5	50	5.91017	0.256501	38	0
MEG_814|Drugs|Aminoglycosides|Aminoglycoside_O-nucleotidyltransferases|ANT3-DPRIME	1	792	1	130	16.4141	0.164141	40.7	0
MEG_815|Drugs|Aminoglycosides|Aminoglycoside_O-nucleotidyltransferases|ANT3-DPRIME	1	792	3	404	51.0101	0.510101	40.6	0
MEG_816|Drugs|Aminoglycosides|Aminoglycoside_O-nucleotidyltransferases|ANT3-DPRIME	1	846	13	716	84.6336	1.62884	39.8	0
MEG_817|Drugs|Aminoglycosides|Aminoglycoside_O-nucleotidyltransferases|ANT3-DPRIME	1	846	12	530	62.6478	1.59574	38.9	0
MEG_818|Drugs|Aminoglycosides|Aminoglycoside_O-nucleotidyltransferases|ANT3-DPRIME	1	846	7	701	82.8605	0.953901	40.3	0
MEG_819|Drugs|Aminoglycosides|Aminoglycoside_O-nucleotidyltransferases|ANT3-DPRIME	1	846	10	231	27.305	0.578014	40.1	0
MEG_820|Drugs|Aminoglycosides|Aminoglycoside_O-nucleotidyltransferases|ANT3-DPRIME	1	792	5	365	46.0859	0.94697	38.2	0
MEG_824|Drugs|Aminoglycosides|Aminoglycoside_O-nucleotidyltransferases|ANT3-DPRIME	1	798	2	19	2.38095	0.047619	40.2	0
MEG_825|Drugs|Aminoglycosides|Aminoglycoside_O-nucleotidyltransferases|ANT3-DPRIME	1	846	5	67	7.91962	0.191489	40.2	0
MEG_826|Drugs|Aminoglycosides|Aminoglycoside_O-nucleotidyltransferases|ANT3-DPRIME	1	789	59	789	100	9.69962	39.5	56.2
MEG_827|Drugs|Aminoglycosides|Aminoglycoside_O-nucleotidyltransferases|ANT3-DPRIME	1	789	4	38	4.81622	0.0963245	39.4	40
MEG_829|Drugs|Aminoglycosides|Aminoglycoside_O-nucleotidyltransferases|ANT3-DPRIME	1	789	2	145	18.3777	0.215463	38	0
MEG_830|Drugs|Aminoglycosides|Aminoglycoside_O-nucleotidyltransferases|ANT3-DPRIME	1	789	4	363	46.0076	0.60076	39	0
MEG_832|Drugs|Aminoglycosides|Aminoglycoside_O-nucleotidyltransferases|ANT3-DPRIME	1	789	2	46	5.83016	0.103929	40.5	0
MEG_835|Drugs|Aminoglycosides|Aminoglycoside_O-nucleotidyltransferases|ANT3-DPRIME	1	789	3	56	7.09759	0.0963245	40.4	50.7
MEG_836|Drugs|Aminoglycosides|Aminoglycoside_O-nucleotidyltransferases|ANT3-DPRIME	1	789	3	76	9.63245	0.120406	34.6	26.7
MEG_838|Drugs|Aminoglycosides|Aminoglycoside_O-nucleotidyltransferases|ANT3-DPRIME	1	792	2	20	2.52525	0.0505051	41	0
MEG_841|Drugs|Aminoglycosides|Aminoglycoside_O-nucleotidyltransferases|ANT3-DPRIME	1	792	3	74	9.34343	0.117424	39.3	0
MEG_842|Drugs|Aminoglycosides|Aminoglycoside_O-nucleotidyltransferases|ANT3-DPRIME	1	792	3	265	33.4596	0.479798	40.7	0
MEG_843|Drugs|Aminoglycosides|Aminoglycoside_O-nucleotidyltransferases|ANT3-DPRIME	1	792	2	300	37.8788	0.378788	36.2	0
MEG_845|Drugs|Aminoglycosides|Aminoglycoside_O-nucleotidyltransferases|ANT3-DPRIME	1	792	10	446	56.3131	1.23232	39.2	8
MEG_846|Drugs|Aminoglycosides|Aminoglycoside_O-nucleotidyltransferases|ANT3-DPRIME	1	792	9	502	63.3838	1.64394	38.7	0
MEG_848|Drugs|Aminoglycosides|Aminoglycoside_O-nucleotidyltransferases|ANT3-DPRIME	1	792	14	773	97.601	2.23611	39	0
MEG_849|Drugs|Aminoglycosides|Aminoglycoside_O-nucleotidyltransferases|ANT3-DPRIME	1	792	7	496	62.6263	1.17045	37.3	0
MEG_850|Drugs|Aminoglycosides|Aminoglycoside_O-nucleotidyltransferases|ANT3-DPRIME	1	792	6	330	41.6667	0.685606	39.7	0
MEG_851|Drugs|Aminoglycosides|Aminoglycoside_O-nucleotidyltransferases|ANT3-DPRIME	1	798	13	423	53.0075	1.87719	39.1	0
MEG_852|Drugs|Aminoglycosides|Aminoglycoside_O-nucleotidyltransferases|ANT3-DPRIME	1	792	10	332	41.9192	1.15152	39.9	0
MEG_854|Drugs|Aminoglycosides|Aminoglycoside_O-nucleotidyltransferases|ANT3-DPRIME	1	792	12	732	92.4242	2.21465	40.4	0
MEG_856|Drugs|Aminoglycosides|Aminoglycoside_O-nucleotidyltransferases|ANT3-DPRIME	1	792	2	300	37.8788	0.378788	38	0
MEG_857|Drugs|Aminoglycosides|Aminoglycoside_O-nucleotidyltransferases|ANT3-DPRIME	1	792	1	150	18.9394	0.189394	40.7	0
MEG_862|Drugs|Aminoglycosides|Aminoglycoside_O-nucleotidyltransferases|ANT3-DPRIME	1	792	3	293	36.9949	0.449495	40.2	0
MEG_865|Drugs|Aminoglycosides|Aminoglycoside_O-nucleotidyltransferases|ANT3-DPRIME	1	792	1	77	9.72222	0.0972222	40.4	0
MEG_866|Drugs|Aminoglycosides|Aminoglycoside_O-nucleotidyltransferases|ANT3-DPRIME	1	792	6	438	55.303	1.1351	39.7	0
MEG_867|Drugs|Aminoglycosides|Aminoglycoside_O-nucleotidyltransferases|ANT3-DPRIME	1	792	1	150	18.9394	0.189394	38.3	0
MEG_868|Drugs|Aminoglycosides|Aminoglycoside_O-nucleotidyltransferases|ANT3-DPRIME	1	792	3	240	30.303	0.445707	38.1	0
MEG_870|Drugs|Aminoglycosides|Aminoglycoside_O-nucleotidyltransferases|ANT3-DPRIME	1	789	2	19	2.40811	0.0481622	40.3	0
MEG_871|Drugs|Aminoglycosides|Aminoglycoside_O-nucleotidyltransferases|ANT3-DPRIME	1	789	2	21	2.6616	0.0506971	40.4	0
MEG_872|Drugs|Aminoglycosides|Aminoglycoside_O-nucleotidyltransferases|ANT3-DPRIME	1	837	2	19	2.27001	0.0454002	41	40
MEG_874|Drugs|Aminoglycosides|Aminoglycoside_O-nucleotidyltransferases|ANT3-DPRIME	1	792	2	246	31.0606	0.378788	40.4	0
MEG_875|Drugs|Aminoglycosides|Aminoglycoside_O-nucleotidyltransferases|ANT3-DPRIME	1	792	2	300	37.8788	0.378788	40.7	0
MEG_877|Drugs|Aminoglycosides|Aminoglycoside_O-nucleotidyltransferases|ANT3-DPRIME	1	792	1	149	18.8131	0.188131	33.6	0
MEG_879|Drugs|Aminoglycosides|Aminoglycoside_O-nucleotidyltransferases|ANT3-DPRIME	1	789	3	265	33.5868	0.570342	40.8	0
MEG_880|Drugs|Aminoglycosides|Aminoglycoside_O-nucleotidyltransferases|ANT3-DPRIME	1	792	2	224	28.2828	0.378788	40.7	0
MEG_881|Drugs|Aminoglycosides|Aminoglycoside_O-nucleotidyltransferases|ANT3-DPRIME	1	792	4	38	4.79798	0.0959596	40.7	20
MEG_882|Drugs|Aminoglycosides|Aminoglycoside_O-nucleotidyltransferases|ANT3-DPRIME	1	846	17	496	58.6288	1.64303	38.4	0
MEG_883|Drugs|Aminoglycosides|Aminoglycoside_O-nucleotidyltransferases|ANT3-DPRIME	1	792	9	645	81.4394	1.68182	38.9	0
MEG_884|Drugs|Aminoglycosides|Aminoglycoside_O-nucleotidyltransferases|ANT3-DPRIME	1	792	5	302	38.1313	0.825758	37.7	0
MEG_885|Drugs|Aminoglycosides|Aminoglycoside_O-nucleotidyltransferases|ANT3-DPRIME	1	792	4	135	17.0455	0.276515	39.7	0
MEG_886|Drugs|Aminoglycosides|Aminoglycoside_O-nucleotidyltransferases|ANT3-DPRIME	1	792	2	300	37.8788	0.378788	37.2	0
MEG_887|Drugs|Aminoglycosides|Aminoglycoside_O-nucleotidyltransferases|ANT3-DPRIME	1	792	9	414	52.2727	1.67045	39.8	0
MEG_888|Drugs|Aminoglycosides|Aminoglycoside_O-nucleotidyltransferases|ANT3-DPRIME	1	792	8	616	77.7778	1.47348	38.6	0
MEG_889|Drugs|Aminoglycosides|Aminoglycoside_O-nucleotidyltransferases|ANT3-DPRIME	1	792	2	266	33.5859	0.378788	33.8	0
MEG_890|Drugs|Aminoglycosides|Aminoglycoside_O-nucleotidyltransferases|ANT3-DPRIME	1	789	3	299	37.8961	0.448669	36.7	0
MEG_891|Drugs|Aminoglycosides|Aminoglycoside_O-nucleotidyltransferases|ANT3-DPRIME	1	792	4	265	33.4596	0.426768	39.2	0
MEG_892|Drugs|Aminoglycosides|Aminoglycoside_O-nucleotidyltransferases|ANT3-DPRIME	1	792	5	452	57.0707	0.94697	39.7	0
MEG_893|Drugs|Aminoglycosides|Aminoglycoside_O-nucleotidyltransferases|ANT3-DPRIME	1	792	5	542	68.4343	0.94697	39	0
MEG_894|Drugs|Aminoglycosides|Aminoglycoside_O-nucleotidyltransferases|ANT3-DPRIME	1	792	2	274	34.596	0.378788	40.6	0
MEG_895|Drugs|Aminoglycosides|Aminoglycoside_O-nucleotidyltransferases|ANT3-DPRIME	1	792	5	328	41.4141	0.901515	39.5	0
MEG_896|Drugs|Aminoglycosides|Aminoglycoside_O-nucleotidyltransferases|ANT3-DPRIME	1	792	2	21	2.65152	0.0530303	40.8	52
MEG_897|Drugs|Aminoglycosides|Aminoglycoside_O-nucleotidyltransferases|ANT3-DPRIME	1	792	3	353	44.5707	0.445707	37.8	0
MEG_898|Drugs|Aminoglycosides|Aminoglycoside_O-nucleotidyltransferases|ANT3-DPRIME	1	840	8	327	38.9286	0.740476	40.1	32.9
MEG_900|Drugs|Aminoglycosides|Aminoglycoside_O-nucleotidyltransferases|ANT3-DPRIME	1	789	4	152	19.2649	0.385298	40.7	23.5
MEG_901|Drugs|Aminoglycosides|Aminoglycoside_O-nucleotidyltransferases|ANT3-DPRIME	1	789	2	20	2.53485	0.0506971	41	46
MEG_903|Drugs|Aminoglycosides|Aminoglycoside_O-nucleotidyltransferases|ANT3-DPRIME	1	789	2	126	15.9696	0.319392	40.8	0
MEG_904|Drugs|Aminoglycosides|Aminoglycoside_O-nucleotidyltransferases|ANT3-DPRIME	1	789	4	164	20.7858	0.404309	40.1	0
MEG_907|Drugs|Aminoglycosides|Aminoglycoside_O-nucleotidyltransferases|ANT3-DPRIME	1	789	1	137	17.3638	0.173638	35.3	0
MEG_908|Drugs|Aminoglycosides|Aminoglycoside_O-nucleotidyltransferases|ANT3-DPRIME	1	789	2	217	27.5032	0.380228	39.4	0
MEG_909|Drugs|Aminoglycosides|Aminoglycoside_O-nucleotidyltransferases|ANT3-DPRIME	1	789	2	300	38.0228	0.380228	40.7	0
MEG_910|Drugs|Aminoglycosides|Aminoglycoside_O-nucleotidyltransferases|ANT3-DPRIME	1	789	1	150	19.0114	0.190114	37.8	0
MEG_911|Drugs|Aminoglycosides|Aminoglycoside_O-nucleotidyltransferases|ANT3-DPRIME	1	789	4	38	4.81622	0.0963245	39.3	0
MEG_915|Drugs|Aminoglycosides|Aminoglycoside_O-nucleotidyltransferases|ANT3-DPRIME	1	831	48	831	100	7.76414	39.8	21.3
MEG_916|Drugs|Aminoglycosides|Aminoglycoside_O-nucleotidyltransferases|ANT3-DPRIME	1	792	4	411	51.8939	0.704545	37.9	0
MEG_917|Drugs|Aminoglycosides|Aminoglycoside_O-nucleotidyltransferases|ANT3-DPRIME	1	834	2	19	2.27818	0.0455635	41	0
MEG_918|Drugs|Aminoglycosides|Aminoglycoside_O-nucleotidyltransferases|ANT3-DPRIME	1	786	4	22	2.79898	0.100509	40.5	43
MEG_919|Drugs|Aminoglycosides|Aminoglycoside_O-nucleotidyltransferases|ANT3-DPRIME	1	780	4	247	31.6667	0.434615	40	50
MEG_920|Drugs|Aminoglycosides|Aminoglycoside_O-nucleotidyltransferases|ANT3-DPRIME	1	789	4	45	5.70342	0.114068	40	0
MEG_923|Drugs|Aminoglycosides|Aminoglycoside_O-nucleotidyltransferases|ANT3-DPRIME	1	792	2	298	37.6263	0.376263	40.3	0
MEG_925|Drugs|Aminoglycosides|Aminoglycoside_O-nucleotidyltransferases|ANT3-DPRIME	1	783	2	19	2.42656	0.0485313	41	40
MEG_926|Drugs|Aminoglycosides|Aminoglycoside_O-nucleotidyltransferases|ANT3-DPRIME	1	798	2	19	2.38095	0.047619	40.9	0
MEG_929|Drugs|Aminoglycosides|Aminoglycoside_O-nucleotidyltransferases|ANT3-DPRIME	1	780	2	260	33.3333	0.333333	39	0
MEG_930|Drugs|Aminoglycosides|Aminoglycoside_O-nucleotidyltransferases|ANT3-DPRIME	1	780	3	245	31.4103	0.50641	36.6	0
MEG_931|Drugs|Aminoglycosides|Aminoglycoside_O-nucleotidyltransferases|ANT3-DPRIME	1	834	4	406	48.6811	0.691847	37.9	0
MEG_932|Drugs|Aminoglycosides|Aminoglycoside_O-nucleotidyltransferases|ANT3-DPRIME	1	846	18	824	97.3995	2.32033	40.5	0
MEG_933|Drugs|Aminoglycosides|Aminoglycoside_O-nucleotidyltransferases|ANT3-DPRIME	1	792	5	251	31.6919	0.811869	39.3	0
MEG_934|Drugs|Aminoglycosides|Aminoglycoside_O-nucleotidyltransferases|ANT3-DPRIME	1	780	3	150	19.2308	0.241026	40.8	46.7
MEG_935|Drugs|Aminoglycosides|Aminoglycoside_O-nucleotidyltransferases|ANT3-DPRIME	1	792	3	21	2.65152	0.0757576	40.4	44
MEG_936|Drugs|Aminoglycosides|Aminoglycoside_O-nucleotidyltransferases|ANT3-DPRIME	1	789	2	19	2.40811	0.0481622	41	0
MEG_937|Drugs|Aminoglycosides|Aminoglycoside_O-nucleotidyltransferases|ANT3-DPRIME	1	792	2	70	8.83838	0.151515	40.2	0
MEG_938|Drugs|Aminoglycosides|Aminoglycoside_O-nucleotidyltransferases|ANT3-DPRIME	1	792	3	313	39.5202	0.566919	35.5	0
MEG_939|Drugs|Aminoglycosides|Aminoglycoside_O-nucleotidyltransferases|ANT3-DPRIME	1	846	23	846	100	3.25532	39.4	0
MEG_940|Drugs|Aminoglycosides|Aminoglycoside_O-nucleotidyltransferases|ANT3-DPRIME	1	792	1	63	7.95455	0.0795455	41	0
MEG_941|Drugs|Aminoglycosides|Aminoglycoside_O-nucleotidyltransferases|ANT3-DPRIME	1	900	1	36	4	0.04	39.2	0
MEG_942|Drugs|Aminoglycosides|Aminoglycoside_O-nucleotidyltransferases|ANT3-DPRIME	1	792	4	319	40.2778	0.426768	39.9	20
MEG_943|Drugs|Aminoglycosides|Aminoglycoside_O-nucleotidyltransferases|ANT3-DPRIME	1	780	7	672	86.1538	1.34615	39	0
MEG_944|Drugs|Aminoglycosides|Aminoglycoside_O-nucleotidyltransferases|ANT3-DPRIME	1	846	2	285	33.6879	0.336879	37.8	0
MEG_945|Drugs|Aminoglycosides|Aminoglycoside_O-nucleotidyltransferases|ANT3-DPRIME	1	798	15	747	93.609	2.59148	38.7	0
MEG_948|Drugs|Aminoglycosides|Aminoglycoside_O-nucleotidyltransferases|ANT3-DPRIME	1	789	256	789	100	45.6096	39.5	58.2
MEG_949|Drugs|Aminoglycosides|Aminoglycoside_O-nucleotidyltransferases|ANT3-DPRIME	1	972	30	790	81.2757	3.94136	39.5	6
MEG_951|Drugs|Aminoglycosides|Aminoglycoside_O-nucleotidyltransferases|ANT3-DPRIME	1	789	6	487	61.7237	0.752852	37.8	0
MEG_952|Drugs|Aminoglycosides|Aminoglycoside_O-nucleotidyltransferases|ANT3-DPRIME	1	1053	52	488	46.3438	6.63723	39.2	11.8
MEG_954|Drugs|Aminoglycosides|Aminoglycoside_O-nucleotidyltransferases|ANT3-DPRIME	1	792	9	663	83.7121	1.64141	39.1	0
MEG_955|Drugs|Aminoglycosides|Aminoglycoside_O-nucleotidyltransferases|ANT3-DPRIME	1	816	2	289	35.4167	0.354167	38.8	0
MEG_956|Drugs|Aminoglycosides|Aminoglycoside_O-nucleotidyltransferases|ANT3-DPRIME	1	792	4	240	30.303	0.757576	40.4	0
MEG_957|Drugs|Aminoglycosides|Aminoglycoside_O-nucleotidyltransferases|ANT3-DPRIME	1	786	12	587	74.6819	2.29008	39.2	0
MEG_958|Drugs|Aminoglycosides|Aminoglycoside_O-nucleotidyltransferases|ANT3-DPRIME	1	792	14	622	78.5354	2.5202	37.3	0
MEG_959|Drugs|Aminoglycosides|Aminoglycoside_O-nucleotidyltransferases|ANT3-DPRIME	1	780	1	56	7.17949	0.0717949	39.8	0
MEG_960|Drugs|Aminoglycosides|Aminoglycoside_O-nucleotidyltransferases|ANT3-DPRIME	1	780	2	19	2.4359	0.0487179	37.9	40
MEG_961|Drugs|Aminoglycosides|Aminoglycoside_O-nucleotidyltransferases|ANT3-DPRIME	1	792	19	760	95.9596	3.55177	38.9	0
MEG_962|Drugs|Aminoglycosides|Aminoglycoside_O-nucleotidyltransferases|ANT3-DPRIME	1	792	5	347	43.8131	0.616162	38	0
MEG_963|Drugs|Aminoglycosides|Aminoglycoside_O-nucleotidyltransferases|ANT3-DPRIME	1	792	9	646	81.5657	1.24116	39.3	0
MEG_964|Drugs|Aminoglycosides|Aminoglycoside_O-nucleotidyltransferases|ANT3-DPRIME	1	792	10	761	96.0859	1.76136	39.3	0
MEG_965|Drugs|Aminoglycosides|Aminoglycoside_O-nucleotidyltransferases|ANT3-DPRIME	1	675	1	62	9.18519	0.0918519	40.8	0
MEG_966|Drugs|Aminoglycosides|Aminoglycoside_O-nucleotidyltransferases|ANT3-DPRIME	1	792	4	496	62.6263	0.757576	39	0
MEG_967|Drugs|Aminoglycosides|Aminoglycoside_O-nucleotidyltransferases|ANT3-DPRIME	1	790	2	300	37.9747	0.379747	39.2	0
MEG_968|Drugs|Aminoglycosides|Aminoglycoside_O-nucleotidyltransferases|ANT3-DPRIME	1	789	11	725	91.8885	2.03422	39.4	0
MEG_969|Drugs|Aminoglycosides|Aminoglycoside_O-nucleotidyltransferases|ANT3-DPRIME	1	792	10	585	73.8636	1.89268	39.6	0
MEG_970|Drugs|Aminoglycosides|Aminoglycoside_O-nucleotidyltransferases|ANT3-DPRIME	1	792	1	150	18.9394	0.189394	40.7	0
MEG_972|Drugs|Aminoglycosides|Aminoglycoside_O-nucleotidyltransferases|ANT3-DPRIME	1	780	6	530	67.9487	1.15385	40.5	0
MEG_973|Drugs|Aminoglycosides|Aminoglycoside_O-nucleotidyltransferases|ANT3-DPRIME	1	792	9	570	71.9697	1.59848	39.9	0
MEG_975|Drugs|Aminoglycosides|Aminoglycoside_O-nucleotidyltransferases|ANT3-DPRIME	1	819	13	552	67.3993	1.8315	40.3	27.6
MEG_977|Drugs|Aminoglycosides|Aminoglycoside_O-nucleotidyltransferases|ANT4-PRIME	1	771	2	19	2.46433	0.0492866	41	40
MEG_979|Drugs|Aminoglycosides|Aminoglycoside_O-nucleotidyltransferases|ANT4-PRIME	1	762	2	20	2.62467	0.0524934	41	0
MEG_980|Drugs|Aminoglycosides|Aminoglycoside_O-nucleotidyltransferases|ANT4-PRIME	1	762	2	20	2.62467	0.0524934	41	0
MEG_981|Drugs|Aminoglycosides|Aminoglycoside_O-nucleotidyltransferases|ANT4-PRIME	1	771	2	20	2.59403	0.0518807	35.8	0
MEG_982|Drugs|Aminoglycosides|Aminoglycoside_O-nucleotidyltransferases|ANT4-PRIME	1	756	7	58	7.67196	0.178571	40.4	41.7
MEG_984|Drugs|Aminoglycosides|Aminoglycoside_O-nucleotidyltransferases|ANT4-PRIME	1	759	8	76	10.0132	0.200264	40	30
MEG_987|Drugs|Aminoglycosides|Aminoglycoside_O-nucleotidyltransferases|ANT6	1	909	4	38	4.18042	0.0836084	41	20
MEG_989|Drugs|Aminoglycosides|Aminoglycoside_O-nucleotidyltransferases|ANT6	1	849	4	38	4.47585	0.0895171	37.2	0
MEG_990|Drugs|Aminoglycosides|Aminoglycoside_O-nucleotidyltransferases|ANT6	1	900	6	61	6.77778	0.135556	41	48
MEG_992|Drugs|Aminoglycosides|Aminoglycoside_O-nucleotidyltransferases|ANT6	1	855	2	19	2.22222	0.0444444	39.7	40
MEG_994|Drugs|Aminoglycosides|Aminoglycoside_O-nucleotidyltransferases|ANT6	1	909	2	19	2.09021	0.0418042	41	0
MEG_995|Drugs|Aminoglycosides|Aminoglycoside_O-nucleotidyltransferases|ANT6	1	849	2	19	2.23793	0.0447585	40.9	0
MEG_996|Drugs|Aminoglycosides|Aminoglycoside_O-nucleotidyltransferases|ANT6	1	831	2	20	2.40674	0.0469314	40.9	0
MEG_997|Drugs|Aminoglycosides|Aminoglycoside_O-nucleotidyltransferases|ANT6	1	858	4	38	4.4289	0.0885781	40.7	40
MEG_998|Drugs|Aminoglycosides|Aminoglycoside_O-nucleotidyltransferases|ANT6	1	864	6	408	47.2222	0.87963	38.7	60
MEG_999|Drugs|Aminoglycosides|Aminoglycoside_O-nucleotidyltransferases|ANT6	1	564	2	20	3.5461	0.070922	40.9	46
MEG_1000|Drugs|Aminoglycosides|Aminoglycoside_O-nucleotidyltransferases|ANT6	1	864	2	19	2.19907	0.0439815	35.3	40
MEG_1001|Drugs|Aminoglycosides|Aminoglycoside_O-nucleotidyltransferases|ANT6	1	849	2	19	2.23793	0.0447585	40.9	0
MEG_1002|Drugs|Aminoglycosides|Aminoglycoside_O-nucleotidyltransferases|ANT6	1	855	2	19	2.22222	0.0444444	41	40
MEG_1006|Drugs|Aminoglycosides|Aminoglycoside_O-nucleotidyltransferases|ANT9	1	774	4	38	4.90956	0.0981912	40.7	40
MEG_1008|Drugs|Aminoglycosides|Aminoglycoside_O-phosphotransferases|APH2-DPRIME	1	900	4	39	4.33333	0.0866667	41	23
MEG_1009|Drugs|Aminoglycosides|Aminoglycoside_O-phosphotransferases|APH2-DPRIME	1	891	2	19	2.13244	0.0426487	41	40
MEG_1010|Drugs|Aminoglycosides|Aminoglycoside_O-phosphotransferases|APH2-DPRIME	1	894	2	21	2.34899	0.0447427	40.8	40
MEG_1011|Drugs|Aminoglycosides|Aminoglycoside_O-phosphotransferases|APH2-DPRIME	1	900	2	19	2.11111	0.0422222	41	0
MEG_1012|Drugs|Aminoglycosides|Aminoglycoside_O-phosphotransferases|APH2-DPRIME	1	906	2	19	2.09713	0.0419426	41	0
MEG_1013|Drugs|Aminoglycosides|Aminoglycoside_O-phosphotransferases|APH2-DPRIME	1	900	2	19	2.11111	0.0422222	40.9	0
MEG_1015|Drugs|Aminoglycosides|Aminoglycoside_O-phosphotransferases|APH2-DPRIME	1	906	2	19	2.09713	0.0419426	40.9	0
MEG_1016|Drugs|Aminoglycosides|Aminoglycoside_O-phosphotransferases|APH2-DPRIME	1	795	2	19	2.38994	0.0477987	41	0
MEG_1018|Drugs|Aminoglycosides|Aminoglycoside_O-phosphotransferases|APH2-DPRIME	1	921	4	38	4.12595	0.082519	40.9	40
MEG_1019|Drugs|Aminoglycosides|Aminoglycoside_O-phosphotransferases|APH3-DPRIME	1	828	120	828	100	18.8623	39.5	25.3
MEG_1021|Drugs|Aminoglycosides|Aminoglycoside_O-phosphotransferases|APH3-DPRIME	1	804	14	118	14.6766	0.333333	39.4	40.9
MEG_1023|Drugs|Aminoglycosides|Aminoglycoside_O-phosphotransferases|APH3-DPRIME	1	816	1	77	9.43627	0.0943627	37.7	7
MEG_1024|Drugs|Aminoglycosides|Aminoglycoside_O-phosphotransferases|APH3-DPRIME	1	816	4	39	4.77941	0.0955882	41	23
MEG_1025|Drugs|Aminoglycosides|Aminoglycoside_O-phosphotransferases|APH3-DPRIME	1	816	3	70	8.57843	0.109069	38.5	0
MEG_1028|Drugs|Aminoglycosides|Aminoglycoside_O-phosphotransferases|APH3-DPRIME	1	816	1	51	6.25	0.0625	40.3	0
MEG_1029|Drugs|Aminoglycosides|Aminoglycoside_O-phosphotransferases|APH3-DPRIME	1	816	3	72	8.82353	0.11152	37.9	0
MEG_1031|Drugs|Aminoglycosides|Aminoglycoside_O-phosphotransferases|APH3-DPRIME	1	816	6	60	7.35294	0.147059	40.6	30.7
MEG_1032|Drugs|Aminoglycosides|Aminoglycoside_O-phosphotransferases|APH3-DPRIME	1	819	20	113	13.7973	0.496947	39.5	4.6
MEG_1033|Drugs|Aminoglycosides|Aminoglycoside_O-phosphotransferases|APH3-DPRIME	1	819	11	55	6.71551	0.264957	38.9	0
MEG_1034|Drugs|Aminoglycosides|Aminoglycoside_O-phosphotransferases|APH3-DPRIME	1	807	22	183	22.6766	0.540273	39.6	4.18
MEG_1035|Drugs|Aminoglycosides|Aminoglycoside_O-phosphotransferases|APH3-DPRIME	1	795	15	117	14.717	0.362264	40.6	25.2
MEG_1036|Drugs|Aminoglycosides|Aminoglycoside_O-phosphotransferases|APH3-DPRIME	1	804	12	359	44.6517	0.619403	39.7	47.3
MEG_1037|Drugs|Aminoglycosides|Aminoglycoside_O-phosphotransferases|APH3-DPRIME	1	807	20	169	20.9418	0.477076	39.8	12.6
MEG_1038|Drugs|Aminoglycosides|Aminoglycoside_O-phosphotransferases|APH3-DPRIME	1	795	2	19	2.38994	0.0477987	41	0
MEG_1039|Drugs|Aminoglycosides|Aminoglycoside_O-phosphotransferases|APH3-DPRIME	1	795	2	19	2.38994	0.0477987	40.9	0
MEG_1040|Drugs|Aminoglycosides|Aminoglycoside_O-phosphotransferases|APH3-DPRIME	1	795	4	38	4.77987	0.0955975	41	20
MEG_1043|Drugs|Aminoglycosides|Aminoglycoside_O-phosphotransferases|APH3-DPRIME	1	816	3	97	11.8873	0.142157	39.6	0
MEG_1045|Drugs|Aminoglycosides|Aminoglycoside_O-phosphotransferases|APH3-DPRIME	1	804	82	803	99.8756	15.0336	39.7	0
MEG_1046|Drugs|Aminoglycosides|Aminoglycoside_O-phosphotransferases|APH3-DPRIME	1	804	48	794	98.7562	8.61443	39.2	0
MEG_1047|Drugs|Aminoglycosides|Aminoglycoside_O-phosphotransferases|APH3-DPRIME	1	801	3	21	2.62172	0.0761548	40.9	48
MEG_1048|Drugs|Aminoglycosides|Aminoglycoside_O-phosphotransferases|APH3-DPRIME	1	780	2	20	2.5641	0.0512821	40.7	46
MEG_1049|Drugs|Aminoglycosides|Aminoglycoside_O-phosphotransferases|APH3-DPRIME	1	765	6	57	7.45098	0.14902	41	13.3
MEG_1050|Drugs|Aminoglycosides|Aminoglycoside_O-phosphotransferases|APH3-DPRIME	1	795	6	62	7.79874	0.155975	39.8	0
MEG_1051|Drugs|Aminoglycosides|Aminoglycoside_O-phosphotransferases|APH3-DPRIME	1	819	11	66	8.05861	0.261294	39.4	0
MEG_1052|Drugs|Aminoglycosides|Aminoglycoside_O-phosphotransferases|APH3-DPRIME	1	813	14	123	15.1292	0.327183	39.6	5.71
MEG_1053|Drugs|Aminoglycosides|Aminoglycoside_O-phosphotransferases|APH3-DPRIME	1	804	73	789	98.1343	13.3532	39.4	0
MEG_1054|Drugs|Aminoglycosides|Aminoglycoside_O-phosphotransferases|APH3-DPRIME	1	804	59	714	88.806	10.1567	39.7	0
MEG_1055|Drugs|Aminoglycosides|Aminoglycoside_O-phosphotransferases|APH3-DPRIME	1	804	22	625	77.7363	3.94154	39.7	0
MEG_1056|Drugs|Aminoglycosides|Aminoglycoside_O-phosphotransferases|APH3-DPRIME	1	816	12	78	9.55882	0.291667	38.8	45
MEG_1057|Drugs|Aminoglycosides|Aminoglycoside_O-phosphotransferases|APH3-DPRIME	1	804	68	801	99.6269	12.0958	39.2	0
MEG_1058|Drugs|Aminoglycosides|Aminoglycoside_O-phosphotransferases|APH3-DPRIME	1	492	32	492	100	8.80285	39.3	0
MEG_1059|Drugs|Aminoglycosides|Aminoglycoside_O-phosphotransferases|APH3-PRIME	1	789	4	42	5.32319	0.105196	41	49
MEG_1062|Drugs|Aminoglycosides|Aminoglycoside_O-phosphotransferases|APH3-PRIME	1	777	8	78	10.0386	0.200772	40.2	21.5
MEG_1063|Drugs|Aminoglycosides|Aminoglycoside_O-phosphotransferases|APH3-PRIME	1	780	1	150	19.2308	0.192308	40.3	30
MEG_1065|Drugs|Aminoglycosides|Aminoglycoside_O-phosphotransferases|APH3-PRIME	1	780	3	169	21.6667	0.241026	40.8	0
MEG_1066|Drugs|Aminoglycosides|Aminoglycoside_O-phosphotransferases|APH3-PRIME	1	804	10	61	7.58706	0.24005	40.9	33.8
MEG_1067|Drugs|Aminoglycosides|Aminoglycoside_O-phosphotransferases|APH3-PRIME	1	804	20	173	21.5174	0.478856	40.9	36.6
MEG_1068|Drugs|Aminoglycosides|Aminoglycoside_O-phosphotransferases|APH3-PRIME	1	807	8	60	7.43494	0.198265	39.3	0
MEG_1069|Drugs|Aminoglycosides|Aminoglycoside_O-phosphotransferases|APH3-PRIME	1	780	4	181	23.2051	0.283333	40.1	21.8
MEG_1071|Drugs|Aminoglycosides|Aminoglycoside_O-phosphotransferases|APH3-PRIME	1	792	22	182	22.9798	0.539141	40	7.27
MEG_1072|Drugs|Aminoglycosides|Aminoglycoside_O-phosphotransferases|APH3-PRIME	1	753	2	19	2.52324	0.0504648	40.8	40
MEG_1073|Drugs|Aminoglycosides|Aminoglycoside_O-phosphotransferases|APH3-PRIME	1	795	20	176	22.1384	0.498113	39.7	44.8
MEG_1074|Drugs|Aminoglycosides|Aminoglycoside_O-phosphotransferases|APH3-PRIME	1	789	3	20	2.53485	0.0735108	40.5	40
MEG_1075|Drugs|Aminoglycosides|Aminoglycoside_O-phosphotransferases|APH3-PRIME	1	780	7	476	61.0256	0.851282	39.9	7.71
MEG_1076|Drugs|Aminoglycosides|Aminoglycoside_O-phosphotransferases|APH3-PRIME	1	807	24	184	22.8005	0.577447	40.4	15.3
MEG_1077|Drugs|Aminoglycosides|Aminoglycoside_O-phosphotransferases|APH3-PRIME	1	813	19	132	16.2362	0.460025	39.8	14.5
MEG_1078|Drugs|Aminoglycosides|Aminoglycoside_O-phosphotransferases|APH3-PRIME	1	816	2	19	2.32843	0.0465686	41	0
MEG_1080|Drugs|Aminoglycosides|Aminoglycoside_O-phosphotransferases|APH3-PRIME	1	795	4	42	5.28302	0.10566	41	0
MEG_1081|Drugs|Aminoglycosides|Aminoglycoside_O-phosphotransferases|APH3-PRIME	1	780	6	41	5.25641	0.148718	41	0
MEG_1082|Drugs|Aminoglycosides|Aminoglycoside_O-phosphotransferases|APH4	1	1026	2	19	1.85185	0.037037	40.1	40
MEG_1083|Drugs|Aminoglycosides|Aminoglycoside_O-phosphotransferases|APH4	1	1263	6	57	4.51306	0.0902613	41	40
MEG_1084|Drugs|Aminoglycosides|Aminoglycoside_O-phosphotransferases|APH6	1	837	75	798	95.3405	12.0454	39.2	0
MEG_1085|Drugs|Aminoglycosides|Aminoglycoside_O-phosphotransferases|APH6	1	837	76	814	97.2521	12.4671	38.9	0
MEG_1086|Drugs|Aminoglycosides|Aminoglycoside_O-phosphotransferases|APH6	1	837	79	837	100	13.1481	38.9	0
MEG_1087|Drugs|Aminoglycosides|Aminoglycoside_O-phosphotransferases|APH6	1	837	62	800	95.5795	9.98925	39.1	0
MEG_1088|Drugs|Aminoglycosides|Aminoglycoside_O-phosphotransferases|APH6	1	924	21	144	15.5844	0.435065	40.5	12
MEG_1089|Drugs|Aminoglycosides|Aminoglycoside_O-phosphotransferases|APH6	1	924	18	135	14.6104	0.380952	40.5	43.3
MEG_1090|Drugs|Aminoglycosides|Aminoglycoside_O-phosphotransferases|APH6	1	843	12	92	10.9134	0.276394	39.1	0
MEG_1091|Drugs|Aminoglycosides|Aminoglycoside_O-phosphotransferases|APH6	1	837	84	811	96.8937	14.1553	39.6	0
MEG_1092|Drugs|Aminoglycosides|Aminoglycoside_O-phosphotransferases|APH6	1	801	14	115	14.3571	0.33583	39.6	0
MEG_1093|Drugs|Aminoglycosides|Aminoglycoside_O-phosphotransferases|APH6	1	924	39	279	30.1948	0.833333	40.2	42.8
MEG_1094|Drugs|Aminoglycosides|Aminoglycoside_O-phosphotransferases|APH6	1	924	10	97	10.4978	0.209957	40.3	0
MEG_1095|Drugs|Aminoglycosides|Aminoglycoside_O-phosphotransferases|APH6	1	837	73	837	100	11.6308	39	1.15
MEG_1096|Drugs|Aminoglycosides|Aminoglycoside_O-phosphotransferases|APH6	1	837	69	822	98.2079	11.135	38.7	0
MEG_1097|Drugs|Aminoglycosides|Aminoglycoside_O-phosphotransferases|APH6	1	831	55	664	79.9037	9.46089	39.5	0
MEG_1098|Drugs|Aminoglycosides|Aminoglycoside_O-phosphotransferases|APH7-DPRIME	1	999	23	200	20.02	0.454454	40.7	44
MEG_1100|Drugs|Aminoglycosides|Aminoglycoside_O-phosphotransferases|APH9	1	993	26	204	20.5438	0.513595	40	43.4
MEG_1101|Drugs|Aminoglycosides|Aminoglycoside_O-phosphotransferases|APH9	1	996	3	21	2.10843	0.061245	41	48
MEG_1104|Drugs|betalactams|Class_C_betalactamases|AQU	1	1143	6	57	4.98688	0.0997375	40.2	13.3
MEG_1105|Drugs|betalactams|Class_C_betalactamases|AQU	1	1143	16	137	11.986	0.285214	40.3	10
MEG_1106|Drugs|betalactams|Class_C_betalactamases|AQU	1	1149	15	304	26.4578	0.562228	39.9	19.1
MEG_1107|Biocides|Multi-biocide_resistance|Multi-biocide_resistance_regulator|ARIR	1	267	2	20	7.49064	0.149813	40.3	46
MEG_1111|Drugs|betalactams|Class_A_betalactamases|ARL	1	849	4	39	4.59364	0.0918728	39.6	43
MEG_1117|Drugs|Multi-drug_resistance|MDR_regulator|ARLR	1	660	2	19	2.87879	0.0575758	41	0
MEG_1120|Drugs|Aminoglycosides|16S_rRNA_methyltransferases|ARMA	1	774	2	19	2.45478	0.0490956	41	40
MEG_1122|Drugs|Cationic_antimicrobial_peptides|Polymyxin_B_resistance_regulator|ARNA	1	1989	215	1590	79.9397	6.00503	39.6	46.8
MEG_1123|Drugs|Rifampin|Rifampin_ADP-ribosyltransferase_Arr|ARR	1	453	5	326	71.9647	1.45254	39.8	0
MEG_1124|Drugs|Rifampin|Rifampin_ADP-ribosyltransferase_Arr|ARR	1	453	10	305	67.3289	2.04857	40	0
MEG_1125|Drugs|Rifampin|Rifampin_ADP-ribosyltransferase_Arr|ARR	1	453	10	326	71.9647	2.66667	40.4	0
MEG_1126|Drugs|Rifampin|Rifampin_ADP-ribosyltransferase_Arr|ARR	1	414	4	38	9.17874	0.183575	39.6	40
MEG_1127|Drugs|Rifampin|Rifampin_ADP-ribosyltransferase_Arr|ARR	1	453	14	453	100	3.92274	38.2	0
MEG_1128|Drugs|Rifampin|Rifampin_ADP-ribosyltransferase_Arr|ARR	1	432	4	39	9.02778	0.180556	37.3	43
MEG_1129|Drugs|Rifampin|Rifampin_ADP-ribosyltransferase_Arr|ARR	1	453	21	435	96.0265	5.75717	39.4	6.1
MEG_1130|Drugs|Rifampin|Rifampin_ADP-ribosyltransferase_Arr|ARR	1	453	3	39	8.60927	0.128035	40.2	28.7
MEG_1132|Drugs|Rifampin|Rifampin_ADP-ribosyltransferase_Arr|ARR	1	453	23	431	95.1435	6.6755	38.7	1.83
MEG_1133|Drugs|Rifampin|Rifampin_ADP-ribosyltransferase_Arr|ARR	1	453	2	19	4.19426	0.0838852	38.8	40
MEG_1134|Drugs|Rifampin|Rifampin_ADP-ribosyltransferase_Arr|ARR	1	453	7	348	76.8212	1.74393	40	60
MEG_1135|Drugs|Rifampin|Rifampin_ADP-ribosyltransferase_Arr|ARR	1	543	56	543	100	13.5912	39.5	37
MEG_1136|Drugs|Rifampin|Rifampin_ADP-ribosyltransferase_Arr|ARR	1	453	2	21	4.63576	0.0927152	40.3	0
MEG_1137|Drugs|Rifampin|Rifampin_ADP-ribosyltransferase_Arr|ARR	1	453	2	20	4.41501	0.0883002	40	0
MEG_1138|Drugs|Rifampin|Rifampin_ADP-ribosyltransferase_Arr|ARR	1	453	4	255	56.2914	1.09713	40.5	0
MEG_1139|Metals|Arsenic_resistance|Arsenic_resistance_protein|ARRA	1	2565	2	20	0.779727	0.0155945	40.8	0
MEG_1140|Metals|Arsenic_resistance|Arsenic_resistance_protein|ARRA	1	2565	4	38	1.48148	0.0296296	37.5	0
MEG_1141|Metals|Arsenic_resistance|Arsenic_resistance_protein|ARRB	1	705	2	19	2.69504	0.0539007	38.4	40
MEG_1142|Metals|Multi-metal_resistance|Multi-metal_resistance_protein|ARSA	1	1752	20	250	14.2694	0.3379	40.7	42.4
MEG_1143|Metals|Multi-metal_resistance|Multi-metal_resistance_protein|ARSA	1	1752	10	111	6.33562	0.126712	40.6	45.6
MEG_1144|Metals|Multi-metal_resistance|Multi-metal_resistance_protein|ARSA	1	1752	17	239	13.6416	0.269406	40.2	47.5
MEG_1145|Metals|Arsenic_resistance|Arsenic_resistance_protein|ARSB	1	1290	11	181	14.031	0.344186	40.4	47.5
MEG_1146|Metals|Arsenic_resistance|Arsenic_resistance_protein|ARSB	1	1041	6	64	6.14793	0.122959	40.5	15.3
MEG_1147|Metals|Arsenic_resistance|Arsenic_resistance_protein|ARSB	1	1041	4	128	12.2959	0.186359	40.7	0
MEG_1148|Metals|Multi-metal_resistance|Multi-metal_resistance_protein|ARSBM	1	1290	21	317	24.5736	0.532558	40.6	43.4
MEG_1149|Metals|Multi-metal_resistance|Multi-metal_resistance_protein|ARSBM	1	1290	2	20	1.55039	0.0310078	36.5	46
MEG_1151|Metals|Multi-metal_resistance|Multi-metal_resistance_protein|ARSBM	1	1290	13	443	34.3411	0.469767	40.7	30.8
MEG_1153|Metals|Multi-metal_resistance|Multi-metal_resistance_protein|ARSBM	1	1290	20	334	25.8915	0.488372	40.4	34.8
MEG_1155|Metals|Arsenic_resistance|Arsenic_resistance_protein|ARSC	1	396	2	19	4.79798	0.0959596	41	40
MEG_1160|Metals|Arsenic_resistance|Arsenic_resistance_protein|ARSC	1	396	4	38	9.59596	0.191919	40.9	40
MEG_1161|Metals|Multi-metal_resistance|Multi-metal_resistance_protein|ARSCM	1	426	4	38	8.92019	0.178404	40.6	20
MEG_1162|Metals|Multi-metal_resistance|Multi-metal_resistance_protein|ARSCM	1	426	2	19	4.46009	0.0892019	41	0
MEG_1164|Metals|Multi-metal_resistance|Multi-metal_resistance_protein|ARSCM	1	426	7	124	29.108	0.638498	40.8	44.1
MEG_1167|Metals|Arsenic_resistance|Arsenic_resistance_protein|ARSH	1	699	14	125	17.8827	0.449213	40.7	48
MEG_1168|Biocides|Naphthoquinone|Naphthoquinone_resistance_protein|ARSHN	1	621	6	88	14.1707	0.283414	40	36
MEG_1169|Metals|Arsenic_resistance|Arsenic_resistance_protein|ARSM	1	852	30	296	34.7418	0.960094	40.1	45
MEG_1170|Metals|Arsenic_resistance|Arsenic_resistance_protein|ARSP	1	948	8	62	6.54008	0.163502	40.6	42.2
MEG_1171|Metals|Arsenic_resistance|Arsenic_resistance_regulator|ARSR	1	354	2	20	5.64972	0.110169	41	40
MEG_1173|Metals|Arsenic_resistance|Arsenic_resistance_regulator|ARSR	1	354	2	19	5.36723	0.107345	41	40
MEG_1176|Metals|Multi-metal_resistance|Multi-metal_resistance_protein|ARSRM	1	354	2	32	9.03955	0.180791	40.7	54
MEG_1178|Metals|Arsenic_resistance|Arsenic_resistance_protein|ARST	1	975	30	319	32.7179	0.745641	40.2	45.7
MEG_1179|Drugs|Multi-drug_resistance|Multi-drug_RND_efflux_regulator|ASMA	1	1824	33	270	14.8026	0.36568	40.8	45.9
MEG_1180|Drugs|Multi-drug_resistance|Multi-drug_RND_efflux_regulator|ASMA	1	1854	14	468	25.2427	0.359223	38	47.4
MEG_1181|Biocides|Acid_resistance|Acid_resistance_protein|ASR	1	336	4	289	86.0119	0.973214	40.5	45
MEG_1182|Biocides|Acid_resistance|Acid_resistance_protein|ASR	1	309	2	19	6.14887	0.122977	40.9	0
MEG_1183|Drugs|betalactams|Class_A_betalactamases|AST	1	933	28	147	15.7556	0.57985	40.6	37.9
MEG_1184|Drugs|betalactams|Class_A_betalactamases|AXC	1	897	6	39	4.34783	0.12709	41	0
MEG_1185|Multi-compound|Drug_and_biocide_resistance|Drug_and_biocide_RND_efflux_pumps|AXY	1	3138	250	1609	51.2747	3.15488	39.9	36
MEG_1186|Multi-compound|Drug_and_biocide_resistance|Drug_and_biocide_RND_efflux_pumps|AXY	1	1176	53	421	35.7993	0.903061	40.2	42.7
MEG_1187|Multi-compound|Drug_and_biocide_resistance|Drug_and_biocide_RND_efflux_pumps|AXYZ|RequiresSNPConfirmation	1	639	14	107	16.7449	0.425665	39	42.6
MEG_1188|Drugs|betalactams|Class_C_betalactamases|AZECL	1	1146	2	21	1.83246	0.0366492	40.9	0
MEG_1189|Drugs|Bacitracin|Undecaprenyl_pyrophosphate_phosphatase|BACA	1	822	10	141	17.1533	0.343066	40.5	0
MEG_1190|Drugs|Bacitracin|Undecaprenyl_pyrophosphate_phosphatase|BACA	1	822	9	165	20.073	0.349148	38.9	0
MEG_1191|Multi-compound|Drug_and_biocide_and_metal_resistance|Drug_and_biocide_and_metal_RND_efflux_regulator|BAER	1	723	4	41	5.67082	0.113416	38.2	49
MEG_1192|Multi-compound|Drug_and_biocide_and_metal_resistance|Drug_and_biocide_and_metal_RND_efflux_regulator|BAER	1	723	10	160	22.13	0.576763	38.8	51.7
MEG_1193|Multi-compound|Drug_and_biocide_and_metal_resistance|Drug_and_biocide_and_metal_RND_efflux_regulator|BAES	1	1404	13	116	8.26211	0.178775	40.3	0
MEG_1194|Multi-compound|Drug_and_biocide_and_metal_resistance|Drug_and_biocide_and_metal_RND_efflux_regulator|BAES	1	1404	23	146	10.3989	0.336895	40.4	44
MEG_1195|Multi-compound|Drug_and_biocide_and_metal_resistance|Drug_and_biocide_and_metal_RND_efflux_regulator|BAES	1	1401	11	81	5.78158	0.155603	39.9	0
MEG_1196|Drugs|Bacitracin|Undecaprenyl_pyrophosphate_phosphatase|BAHA	1	2259	2	20	0.885347	0.0177069	40.8	46
MEG_1197|Drugs|Cationic_antimicrobial_peptides|Polymyxin_B_resistance_regulator|BASRS|RequiresSNPConfirmation	1	666	58	299	44.8949	1.80631	40.1	42.8
MEG_1198|Drugs|Cationic_antimicrobial_peptides|Polymyxin_B_resistance_regulator|BASRS	1	1434	79	567	39.5397	1.09763	40.6	42.2
MEG_1199|Drugs|betalactams|Class_D_betalactamases|BAT	1	807	2	19	2.3544	0.047088	40.9	40
MEG_1203|Drugs|betalactams|Class_B_betalactamases|BCII	1	774	6	56	7.23514	0.148579	41	41
MEG_1209|Multi-compound|Drug_and_biocide_resistance|Drug_and_biocide_MFS_efflux_pumps|BCR	1	1134	8	78	6.87831	0.137566	40.7	0
MEG_1210|Multi-compound|Drug_and_biocide_resistance|Drug_and_biocide_MFS_efflux_pumps|BCR	1	1191	12	515	43.241	0.574307	38.5	6.67
MEG_1211|Multi-compound|Drug_and_biocide_resistance|Drug_and_biocide_MFS_efflux_pumps|BCR	1	1134	2	21	1.85185	0.0361552	41	0
MEG_1212|Multi-compound|Drug_and_biocide_resistance|Drug_and_biocide_MFS_efflux_pumps|BCR1	1	1209	77	537	44.4169	1.35897	39.9	41.6
MEG_1213|Drugs|Bacitracin|Bacitracin_ABC_transporter|BCRA	1	921	4	38	4.12595	0.082519	40.7	40
MEG_1214|Drugs|Bacitracin|Bacitracin_ABC_transporter|BCRB	1	627	8	56	8.93142	0.264753	40.7	46.5
MEG_1215|Drugs|Bacitracin|Bacitracin_ABC_transporter|BCRC	1	612	4	38	6.20915	0.124183	38.9	40
MEG_1216|Multi-compound|Drug_and_biocide_resistance|Drug_and_biocide_SMR_efflux_pumps|BCRCM	1	345	1	150	43.4783	0.434783	40.7	8
MEG_1217|Multi-compound|Drug_and_biocide_resistance|Drug_and_biocide_SMR_efflux_pumps|BCRCM	1	318	1	108	33.9623	0.339623	40.6	60
MEG_1223|Multi-compound|Drug_and_biocide_resistance|Drug_and_biocide_RND_efflux_pumps|BEPC	1	1371	8	78	5.68928	0.113786	40.7	43
MEG_1224|Multi-compound|Drug_and_biocide_resistance|Drug_and_biocide_RND_efflux_pumps|BEPD	1	1194	13	104	8.71022	0.213568	41	43.7
MEG_1225|Multi-compound|Drug_and_biocide_resistance|Drug_and_biocide_RND_efflux_pumps|BEPE	1	3156	89	982	31.1153	0.912548	39.7	41
MEG_1226|Multi-compound|Drug_and_biocide_resistance|Drug_and_biocide_RND_efflux_pumps|BEPF	1	1236	22	166	13.4304	0.347896	39.8	43.3
MEG_1227|Multi-compound|Drug_and_biocide_resistance|Drug_and_biocide_RND_efflux_pumps|BEPG	1	3225	53	418	12.9612	0.356899	40.4	38.8
MEG_1228|Drugs|betalactams|Class_A_betalactamases|BES	1	879	10	100	11.3766	0.226394	40.4	37.4
MEG_1229|Multi-compound|Drug_and_biocide_resistance|Drug_and_biocide_MATE_efflux_pumps|BEXA	1	1332	2	19	1.42643	0.0285285	41	40
MEG_1230|Metals|Iron_resistance|Iron_resistance_protein|BFRA	1	480	2	19	3.95833	0.0791667	40.7	40
MEG_1232|Drugs|betalactams|Class_A_betalactamases|BIC	1	885	8	76	8.58757	0.171751	40.8	40
MEG_1234|Drugs|betalactams|Class_B_betalactamases|BJP1	1	885	28	240	27.1186	0.618079	39.8	36.9
MEG_1235|Drugs|betalactams|Class_B_betalactamases|BJP1	1	885	14	133	15.0282	0.305085	40.6	41.7
MEG_1236|Drugs|betalactams|Class_A_betalactamases|BKC	1	942	22	421	44.6921	0.961783	39.9	4.73
MEG_1239|Drugs|betalactams|Class_A_betalactamases|BLAA	1	885	2	19	2.14689	0.0429379	39.4	0
MEG_1240|Drugs|betalactams|Class_A_betalactamases|BLAA	1	882	70	882	100	9.77551	39	58.1
MEG_1241|Drugs|betalactams|Class_A_betalactamases|BLAA	1	885	2	19	2.14689	0.0429379	41	0
MEG_1242|Drugs|betalactams|Class_A_betalactamases|BLAA	1	924	12	65	7.03463	0.25	40.4	41.5
MEG_1243|Drugs|betalactams|Class_A_betalactamases|BLAA	1	1038	8	78	7.51445	0.150289	40.8	43
MEG_1244|Drugs|betalactams|Class_A_betalactamases|BLAA	1	960	6	43	4.47917	0.11875	40.1	40
MEG_1245|Drugs|betalactams|Class_A_betalactamases|BLAA	1	885	8	63	7.11864	0.176271	39.9	43
MEG_1246|Drugs|betalactams|Class_A_betalactamases|BLAA	1	1020	25	792	77.6471	2.61569	39.8	54.4
MEG_1247|Drugs|betalactams|Class_A_betalactamases|BLAA	1	1275	2	20	1.56863	0.0313725	41	46
MEG_1249|Drugs|betalactams|Class_A_betalactamases|BLAA	1	855	2	19	2.22222	0.0444444	40.9	0
MEG_1253|Drugs|betalactams|Class_B_betalactamases|BLAB	1	750	2	20	2.66667	0.052	40.8	40
MEG_1259|Drugs|betalactams|Class_B_betalactamases|BLAB	1	750	2	19	2.53333	0.0506667	39.1	0
MEG_1270|Drugs|betalactams|Class_C_betalactamases|BLAC	1	1137	16	106	9.32278	0.273527	40.8	42.2
MEG_1271|Drugs|betalactams|Class_C_betalactamases|BLAC	1	1161	17	153	13.1783	0.285099	40.8	42.5
MEG_1272|Drugs|betalactams|Class_A_betalactamases|BLACRP	1	882	22	147	16.6667	0.486395	39.1	42.6
MEG_1273|Drugs|betalactams|Class_C_betalactamases|BLAE	1	1143	16	129	11.2861	0.267717	39.6	40.8
MEG_1274|Drugs|betalactams|Class_B_betalactamases|BLAEAM	1	957	10	97	10.1358	0.202717	40.9	42.4
MEG_1275|Drugs|betalactams|Class_C_betalactamases|BLAEC	1	1134	4	48	4.2328	0.0767196	39.9	0
MEG_1276|Drugs|betalactams|Class_C_betalactamases|BLAEC	1	1134	2	29	2.55732	0.0511464	41	0
MEG_1277|Drugs|betalactams|Class_C_betalactamases|BLAEC	1	1134	7	68	5.99647	0.131393	40.4	0
MEG_1278|Drugs|betalactams|Class_C_betalactamases|BLAEC	1	1134	2	35	3.08642	0.0617284	40.8	0
MEG_1280|Drugs|betalactams|Class_C_betalactamases|BLAEC	1	1134	1	32	2.82187	0.0282187	40.9	0
MEG_1282|Drugs|betalactams|Class_C_betalactamases|BLAEC	1	1134	1	35	3.08642	0.0308642	40.4	0
MEG_1283|Drugs|betalactams|Class_C_betalactamases|BLAEC	1	1134	1	36	3.1746	0.031746	41	0
MEG_1285|Drugs|betalactams|Class_B_betalactamases|BLAECM	1	912	10	99	10.8553	0.217105	40.5	43.6
MEG_1286|Drugs|betalactams|Class_A_betalactamases|BLAF	1	885	20	144	16.2712	0.438418	40.2	42.4
MEG_1287|Drugs|betalactams|Penicillin_binding_protein_regulator|BLAI	1	381	2	20	5.24934	0.104987	40.7	46
MEG_1288|Drugs|betalactams|Penicillin_binding_protein_regulator|BLAI	1	771	2	19	2.46433	0.0492866	37.8	40
MEG_1290|Drugs|betalactams|Class_A_betalactamases|BLAL	1	978	8	81	8.28221	0.163599	40	10
MEG_1291|Drugs|betalactams|Class_A_betalactamases|BLAL	1	978	24	175	17.8937	0.48364	39.6	14.3
MEG_1292|Drugs|betalactams|Class_A_betalactamases|BLAL	1	978	18	149	15.2352	0.356851	40	19.8
MEG_1294|Drugs|betalactams|Class_A_betalactamases|BLAP	1	924	2	19	2.05628	0.0411255	41	40
MEG_1295|Drugs|betalactams|Class_A_betalactamases|BLAPAM	1	864	28	211	24.4213	0.65162	39.1	35.8
MEG_1298|Drugs|betalactams|Penicillin_binding_protein_regulator|BLAR	1	1782	6	58	3.25477	0.0650954	40.9	42
MEG_1299|Drugs|betalactams|Penicillin_binding_protein_regulator|BLAR	1	1758	2	19	1.08077	0.0216155	40.5	0
MEG_1301|Drugs|betalactams|Penicillin_binding_protein_regulator|BLAR	1	1758	2	21	1.19454	0.0238908	41	0
MEG_1302|Drugs|betalactams|Penicillin_binding_protein_regulator|BLAR	1	1758	2	25	1.42207	0.0273038	38.1	0
MEG_1303|Drugs|betalactams|Penicillin_binding_protein_regulator|BLAR	1	1767	2	20	1.13186	0.0220713	41	40
MEG_1304|Drugs|betalactams|Class_A_betalactamases|BLAS	1	882	20	162	18.3673	0.441043	40.1	42.7
MEG_1305|Drugs|betalactams|Class_A_betalactamases|BLASGM	1	930	20	165	17.7419	0.417204	40.3	34.1
MEG_1306|Drugs|betalactams|Class_A_betalactamases|BLASGM	1	930	17	168	18.0645	0.365591	40	0
MEG_1307|Drugs|betalactams|Class_A_betalactamases|BLASGM	1	930	15	139	14.9462	0.322581	39.7	0
MEG_1308|Drugs|betalactams|Class_A_betalactamases|BLASGM	1	966	50	274	28.3644	1.03106	40.3	37.4
MEG_1309|Drugs|betalactams|Class_A_betalactamases|BLASGM	1	981	24	187	19.0622	0.471967	39.3	34.3
MEG_1310|Drugs|betalactams|Class_A_betalactamases|BLASGM	1	981	36	223	22.7319	0.723751	39.7	36.8
MEG_1311|Drugs|betalactams|Class_A_betalactamases|BLASGM	1	981	35	268	27.3191	0.722732	39.9	34.2
MEG_1312|Drugs|betalactams|Class_A_betalactamases|BLASGM	1	936	14	133	14.2094	0.284188	40.1	0
MEG_1322|Drugs|betalactams|Class_A_betalactamases|BLAZ	1	852	2	19	2.23005	0.0446009	41	40
MEG_1323|Drugs|betalactams|Class_A_betalactamases|BLAZ	1	852	2	19	2.23005	0.0446009	41	40
MEG_1335|Drugs|betalactams|Class_A_betalactamases|BLAZ	1	846	2	19	2.24586	0.0449173	40.8	40
MEG_1338|Drugs|betalactams|Class_A_betalactamases|BLAZ	1	846	2	21	2.48227	0.0472813	41	0
MEG_1348|Drugs|betalactams|Class_A_betalactamases|BLAZ	1	846	2	19	2.24586	0.0449173	40.9	0
MEG_1361|Drugs|betalactams|Class_A_betalactamases|BLAZ	1	846	2	20	2.36407	0.0472813	41	0
MEG_1370|Drugs|betalactams|Class_A_betalactamases|BLAZ	1	846	4	30	3.5461	0.0921986	37.4	20
MEG_1383|Drugs|betalactams|Class_A_betalactamases|BLAZ	1	846	2	20	2.36407	0.0472813	40.5	0
MEG_1411|Drugs|betalactams|Class_A_betalactamases|BLAZ	1	888	2	19	2.13964	0.0427928	39.4	0
MEG_1412|Drugs|betalactams|Class_A_betalactamases|BLAZ	1	951	2	20	2.10305	0.042061	40.7	0
MEG_1413|Drugs|betalactams|Class_A_betalactamases|BLAZ	1	900	2	19	2.11111	0.0422222	41	40
MEG_1425|Drugs|betalactams|Class_A_betalactamases|BLAZ	1	846	2	19	2.24586	0.0449173	39.6	0
MEG_1430|Drugs|betalactams|Class_A_betalactamases|BLAZ	1	846	2	19	2.24586	0.0449173	39.2	40
MEG_1431|Drugs|betalactams|Class_A_betalactamases|BLAZ	1	846	2	21	2.48227	0.0496454	40	0
MEG_1457|Drugs|Glycopeptides|Bleomycin_resistance_protein|BLE	1	381	2	20	5.24934	0.104987	40.8	46
MEG_1458|Drugs|Glycopeptides|Bleomycin_resistance_protein|BLE	1	375	12	350	93.3333	1.68	40.5	46.7
MEG_1459|Drugs|Glycopeptides|Bleomycin_resistance_protein|BLE	1	369	2	20	5.42005	0.108401	40.9	46
MEG_1460|Drugs|Glycopeptides|Bleomycin_resistance_protein|BLE	1	405	2	23	5.67901	0.103704	41	0
MEG_1461|Drugs|Glycopeptides|Bleomycin_resistance_protein|BLM	1	906	20	139	15.3422	0.43819	40.2	42.2
MEG_1462|Drugs|Glycopeptides|Bleomycin_resistance_protein|BLM	1	369	4	34	9.21409	0.216802	35.8	46
MEG_1463|Multi-compound|Drug_and_biocide_resistance|Drug_and_biocide_MFS_efflux_pumps|BLT	1	1203	6	57	4.73815	0.0947631	40.5	0
MEG_1467|Biocides|Multi-biocide_resistance|Multi-biocide_resistance_regulator|BLTR	1	822	4	38	4.62287	0.0924574	40.7	0
MEG_1468|Biocides|Multi-biocide_resistance|Multi-biocide_resistance_regulator|BLTR	1	822	4	38	4.62287	0.0924574	35.9	0
MEG_1469|Multi-compound|Drug_and_biocide_resistance|Drug_and_biocide_MFS_efflux_regulator|BMR	1	1170	4	39	3.33333	0.0666667	40.6	0
MEG_1470|Multi-compound|Drug_and_biocide_resistance|Drug_and_biocide_MFS_efflux_regulator|BMR	1	837	4	27	3.22581	0.0908005	37.8	40
MEG_1471|Multi-compound|Drug_and_biocide_resistance|Drug_and_biocide_MFS_efflux_regulator|BMR	1	1170	2	19	1.62393	0.0324786	41	0
MEG_1472|Drugs|betalactams|Class_D_betalactamases|BPU	1	789	2	19	2.40811	0.0481622	37.6	40
MEG_1473|Drugs|betalactams|Class_A_betalactamases|BRO	1	942	4	38	4.03397	0.0806794	40.7	0
MEG_1474|Drugs|betalactams|Class_A_betalactamases|BRO	1	942	2	19	2.01699	0.0403397	41	0
MEG_1475|Drugs|betalactams|Class_A_betalactamases|BRO	1	945	6	61	6.45503	0.124868	40.6	0
MEG_1476|Drugs|betalactams|Class_A_betalactamases|BRO	1	945	6	57	6.03175	0.120635	38.6	0
MEG_1477|Drugs|Glycopeptides|Bleomycin_resistance_protein|BRP	1	366	8	60	16.3934	0.420765	40.7	41.5
MEG_1478|Drugs|Glycopeptides|Bleomycin_resistance_protein|BRP	1	399	4	38	9.52381	0.190476	40.6	0
MEG_1479|Drugs|betalactams|Class_D_betalactamases|BSU	1	804	4	38	4.72637	0.0945274	40.9	40
MEG_1480|Drugs|betalactams|Class_C_betalactamases|BUT	1	1152	4	40	3.47222	0.0694444	41	23
MEG_1481|Drugs|betalactams|Class_C_betalactamases|BUT	1	1152	2	19	1.64931	0.0329861	41	0
MEG_1483|Metals|Multi-metal_resistance|Multi-metal_resistance_protein|CADA	1	2061	2	23	1.11596	0.0208637	40.8	0
MEG_1484|Metals|Multi-metal_resistance|Multi-metal_resistance_protein|CADA	1	2061	10	101	4.90053	0.0980107	40.8	28.8
MEG_1485|Metals|Multi-metal_resistance|Multi-metal_resistance_regulator|CADC	1	369	2	205	55.5556	0.555556	40.9	59
MEG_1486|Metals|Multi-metal_resistance|Multi-metal_resistance_protein|CADD	1	618	2	19	3.07443	0.0614887	40.1	40
MEG_1487|Metals|Cadmium_resistance|Cadmium_resistance_regulator|CADR	1	444	68	317	71.3964	14.732	39.9	49.5
MEG_1488|Metals|Multi-metal_resistance|Multi-metal_resistance_regulator|CADX	1	339	2	19	5.60472	0.112094	40.9	40
MEG_1489|Drugs|betalactams|Class_B_betalactamases|CAM	1	726	12	115	15.8402	0.316804	40.9	41
MEG_1490|Drugs|Cationic_antimicrobial_peptides|Cationic_peptide-resistant_16S_ribosomal_subunit_protein|CAP16S|RequiresSNPConfirmation	1	1542	1437	1542	100	111.979	40.1	0
MEG_1491|Drugs|Multi-drug_resistance|Multi-drug_ABC_efflux_pumps|CARA	1	1656	94	434	26.2077	1.21377	40.2	43
MEG_1494|Drugs|betalactams|Class_A_betalactamases|CARB	1	852	2	19	2.23005	0.0446009	41	0
MEG_1495|Drugs|betalactams|Class_A_betalactamases|CARB	1	852	2	19	2.23005	0.0446009	41	40
MEG_1518|Drugs|betalactams|Class_A_betalactamases|CARB	1	867	2	271	31.2572	0.346021	40.5	0
MEG_1520|Drugs|betalactams|Class_A_betalactamases|CARB	1	967	2	300	31.0238	0.310238	40	0
MEG_1523|Drugs|betalactams|Class_A_betalactamases|CARB	1	867	2	19	2.19146	0.0438293	39.2	0
MEG_1524|Drugs|betalactams|Class_A_betalactamases|CARB	1	867	2	19	2.19146	0.0438293	40.7	0
MEG_1525|Drugs|betalactams|Class_A_betalactamases|CARB	1	897	2	299	33.3333	0.333333	39.5	0
MEG_1529|Drugs|betalactams|Class_A_betalactamases|CARB	1	939	2	19	2.02343	0.0404686	40.9	0
MEG_1531|Drugs|betalactams|Class_A_betalactamases|CARB	1	867	2	300	34.6021	0.346021	40.4	50
MEG_1534|Drugs|betalactams|Class_A_betalactamases|CARB	1	897	2	205	22.854	0.22854	40.6	0
MEG_1539|Drugs|betalactams|Class_A_betalactamases|CARB	1	867	2	19	2.19146	0.0438293	39.2	0
MEG_1540|Drugs|betalactams|Class_A_betalactamases|CARB	1	915	2	264	28.8525	0.327869	40.4	0
MEG_1542|Drugs|betalactams|Class_A_betalactamases|CARB	1	1060	5	345	32.5472	0.625472	37.6	26
MEG_1544|Drugs|betalactams|Class_A_betalactamases|CARB	1	1878	261	883	47.0181	13.8749	39.9	47.1
MEG_1546|Drugs|betalactams|Class_A_betalactamases|CARB	1	1117	4	358	32.0501	0.352731	40.5	1.75
MEG_1547|Drugs|betalactams|Class_A_betalactamases|CARB	1	870	2	300	34.4828	0.344828	40.3	0
MEG_1548|Drugs|Phenicol|Chloramphenicol_acetyltransferases|CAT	1	651	6	59	9.06298	0.179724	37.6	28.7
MEG_1549|Drugs|Phenicol|Chloramphenicol_acetyltransferases|CAT	1	633	4	59	9.3207	0.186414	40.8	0
MEG_1550|Drugs|Phenicol|Chloramphenicol_acetyltransferases|CAT	1	687	6	41	5.96798	0.171761	40.3	0
MEG_1552|Drugs|Phenicol|Chloramphenicol_acetyltransferases|CAT	1	660	2	20	3.0303	0.0606061	40.9	46
MEG_1554|Drugs|Phenicol|Chloramphenicol_acetyltransferases|CAT	1	660	3	211	31.9697	0.525758	40.7	60
MEG_1555|Drugs|Phenicol|Chloramphenicol_acetyltransferases|CAT	1	630	45	563	89.3651	6.51111	39.1	50
MEG_1557|Drugs|Phenicol|Chloramphenicol_acetyltransferases|CAT	1	639	17	165	25.8216	0.557121	40.5	40.2
MEG_1560|Drugs|Phenicol|Chloramphenicol_acetyltransferases|CATA	1	648	6	41	6.32716	0.182099	40.7	0
MEG_1561|Drugs|Phenicol|Chloramphenicol_acetyltransferases|CATA	1	660	2	19	2.87879	0.0575758	40.9	40
MEG_1562|Drugs|Phenicol|Chloramphenicol_acetyltransferases|CATA	1	642	4	39	6.07477	0.121495	40.8	0
MEG_1566|Drugs|Phenicol|Chloramphenicol_acetyltransferases|CATA	1	642	4	39	6.07477	0.121495	40.7	23
MEG_1569|Drugs|Phenicol|Chloramphenicol_acetyltransferases|CATA	1	648	4	40	6.17284	0.123457	39.6	0
MEG_1570|Drugs|Phenicol|Chloramphenicol_acetyltransferases|CATA	1	648	2	19	2.9321	0.058642	39.2	0
MEG_1571|Drugs|Phenicol|Chloramphenicol_acetyltransferases|CATA	1	648	2	21	3.24074	0.0648148	40.9	0
MEG_1575|Drugs|Phenicol|Chloramphenicol_acetyltransferases|CATA	1	648	2	19	2.9321	0.058642	40.3	0
MEG_1577|Drugs|Phenicol|Chloramphenicol_acetyltransferases|CATA	1	663	6	59	8.89894	0.177979	40	44
MEG_1586|Drugs|Phenicol|Chloramphenicol_acetyltransferases|CATA	1	648	4	39	6.01852	0.12037	41	0
MEG_1589|Drugs|Phenicol|Chloramphenicol_acetyltransferases|CATA	1	642	1	120	18.6916	0.186916	39.6	8
MEG_1590|Drugs|Phenicol|Chloramphenicol_acetyltransferases|CATA	1	642	4	38	5.919	0.11838	40.5	0
MEG_1592|Drugs|Phenicol|Chloramphenicol_acetyltransferases|CATA	1	660	1	150	22.7273	0.227273	40.6	0
MEG_1595|Drugs|Phenicol|Chloramphenicol_acetyltransferases|CATB|RequiresSNPConfirmation	1	633	2	217	34.2812	0.342812	37.7	0
MEG_1596|Drugs|Phenicol|Chloramphenicol_acetyltransferases|CATB|RequiresSNPConfirmation	1	633	2	187	29.5419	0.473934	40.1	0
MEG_1597|Drugs|Phenicol|Chloramphenicol_acetyltransferases|CATB|RequiresSNPConfirmation	1	633	5	65	10.2686	0.202212	40.8	0.6
MEG_1599|Drugs|Phenicol|Chloramphenicol_acetyltransferases|CATB|RequiresSNPConfirmation	1	633	2	98	15.4818	0.306477	40.6	0
MEG_1603|Drugs|Phenicol|Chloramphenicol_acetyltransferases|CATB|RequiresSNPConfirmation	1	633	2	277	43.7599	0.437599	38.9	0
MEG_1605|Drugs|Phenicol|Chloramphenicol_acetyltransferases|CATB|RequiresSNPConfirmation	1	633	2	235	37.1248	0.371248	36.2	0
MEG_1607|Drugs|Phenicol|Chloramphenicol_acetyltransferases|CATB|RequiresSNPConfirmation	1	1260	14	777	61.6667	1.12302	38.8	18.7
MEG_1608|Drugs|Phenicol|Chloramphenicol_acetyltransferases|CATB|RequiresSNPConfirmation	1	633	1	46	7.26698	0.0726698	40	0
MEG_1610|Drugs|Phenicol|Chloramphenicol_acetyltransferases|CATB|RequiresSNPConfirmation	1	633	2	19	3.00158	0.0600316	41	0
MEG_1611|Drugs|Phenicol|Chloramphenicol_acetyltransferases|CATB|RequiresSNPConfirmation	1	633	1	150	23.6967	0.236967	40.6	0
MEG_1617|Drugs|Phenicol|Chloramphenicol_acetyltransferases|CATB|RequiresSNPConfirmation	1	633	6	69	10.9005	0.238547	40.2	0
MEG_1618|Drugs|Phenicol|Chloramphenicol_acetyltransferases|CATB|RequiresSNPConfirmation	1	633	2	19	3.00158	0.0600316	40.5	0
MEG_1620|Drugs|Phenicol|Chloramphenicol_acetyltransferases|CATB|RequiresSNPConfirmation	1	549	91	206	37.5228	11.2313	39.5	59.3
MEG_1621|Drugs|Phenicol|Chloramphenicol_acetyltransferases|CATB|RequiresSNPConfirmation	1	630	4	38	6.03175	0.120635	37.4	0
MEG_1622|Drugs|Phenicol|Chloramphenicol_acetyltransferases|CATB|RequiresSNPConfirmation	1	630	4	38	6.03175	0.120635	39.1	0
MEG_1623|Drugs|Phenicol|Chloramphenicol_acetyltransferases|CATB|RequiresSNPConfirmation	1	633	4	38	6.00316	0.120063	40.7	40
MEG_1625|Drugs|Phenicol|Chloramphenicol_acetyltransferases|CATB|RequiresSNPConfirmation	1	633	4	41	6.47709	0.129542	40.5	49
MEG_1626|Drugs|Phenicol|Chloramphenicol_acetyltransferases|CATB|RequiresSNPConfirmation	1	633	2	19	3.00158	0.0600316	36.8	0
MEG_1629|Drugs|Phenicol|Chloramphenicol_acetyltransferases|CATB|RequiresSNPConfirmation	1	633	34	196	30.9637	1.03791	39.7	40.4
MEG_1634|Drugs|betalactams|Class_B_betalactamases|CAU	1	870	6	60	6.89655	0.134483	40.5	0
MEG_1635|Drugs|betalactams|Class_B_betalactamases|CAU	1	870	6	61	7.01149	0.14023	38.7	0
MEG_1638|Drugs|betalactams|Class_A_betalactamases|CBP	1	927	2	21	2.26537	0.0431499	39.1	40
MEG_1640|Multi-compound|Drug_and_biocide_resistance|Drug_and_biocide_MATE_efflux_pumps|CDEA	1	1326	2	19	1.43288	0.0286576	41	0
MEG_1642|Drugs|Lipopeptides|Daptomycin-resistant_mutant|CDSA|RequiresSNPConfirmation	1	804	6	57	7.08955	0.141791	40.9	40
MEG_1643|Multi-compound|Drug_and_biocide_resistance|Drug_and_biocide_RND_efflux_pumps|CEOA	1	1218	29	214	17.5698	0.467159	39.7	42.4
MEG_1644|Multi-compound|Drug_and_biocide_resistance|Drug_and_biocide_RND_efflux_pumps|CEOB	1	3084	195	1966	63.7484	2.71822	39.8	42.7
MEG_1647|Drugs|betalactams|Class_A_betalactamases|CEPA	1	903	2	19	2.1041	0.0420819	40.8	0
MEG_1650|Drugs|betalactams|Class_A_betalactamases|CEPA	1	903	2	19	2.1041	0.0420819	40	0
MEG_1651|Drugs|betalactams|Class_A_betalactamases|CEPA	1	903	2	19	2.1041	0.0420819	41	0
MEG_1652|Biocides|Biguanide_resistance|Biguanide_cation_efflux|CEPAB	1	903	24	306	33.887	0.807309	40	44.2
MEG_1653|Drugs|betalactams|Class_C_betalactamases|CEPH	1	1149	17	356	30.9835	0.532637	40.6	20.4
MEG_1654|Drugs|betalactams|Class_C_betalactamases|CEPS	1	1149	39	1060	92.2541	2.93211	40	41.5
MEG_1656|Drugs|betalactams|Class_C_betalactamases|CFE	1	1146	6	65	5.6719	0.113438	37.5	35.3
MEG_1657|Drugs|betalactams|Class_C_betalactamases|CFE	1	1146	2	19	1.65794	0.0331588	40.7	0
MEG_1662|Drugs|betalactams|Class_B_betalactamases|CFIA	1	750	2	19	2.53333	0.0506667	40.5	0
MEG_1679|Drugs|MLS|23S_rRNA_methyltransferases|CFR	1	1140	2	20	1.75439	0.0350877	41	0
MEG_1680|Drugs|MLS|23S_rRNA_methyltransferases|CFR	1	1251	4	39	3.11751	0.0623501	40.4	20
MEG_1683|Drugs|Multi-drug_resistance|MDR_23S_ribosomal_RNA_methyltransferase|CFRB	1	1050	2	20	1.90476	0.0380952	41	46
MEG_1685|Drugs|Multi-drug_resistance|MDR_23S_ribosomal_RNA_methyltransferase|CFRC	1	1035	2	19	1.83575	0.036715	41	40
MEG_1687|Drugs|betalactams|Class_A_betalactamases|CFX	1	966	2	19	1.96687	0.0393375	40.4	40
MEG_1692|Drugs|betalactams|Class_A_betalactamases|CFX	1	966	2	19	1.96687	0.0393375	37.2	0
MEG_1693|Drugs|betalactams|Class_A_betalactamases|CFX	1	966	2	19	1.96687	0.0393375	34.6	0
MEG_1696|Drugs|betalactams|Class_A_betalactamases|CFX	1	966	2	19	1.96687	0.0393375	40.8	0
MEG_1697|Drugs|betalactams|Class_A_betalactamases|CFX	1	966	2	19	1.96687	0.0393375	40.9	0
MEG_1698|Drugs|betalactams|Class_A_betalactamases|CFX	1	966	2	19	1.96687	0.0393375	40.3	0
MEG_1699|Drugs|betalactams|Class_A_betalactamases|CGA	1	879	2	19	2.16155	0.0432309	40.1	40
MEG_1700|Drugs|betalactams|Class_B_betalactamases|CGB	1	729	6	43	5.89849	0.167353	40.1	46.7
MEG_1701|Metals|Sodium_resistance|Sodium_resistance_protein|CHAA	1	1101	4	118	10.7175	0.187103	40.3	46.2
MEG_1702|Multi-compound|Biocide_and_metal_resistance|Biocide_and_metal_resistance_protein|CHR	1	609	10	104	17.0772	0.344828	39.9	39.6
MEG_1704|Multi-compound|Biocide_and_metal_resistance|Biocide_and_metal_resistance_protein|CHR	1	561	28	290	51.6934	3.52228	40	42.3
MEG_1705|Metals|Chromium_resistance|Chromium_resistance_protein|CHRA	1	1251	26	566	45.2438	0.720224	40.6	45.1
MEG_1706|Metals|Chromium_resistance|Chromium_resistance_protein|CHRA	1	1377	30	451	32.7524	1.2963	40.3	39.5
MEG_1707|Metals|Chromium_resistance|Chromium_resistance_protein|CHRA	1	1206	9	187	15.5058	0.231343	40.4	0
MEG_1708|Metals|Chromium_resistance|Chromium_resistance_protein|CHRA	1	1125	9	202	17.9556	0.253333	38.2	0
MEG_1709|Multi-compound|Biocide_and_metal_resistance|Biocide_and_metal_resistance_regulator|CHRB	1	939	10	102	10.8626	0.220447	40	49.8
MEG_1710|Metals|Chromium_resistance|Chromium_resistance_protein|CHRB1	1	975	2	19	1.94872	0.0389744	37.6	0
MEG_1712|Drugs|MLS|23S_rRNA_methyltransferases|CHRBM	1	843	16	121	14.3535	0.365362	40.3	41.5
MEG_1715|Metals|Chromium_resistance|Chromium_resistance_regulator|CHRF	1	423	2	20	4.72813	0.0945626	41	46
MEG_1716|Metals|Chromium_resistance|Chromium_resistance_regulator|CHRI	1	495	4	39	7.87879	0.157576	41	43
MEG_1718|Drugs|betalactams|Class_A_betalactamases|CIA	1	879	2	19	2.16155	0.0432309	40.4	0
MEG_1720|Drugs|betalactams|Class_A_betalactamases|CIA	1	879	2	19	2.16155	0.0432309	41	0
MEG_1721|Drugs|betalactams|Class_A_betalactamases|CIA	1	879	2	19	2.16155	0.0432309	41	0
MEG_1722|Metals|Copper_resistance|Copper_resistance_protein|CINA	1	618	27	336	54.3689	1.57929	40.4	44
MEG_1727|Drugs|Multi-drug_resistance|MDR_23S_ribosomal_RNA_methyltransferase|CLBB	1	1032	4	39	3.77907	0.0755814	40.3	43
MEG_1728|Drugs|Multi-drug_resistance|MDR_23S_ribosomal_RNA_methyltransferase|CLBC	1	1053	2	20	1.89934	0.0379867	41	46
MEG_1730|Drugs|Lipopeptides|Daptomycin-resistant_mutant|CLS|RequiresSNPConfirmation	1	1485	4	38	2.55892	0.0511785	40.8	40
MEG_1731|Drugs|Lipopeptides|Daptomycin-resistant_mutant|CLS|RequiresSNPConfirmation	1	1446	4	38	2.62794	0.0525588	41	40
MEG_1732|Drugs|Lipopeptides|Daptomycin-resistant_mutant|CLS|RequiresSNPConfirmation	1	1452	4	38	2.61708	0.0523416	40.9	40
MEG_1733|Drugs|betalactams|Class_C_betalactamases|CMA	1	1128	2	19	1.6844	0.0336879	40.8	0
MEG_1734|Drugs|betalactams|Class_C_betalactamases|CMA	1	1128	4	41	3.63475	0.0718085	40.8	0
MEG_1735|Drugs|betalactams|Class_A_betalactamases|CME	1	894	6	58	6.4877	0.129754	40.8	13.3
MEG_1736|Drugs|betalactams|Class_A_betalactamases|CME	1	888	4	38	4.27928	0.0855856	40.3	20
MEG_1737|Multi-compound|Drug_and_biocide_and_metal_resistance|Drug_and_biocide_and_metal_RND_efflux_pumps|CMEA	1	1104	3	20	1.81159	0.053442	40.9	0
MEG_1738|Multi-compound|Drug_and_biocide_and_metal_resistance|Drug_and_biocide_and_metal_RND_efflux_pumps|CMEA	1	1104	2	20	1.81159	0.0362319	40	0
MEG_1739|Multi-compound|Drug_and_biocide_and_metal_resistance|Drug_and_biocide_and_metal_RND_efflux_pumps|CMEB	1	3123	6	58	1.85719	0.0371438	41	13.3
MEG_1740|Multi-compound|Drug_and_biocide_and_metal_resistance|Drug_and_biocide_and_metal_RND_efflux_pumps|CMEB	1	3123	10	96	3.07397	0.0614793	40.4	16
MEG_1742|Multi-compound|Drug_and_biocide_and_metal_resistance|Drug_and_biocide_and_metal_RND_efflux_pumps|CMEC	1	1479	2	20	1.35227	0.0270453	39.8	0
MEG_1744|Multi-compound|Drug_and_biocide_and_metal_resistance|Drug_and_biocide_and_metal_RND_efflux_pumps|CMEE	1	741	4	38	5.12821	0.102564	40.9	40
MEG_1745|Multi-compound|Drug_and_biocide_and_metal_resistance|Drug_and_biocide_and_metal_RND_efflux_pumps|CMEF	1	3018	10	99	3.28032	0.0656064	40.5	44.8
MEG_1747|Multi-compound|Drug_and_biocide_and_metal_resistance|Drug_and_biocide_and_metal_RND_efflux_regulator|CMER	1	633	4	38	6.00316	0.120063	40.9	0
MEG_1748|Multi-compound|Drug_and_biocide_and_metal_resistance|Drug_and_biocide_and_metal_RND_efflux_regulator|CMER	1	633	8	78	12.3223	0.244866	40.8	10
MEG_1749|Drugs|betalactams|Class_C_betalactamases|CMH	1	1146	4	40	3.4904	0.0680628	40	0
MEG_1750|Drugs|betalactams|Class_C_betalactamases|CMH	1	1146	6	57	4.97382	0.0994764	39.4	0
MEG_1751|Drugs|betalactams|Class_C_betalactamases|CMH	1	1146	2	19	1.65794	0.0331588	38.2	40
MEG_1752|Drugs|betalactams|Class_C_betalactamases|CMH	1	1146	4	38	3.31588	0.0663176	40.8	0
MEG_1753|Drugs|betalactams|Class_C_betalactamases|CMH	1	1146	4	38	3.31588	0.0663176	40.4	0
MEG_1754|Drugs|Phenicol|Phenicol_resistance_MFS_efflux_pumps|CMLA	1	1260	47	1007	79.9206	5.46905	39.8	0
MEG_1755|Drugs|Phenicol|Phenicol_resistance_MFS_efflux_pumps|CMLA	1	1260	81	1229	97.5397	9.57302	39.6	0
MEG_1756|Drugs|Phenicol|Phenicol_resistance_MFS_efflux_pumps|CMLA	1	1260	45	1077	85.4762	5.25238	39.3	0
MEG_1757|Drugs|Phenicol|Phenicol_resistance_MFS_efflux_pumps|CMLA	1	1260	2	19	1.50794	0.0301587	40.8	0
MEG_1758|Drugs|Phenicol|Phenicol_resistance_MFS_efflux_pumps|CMLA	1	1257	4	38	3.02307	0.0604614	40.3	0
MEG_1759|Drugs|Phenicol|Phenicol_resistance_MFS_efflux_pumps|CMLA	1	1260	6	57	4.52381	0.0904762	40.6	0
MEG_1760|Drugs|Phenicol|Phenicol_resistance_MFS_efflux_pumps|CMLA	1	1260	12	763	60.5556	1.42857	39.4	0
MEG_1761|Drugs|Phenicol|Phenicol_resistance_MFS_efflux_pumps|CMLA	1	1260	16	690	54.7619	1.84603	39	0
MEG_1762|Drugs|Phenicol|Phenicol_resistance_MFS_efflux_pumps|CMLA	1	1260	41	1009	80.0794	4.59683	39.6	0
MEG_1763|Drugs|Phenicol|Phenicol_resistance_MFS_efflux_pumps|CMLA	1	1260	4	38	3.01587	0.0603175	40.4	0
MEG_1764|Drugs|Phenicol|Phenicol_resistance_MFS_efflux_pumps|CMLA	1	1260	31	1058	83.9683	3.66905	39.2	0
MEG_1765|Drugs|Phenicol|Phenicol_resistance_MFS_efflux_pumps|CMLA	1	1173	34	956	81.5004	4.11594	39.2	0
MEG_1766|Drugs|Phenicol|Phenicol_resistance_MFS_efflux_pumps|CMLA	1	1260	95	1259	99.9206	11.1532	39.4	0
MEG_1767|Drugs|Phenicol|Phenicol_resistance_MFS_efflux_pumps|CMLA	1	1260	4	319	25.3175	0.268254	38.8	26
MEG_1768|Drugs|Phenicol|Phenicol_resistance_MFS_efflux_pumps|CMLA	1	1460	63	984	67.3973	5.44795	39.7	15.5
MEG_1769|Drugs|Phenicol|Phenicol_resistance_MFS_efflux_pumps|CMLA	1	1273	14	831	65.2789	1.61273	38.5	0
MEG_1770|Drugs|Phenicol|Phenicol_resistance_MFS_efflux_pumps|CMLA	1	1173	11	611	52.0887	1.4058	40.4	0
MEG_1771|Drugs|Phenicol|Phenicol_resistance_MFS_efflux_pumps|CMLA	1	1445	99	1325	91.6955	9.92042	39.1	15
MEG_1772|Drugs|Phenicol|Phenicol_resistance_MFS_efflux_pumps|CMLA	1	1314	130	1314	100	14.6065	39.3	5.04
MEG_1773|Drugs|Phenicol|Phenicol_resistance_MFS_efflux_pumps|CMLA	1	909	34	172	18.9219	3.76458	39.1	48.9
MEG_1774|Drugs|Phenicol|Phenicol_resistance_MFS_efflux_pumps|CMLB	1	1230	4	38	3.08943	0.0617886	40.9	40
MEG_1775|Drugs|Phenicol|Phenicol_resistance_MFS_efflux_pumps|CMLB	1	1266	74	1079	85.2291	7.39968	39.6	57.1
MEG_1776|Drugs|Phenicol|Phenicol_resistance_MFS_efflux_pumps|CMLR	1	1179	32	251	21.2892	0.526718	40.1	42.2
MEG_1777|Drugs|Phenicol|Chloramphenicol_phosphotransferase|CMLV	1	1239	30	226	18.2405	0.47619	39.6	0
MEG_1778|Drugs|Phenicol|Chloramphenicol_phosphotransferase|CMLV	1	1311	28	233	17.7727	0.441648	39.8	0
MEG_1779|Drugs|Multi-drug_resistance|Multi-drug_MFS_efflux_pumps|CMR	1	1380	8	70	5.07246	0.110145	36.9	40
MEG_1780|Drugs|Phenicol|Phenicol_resistance_MFS_efflux_pumps|CMRA	1	1176	10	85	7.22789	0.163265	40.7	41.2
MEG_1781|Drugs|Phenicol|Phenicol_resistance_MFS_efflux_pumps|CMRA	1	1176	11	72	6.12245	0.181122	40.7	42.2
MEG_1783|Drugs|Phenicol|Phenicol_resistance_MFS_efflux_pumps|CMX	1	1176	4	41	3.48639	0.0714286	40.1	0
MEG_1784|Drugs|Phenicol|Phenicol_resistance_MFS_efflux_pumps|CMX	1	1176	2	20	1.70068	0.0340136	39.9	0
MEG_1785|Drugs|Phenicol|Phenicol_resistance_MFS_efflux_pumps|CMX	1	1176	2	196	16.6667	0.255102	40.1	0
MEG_1787|Drugs|betalactams|Class_C_betalactamases|CMY	1	1146	8	551	48.0803	0.82548	39.5	0
MEG_1788|Drugs|betalactams|Class_C_betalactamases|CMY	1	1146	4	38	3.31588	0.0663176	40.4	0
MEG_1789|Drugs|betalactams|Class_C_betalactamases|CMY	1	1146	2	20	1.7452	0.034904	40.1	0
MEG_1792|Drugs|betalactams|Class_C_betalactamases|CMY	1	1146	2	19	1.65794	0.0331588	37.7	40
MEG_1793|Drugs|betalactams|Class_C_betalactamases|CMY	1	1146	2	262	22.8621	0.26178	40.6	0
MEG_1799|Drugs|betalactams|Class_C_betalactamases|CMY	1	1149	25	784	68.2332	1.36031	39.5	33.5
MEG_1800|Drugs|betalactams|Class_C_betalactamases|CMY	1	1146	8	88	7.67888	0.143979	40.4	31.5
MEG_1806|Drugs|betalactams|Class_C_betalactamases|CMY	1	1146	4	464	40.4887	0.52356	40.4	0
MEG_1810|Drugs|betalactams|Class_C_betalactamases|CMY	1	1146	2	19	1.65794	0.0331588	41	0
MEG_1813|Drugs|betalactams|Class_C_betalactamases|CMY	1	1146	2	19	1.65794	0.0331588	41	40
MEG_1814|Drugs|betalactams|Class_C_betalactamases|CMY	1	1146	2	204	17.801	0.17801	38.7	0
MEG_1815|Drugs|betalactams|Class_C_betalactamases|CMY	1	1146	1	150	13.089	0.13089	40.8	0
MEG_1818|Drugs|betalactams|Class_C_betalactamases|CMY	1	1146	2	274	23.9092	0.26178	40.4	0
MEG_1826|Drugs|betalactams|Class_C_betalactamases|CMY	1	1146	2	199	17.3647	0.26178	40.2	0
MEG_1827|Drugs|betalactams|Class_C_betalactamases|CMY	1	1146	2	300	26.178	0.26178	37.5	0
MEG_1834|Drugs|betalactams|Class_C_betalactamases|CMY	1	1146	15	113	9.86038	0.253927	40.1	40.4
MEG_1837|Drugs|betalactams|Class_C_betalactamases|CMY	1	1146	2	300	26.178	0.26178	40.7	0
MEG_1838|Drugs|betalactams|Class_C_betalactamases|CMY	1	1146	2	215	18.7609	0.260908	35.6	0
MEG_1840|Drugs|betalactams|Class_C_betalactamases|CMY	1	1146	4	396	34.555	0.52356	40.3	0
MEG_1842|Drugs|betalactams|Class_C_betalactamases|CMY	1	1149	8	329	28.6336	0.588338	40.4	0
MEG_1844|Drugs|betalactams|Class_C_betalactamases|CMY	1	1146	2	19	1.65794	0.0331588	40.7	0
MEG_1848|Drugs|betalactams|Class_C_betalactamases|CMY	1	1188	2	254	21.3805	0.252525	40.1	0
MEG_1851|Drugs|betalactams|Class_C_betalactamases|CMY	1	1149	2	19	1.65361	0.0330722	41	0
MEG_1852|Drugs|betalactams|Class_C_betalactamases|CMY	1	1149	4	38	3.30722	0.0661445	40.7	0
MEG_1853|Drugs|betalactams|Class_C_betalactamases|CMY	1	1149	4	178	15.4917	0.294169	40.6	0
MEG_1856|Drugs|betalactams|Class_C_betalactamases|CMY	1	1146	4	324	28.2723	0.52356	40.2	0
MEG_1860|Drugs|betalactams|Class_C_betalactamases|CMY	1	1146	2	23	2.00698	0.039267	40.9	0
MEG_1861|Drugs|betalactams|Class_C_betalactamases|CMY	1	1152	2	211	18.316	0.260417	37.8	0
MEG_1862|Drugs|betalactams|Class_C_betalactamases|CMY	1	1143	2	19	1.66229	0.0332458	40.1	0
MEG_1871|Drugs|betalactams|Class_C_betalactamases|CMY	1	1143	4	238	20.8224	0.295713	40.4	0
MEG_1872|Drugs|betalactams|Class_C_betalactamases|CMY	1	1143	2	281	24.5844	0.262467	40.4	0
MEG_1875|Drugs|betalactams|Class_C_betalactamases|CMY	1	1146	1	150	13.089	0.13089	40.3	0
MEG_1880|Drugs|betalactams|Class_C_betalactamases|CMY	1	1146	2	300	26.178	0.26178	39.5	0
MEG_1887|Drugs|betalactams|Class_C_betalactamases|CMY	1	1146	2	199	17.3647	0.26178	40.8	0
MEG_1889|Drugs|betalactams|Class_C_betalactamases|CMY	1	1146	4	309	26.9634	0.294939	36.8	20
MEG_1896|Drugs|betalactams|Class_C_betalactamases|CMY	1	1146	2	20	1.7452	0.034904	41	0
MEG_1898|Drugs|betalactams|Class_C_betalactamases|CMY	1	1143	2	20	1.74978	0.0349956	40.9	46
MEG_1900|Drugs|betalactams|Class_C_betalactamases|CMY	1	1146	2	19	1.65794	0.0331588	40.3	0
MEG_1907|Drugs|betalactams|Class_C_betalactamases|CMY	1	1146	2	19	1.65794	0.0331588	41	0
MEG_1909|Drugs|betalactams|Class_C_betalactamases|CMY	1	1146	2	27	2.35602	0.0401396	34.3	0
MEG_1911|Drugs|betalactams|Class_C_betalactamases|CMY	1	1146	2	20	1.7452	0.034904	41	0
MEG_1913|Drugs|betalactams|Class_C_betalactamases|CMY	1	1146	2	23	2.00698	0.0401396	40.7	0
MEG_1914|Drugs|betalactams|Class_C_betalactamases|CMY	1	1146	4	40	3.4904	0.069808	39.4	0
MEG_1916|Drugs|betalactams|Class_C_betalactamases|CMY	1	1146	2	21	1.83246	0.0366492	36.2	0
MEG_1921|Drugs|betalactams|Class_C_betalactamases|CMY	1	1131	4	40	3.53669	0.0707339	38.6	0
MEG_1924|Drugs|betalactams|Class_C_betalactamases|CMY	1	1146	4	41	3.57766	0.0715532	40.9	0
MEG_1940|Drugs|betalactams|Class_C_betalactamases|CMY	1	1146	2	19	1.65794	0.0331588	38.7	0
MEG_1943|Drugs|betalactams|Class_C_betalactamases|CMY	1	1146	2	161	14.0489	0.26178	40.6	0
MEG_1947|Drugs|betalactams|Class_C_betalactamases|CMY	1	1149	6	57	4.96084	0.0992167	40.4	0
MEG_1948|Drugs|betalactams|Class_C_betalactamases|CMY	1	1143	2	194	16.9729	0.262467	40.4	0
MEG_1949|Drugs|betalactams|Class_C_betalactamases|CMY	1	1143	4	359	31.4086	0.524934	40.6	0
MEG_1950|Drugs|betalactams|Class_C_betalactamases|CMY	1	1146	2	19	1.65794	0.0331588	39.5	0
MEG_1951|Drugs|betalactams|Class_C_betalactamases|CMY	1	1149	2	19	1.65361	0.0330722	41	0
MEG_1953|Drugs|betalactams|Class_C_betalactamases|CMY	1	1143	2	23	2.01225	0.040245	40.1	0
MEG_1954|Drugs|betalactams|Class_C_betalactamases|CMY	1	1146	2	20	1.7452	0.034904	36.3	46
MEG_1959|Drugs|betalactams|Class_C_betalactamases|CMY	1	1228	2	19	1.54723	0.0309446	41	0
MEG_1967|Drugs|betalactams|Class_C_betalactamases|CMY	1	1228	2	20	1.62866	0.0325733	40.4	0
MEG_1968|Drugs|betalactams|Class_C_betalactamases|CMY	1	1228	2	19	1.54723	0.0309446	40.6	0
MEG_1970|Drugs|betalactams|Class_C_betalactamases|CMY	1	1229	2	19	1.54597	0.0309194	40.8	0
MEG_1971|Drugs|betalactams|Class_C_betalactamases|CMY	1	1229	2	19	1.54597	0.0309194	40.9	0
MEG_1974|Drugs|betalactams|Class_C_betalactamases|CMY	1	1249	4	229	18.3347	0.444355	36.6	13.5
MEG_1977|Drugs|betalactams|Class_C_betalactamases|CMY	1	1229	6	396	32.2213	0.487388	40.4	7.67
MEG_1978|Drugs|betalactams|Class_C_betalactamases|CMY	1	1230	5	82	6.66667	0.158537	39.9	0
MEG_1979|Drugs|betalactams|Class_C_betalactamases|CMY	1	1243	3	342	27.5141	0.356396	40.5	0
MEG_1981|Drugs|betalactams|Class_C_betalactamases|CMY	1	1261	4	179	14.1951	0.268041	36.5	0
MEG_1982|Drugs|betalactams|Class_C_betalactamases|CMY	1	1228	2	19	1.54723	0.0309446	40.9	0
MEG_1983|Drugs|betalactams|Class_C_betalactamases|CMY	1	1327	6	181	13.6398	0.536549	40	47.5
MEG_1988|Drugs|betalactams|Class_C_betalactamases|CMY	1	1146	4	381	33.2461	0.52356	39.9	0
MEG_1989|Drugs|betalactams|Class_C_betalactamases|CMY	1	1271	7	688	54.1306	0.804878	38.7	12.3
MEG_1990|Drugs|betalactams|Class_C_betalactamases|CMY	1	1207	3	278	23.0323	0.372825	40.7	0
MEG_1991|Drugs|betalactams|Class_C_betalactamases|CMY	1	1560	22	711	45.5769	1.14167	39.7	20.5
MEG_1992|Drugs|betalactams|Class_C_betalactamases|CMY	1	876	4	38	4.3379	0.086758	40.8	40
MEG_1993|Drugs|betalactams|Class_C_betalactamases|CMY	1	1475	15	492	33.3559	0.602034	39.4	9.33
MEG_1994|Drugs|betalactams|Class_C_betalactamases|CMY	1	1478	5	61	4.1272	0.0669824	40.8	0
MEG_1995|Drugs|betalactams|Class_C_betalactamases|CMY	1	1305	2	19	1.45594	0.0291188	40.7	0
MEG_1996|Drugs|betalactams|Class_C_betalactamases|CMY	1	1209	4	309	25.5583	0.496278	39.2	0
MEG_1999|Drugs|betalactams|Class_C_betalactamases|CMY	1	1146	4	483	42.1466	0.513089	38	0
MEG_2000|Drugs|betalactams|Class_C_betalactamases|CMY	1	1143	2	195	17.0604	0.262467	40.5	0
MEG_2001|Drugs|betalactams|Class_C_betalactamases|CMY	1	1145	2	23	2.00873	0.0401747	41	0
MEG_2002|Metals|Multi-metal_resistance|Multi-metal_resistance_protein|CNRA	1	3228	25	319	9.88228	0.203222	40.4	3.2
MEG_2003|Metals|Multi-metal_resistance|Multi-metal_resistance_protein|CNRA	1	3231	33	331	10.2445	0.213247	39.7	0
MEG_2005|Metals|Multi-metal_resistance|Multi-metal_resistance_protein|CNRA	1	914	15	180	19.6937	0.43326	40.7	8
MEG_2006|Metals|Multi-metal_resistance|Multi-metal_resistance_protein|CNRA	1	914	14	202	22.1007	0.42779	40.5	0
MEG_2007|Metals|Multi-metal_resistance|Multi-metal_resistance_protein|CNRA	1	914	11	103	11.2691	0.251641	37.9	0
MEG_2008|Metals|Multi-metal_resistance|Multi-metal_resistance_protein|CNRA	1	914	12	104	11.3786	0.253829	40.8	0
MEG_2009|Metals|Multi-metal_resistance|Multi-metal_resistance_protein|CNRB	1	1188	10	99	8.33333	0.166667	38.2	44.8
MEG_2010|Metals|Multi-metal_resistance|Multi-metal_resistance_protein|CNRC	1	1257	21	125	9.94431	0.3214	40.7	41.1
MEG_2011|Metals|Multi-metal_resistance|Multi-metal_resistance_regulator|CNRH	1	576	4	21	3.64583	0.131944	40.3	40
MEG_2014|Metals|Multi-metal_resistance|Multi-metal_resistance_protein|CNRT	1	1056	6	57	5.39773	0.107955	41	40
MEG_2015|Metals|Multi-metal_resistance|Multi-metal_resistance_protein|CNRY	1	288	4	40	13.8889	0.277778	41	46
MEG_2016|Metals|Multi-metal_resistance|Multi-metal_resistance_regulator|COAR	1	1113	6	59	5.30099	0.10602	40.2	44
MEG_2017|Metals|Copper_resistance|Copper_resistance_regulator|COMR	1	633	4	39	6.16114	0.123223	40.6	43
MEG_2018|Metals|Copper_resistance|Copper_resistance_protein|COPA	1	1908	17	292	15.304	0.371069	40.5	38.9
MEG_2019|Metals|Copper_resistance|Copper_resistance_protein|COPA	1	2505	37	672	26.8263	0.648303	39.7	0
MEG_2020|Metals|Copper_resistance|Copper_resistance_protein|COPA	1	2505	47	1594	63.6327	1.23313	39.2	6.51
MEG_2021|Metals|Copper_resistance|Copper_resistance_protein|COPA	1	1926	30	733	38.0582	0.831776	40	46
MEG_2022|Metals|Copper_resistance|Copper_resistance_protein|COPA	1	1413	134	1175	83.1564	8.04671	39.5	54.7
MEG_2023|Metals|Copper_resistance|Copper_resistance_protein|COPA	1	1860	50	1271	68.3333	1.68495	39.8	47.7
MEG_2024|Metals|Copper_resistance|Copper_resistance_protein|COPA	1	213	2	19	8.92019	0.178404	40.9	0
MEG_2025|Metals|Copper_resistance|Copper_resistance_protein|COPA	1	2184	6	68	3.11355	0.0622711	39.4	0
MEG_2026|Metals|Copper_resistance|Copper_resistance_protein|COPA	1	2226	4	38	1.7071	0.034142	40.9	0
MEG_2027|Metals|Copper_resistance|Copper_resistance_protein|COPA	1	1695	127	1250	73.7463	4.3115	39.3	45.5
MEG_2028|Metals|Copper_resistance|Copper_resistance_protein|COPA	1	1872	41	734	39.2094	1.09776	39.7	35.1
MEG_2029|Metals|Copper_resistance|Copper_resistance_protein|COPA	1	1869	29	620	33.1728	0.620653	40.4	20
MEG_2030|Metals|Copper_resistance|Copper_resistance_protein|COPA	1	2184	6	59	2.70147	0.0540293	40.7	0
MEG_2032|Metals|Copper_resistance|Copper_resistance_protein|COPA	1	2409	12	120	4.98132	0.114985	39.6	47.5
MEG_2033|Metals|Multi-metal_resistance|Multi-metal_resistance_protein|COPAM	1	1830	74	1160	63.388	2.23934	40.2	45.5
MEG_2034|Metals|Multi-metal_resistance|Multi-metal_resistance_protein|COPAM	1	2415	2	20	0.828157	0.0165631	40.9	46
MEG_2035|Metals|Multi-metal_resistance|Multi-metal_resistance_protein|COPAM	1	2199	4	38	1.72806	0.0345612	41	40
MEG_2036|Metals|Copper_resistance|Copper_resistance_protein|COPB	1	855	2	19	2.22222	0.0444444	40.9	40
MEG_2037|Metals|Copper_resistance|Copper_resistance_protein|COPB	1	888	17	185	20.8333	0.43018	39.5	43.5
MEG_2038|Metals|Copper_resistance|Copper_resistance_protein|COPB	1	981	10	87	8.8685	0.195719	40.5	41.2
MEG_2039|Metals|Copper_resistance|Copper_resistance_protein|COPB	1	987	9	392	39.7163	0.582573	39.4	48.9
MEG_2040|Metals|Copper_resistance|Copper_resistance_protein|COPB	1	2073	8	64	3.08731	0.089725	40.5	54.9
MEG_2041|Metals|Copper_resistance|Copper_resistance_protein|COPB	1	1269	8	78	6.14657	0.122143	39.9	20
MEG_2042|Metals|Copper_resistance|Copper_resistance_protein|COPB	1	1269	4	39	3.07329	0.0614657	40.6	43
MEG_2043|Metals|Multi-metal_resistance|Multi-metal_resistance_protein|COPBM	1	2238	6	58	2.5916	0.051832	40.9	42
MEG_2045|Metals|Copper_resistance|Copper_resistance_protein|COPC	1	498	2	21	4.21687	0.0843373	41	52
MEG_2046|Metals|Copper_resistance|Copper_resistance_protein|COPC	1	375	2	19	5.06667	0.101333	40.6	40
MEG_2047|Metals|Copper_resistance|Copper_resistance_protein|COPC	1	384	5	64	16.6667	0.348958	39.9	48.4
MEG_2048|Metals|Copper_resistance|Copper_resistance_protein|COPC	1	381	4	193	50.6562	0.824147	40.2	53
MEG_2049|Metals|Copper_resistance|Copper_resistance_protein|COPC	1	384	13	384	100	3.27865	39.2	52.4
MEG_2050|Metals|Copper_resistance|Copper_resistance_protein|COPC	1	384	8	291	75.7812	1.14583	40.5	51.2
MEG_2051|Metals|Copper_resistance|Copper_resistance_protein|COPD	1	930	13	448	48.172	0.611828	39.4	48.3
MEG_2052|Metals|Copper_resistance|Copper_resistance_protein|COPD	1	936	4	38	4.05983	0.0811966	37.5	40
MEG_2053|Metals|Copper_resistance|Copper_resistance_protein|COPD	1	933	15	572	61.3076	1.00965	39.5	49.1
MEG_2054|Metals|Copper_resistance|Copper_resistance_protein|COPD	1	876	8	77	8.78995	0.175799	40.5	41.5
MEG_2055|Metals|Copper_resistance|Copper_resistance_protein|COPD	1	939	31	875	93.1842	3.90415	39.7	53.1
MEG_2056|Metals|Copper_resistance|Copper_resistance_protein|COPF	1	2322	78	1173	50.5168	1.34798	39.7	46.9
MEG_2058|Metals|Copper_resistance|Copper_resistance_protein|COPG	1	486	12	270	55.5556	1.13992	40.2	45.9
MEG_2059|Metals|Copper_resistance|Copper_resistance_protein|COPG	1	525	6	114	21.7143	0.428571	40.5	48.7
MEG_2060|Metals|Copper_resistance|Copper_resistance_protein|COPJ	1	525	4	22	4.19048	0.144762	39.8	40
MEG_2061|Metals|Copper_resistance|Copper_resistance_protein|COPK	1	285	10	76	26.6667	0.666667	38.3	40
MEG_2063|Metals|Copper_resistance|Copper_resistance_protein|COPL	1	420	4	40	9.52381	0.190476	39.7	46
MEG_2065|Metals|Copper_resistance|Copper_resistance_protein|COPM	1	771	13	185	23.9948	0.582361	40.2	50.6
MEG_2068|Metals|Copper_resistance|Copper_resistance_protein|COPP	1	201	2	19	9.45274	0.189055	41	40
MEG_2069|Metals|Copper_resistance|Copper_resistance_regulator|COPR	1	684	32	441	64.4737	3.09357	39.5	42.7
MEG_2071|Metals|Copper_resistance|Copper_resistance_regulator|COPR	1	693	13	230	33.189	0.663781	40	42.5
MEG_2072|Metals|Copper_resistance|Copper_resistance_regulator|COPR	1	327	3	210	64.2202	1.07951	37.8	60
MEG_2073|Metals|Copper_resistance|Copper_resistance_regulator|COPR	1	684	56	601	87.8655	4.15205	39.2	43.3
MEG_2074|Metals|Copper_resistance|Copper_resistance_regulator|COPR	1	696	29	696	100	3.85632	39.3	49
MEG_2075|Metals|Copper_resistance|Copper_resistance_regulator|COPS	1	1338	12	530	39.6114	0.533632	38.6	51.2
MEG_2076|Metals|Copper_resistance|Copper_resistance_regulator|COPS	1	1434	14	321	22.3849	0.420502	39.7	51.4
MEG_2077|Metals|Copper_resistance|Copper_resistance_regulator|COPS	1	1464	18	180	12.2951	0.285519	40.7	46.7
MEG_2078|Metals|Copper_resistance|Copper_resistance_regulator|COPS	1	1389	58	1389	100	4.82721	39.9	56
MEG_2079|Metals|Copper_resistance|Copper_resistance_protein|COPV	1	354	21	84	23.7288	1.14407	40	41.1
MEG_2081|Metals|Copper_resistance|Copper_resistance_regulator|COPZ	1	207	4	38	18.3575	0.36715	40.6	40
MEG_2084|Metals|Multi-metal_resistance|Multi-metal_resistance_protein|CORA	1	951	20	433	45.531	0.85489	39.6	40
MEG_2085|Metals|Multi-metal_resistance|Multi-metal_resistance_protein|CORA	1	951	10	205	21.5563	0.522608	39.1	0
MEG_2086|Metals|Multi-metal_resistance|Multi-metal_resistance_protein|CORA	1	951	10	301	31.6509	0.525762	38.7	0
MEG_2087|Metals|Multi-metal_resistance|Multi-metal_resistance_protein|CORA	1	951	14	296	31.1251	0.62776	39.4	0
MEG_2088|Metals|Multi-metal_resistance|Multi-metal_resistance_protein|CORB	1	684	11	203	29.6784	0.504386	38.5	44.2
MEG_2089|Metals|Multi-metal_resistance|Multi-metal_resistance_protein|CORC	1	879	8	184	20.9329	0.508532	38.7	0
MEG_2090|Metals|Multi-metal_resistance|Multi-metal_resistance_protein|CORC	1	823	10	299	36.3305	0.53949	39.8	0
MEG_2091|Metals|Multi-metal_resistance|Multi-metal_resistance_protein|CORC	1	879	7	107	12.1729	0.230944	40.3	0
MEG_2092|Metals|Multi-metal_resistance|Multi-metal_resistance_protein|CORD	1	378	5	134	35.4497	0.555556	39.4	3
MEG_2093|Metals|Multi-metal_resistance|Multi-metal_resistance_protein|CORD	1	378	2	19	5.02646	0.100529	38.6	0
MEG_2094|Metals|Copper_resistance|Copper_resistance_regulator|CORR	1	1401	90	447	31.9058	1.56031	40.3	46.1
MEG_2095|Metals|Copper_resistance|Copper_resistance_regulator|CORS	1	1476	42	296	20.0542	0.597561	40.1	44.1
MEG_2096|Metals|Cobalt_resistance|Cobalt_transporting_ATPase|CORT	1	1929	2	20	1.03681	0.0207361	40.7	6
MEG_2098|Drugs|betalactams|Class_B_betalactamases|CPHA	1	765	13	577	75.4248	1.50327	40	22.8
MEG_2099|Drugs|betalactams|Class_B_betalactamases|CPHA	1	765	18	633	82.7451	2.41569	40	28.7
MEG_2100|Drugs|betalactams|Class_B_betalactamases|CPHA	1	765	12	374	48.8889	0.873203	39.7	11.7
MEG_2101|Drugs|betalactams|Class_B_betalactamases|CPHA	1	765	12	678	88.6275	1.77386	39.3	25.9
MEG_2102|Drugs|betalactams|Class_B_betalactamases|CPHA	1	765	17	495	64.7059	2.00654	38.7	31.9
MEG_2103|Drugs|betalactams|Class_B_betalactamases|CPHA	1	765	6	199	26.0131	0.337255	40	36.8
MEG_2104|Drugs|betalactams|Class_B_betalactamases|CPHA	1	765	16	311	40.6536	1.09804	38.6	20.9
MEG_2105|Drugs|betalactams|Class_B_betalactamases|CPHA	1	765	12	598	78.1699	1.21438	39	42.1
MEG_2106|Drugs|betalactams|Class_B_betalactamases|CPHA	1	765	19	467	61.0458	1.12026	40.2	27
MEG_2107|Drugs|betalactams|Class_B_betalactamases|CPHA	1	765	17	748	97.7778	1.71242	40.5	11.3
MEG_2108|Drugs|betalactams|Class_B_betalactamases|CPHA	1	768	3	47	6.11979	0.110677	39.7	0
MEG_2109|Drugs|betalactams|Class_B_betalactamases|CPHA	1	765	8	75	9.80392	0.295425	40	32.2
MEG_2110|Drugs|betalactams|Class_B_betalactamases|CPHA	1	765	28	716	93.5948	4.06536	39.9	22.1
MEG_2111|Drugs|betalactams|Class_B_betalactamases|CPHA	1	765	9	252	32.9412	0.559477	40.3	7.11
MEG_2112|Drugs|betalactams|Class_B_betalactamases|CPS	1	873	2	19	2.1764	0.0435281	40.9	40
MEG_2113|Drugs|Phenicol|Chloramphenicol_phosphotransferase|CPT	1	531	2	20	3.76648	0.0753296	40.1	40
MEG_2114|Drugs|Phenicol|Chloramphenicol_phosphotransferase|CPT	1	537	10	65	12.1043	0.353818	39	40
MEG_2115|Multi-compound|Drug_and_biocide_resistance|Drug_and_biocide_RND_efflux_regulator|CPXAR	1	1374	53	508	36.9723	0.986172	40.4	45.1
MEG_2116|Multi-compound|Drug_and_biocide_resistance|Drug_and_biocide_RND_efflux_regulator|CPXAR	1	699	17	104	14.8784	0.477825	40.1	43.9
MEG_2117|Multi-compound|Drug_and_biocide_resistance|Drug_and_biocide_RND_efflux_regulator|CPXAR	1	678	109	468	69.0265	10.0678	39.4	49
MEG_2118|Multi-compound|Drug_and_biocide_resistance|Drug_and_biocide_RND_efflux_regulator|CPXAR	1	699	7	169	24.1774	0.379113	36.8	0
MEG_2119|Multi-compound|Drug_and_biocide_resistance|Drug_and_biocide_RND_efflux_regulator|CPXAR	1	1374	17	512	37.2635	0.612809	38.9	3.88
MEG_2120|Multi-compound|Drug_and_biocide_resistance|Drug_and_biocide_RND_efflux_regulator|CPXAR	1	699	2	19	2.71817	0.0543634	41	0
MEG_2121|Multi-compound|Drug_and_biocide_resistance|Drug_and_biocide_RND_efflux_regulator|CPXAR	1	1374	20	128	9.31587	0.288937	40.7	0
MEG_2122|Multi-compound|Drug_and_biocide_resistance|Drug_and_biocide_RND_efflux_regulator|CPXAR	1	699	3	137	19.5994	0.223176	40.5	0
MEG_2123|Drugs|betalactams|Class_B_betalactamases|CRD	1	912	13	101	11.0746	0.277412	40.4	42.8
MEG_2124|Metals|Copper_resistance|Copper_resistance_protein|CRDA	1	378	2	19	5.02646	0.100529	41	40
MEG_2125|Metals|Copper_resistance|Copper_resistance_protein|CRDB	1	1239	12	117	9.4431	0.188862	40.6	43
MEG_2126|Metals|Copper_resistance|Copper_resistance_regulator|CRDR	1	642	2	20	3.11526	0.0623053	41	46
MEG_2129|Drugs|betalactams|Class_A_betalactamases|CRH	1	873	16	160	18.3276	0.386025	38.6	18.6
MEG_2130|Drugs|betalactams|Class_A_betalactamases|CRH	1	873	10	97	11.1111	0.221077	40.9	8
MEG_2131|Drugs|betalactams|Class_A_betalactamases|CRH	1	873	18	129	14.7766	0.435281	40.7	25.8
MEG_2132|Multi-compound|Drug_and_biocide_resistance|Drug_and_biocide_RND_efflux_regulator|CRP	1	633	23	393	62.0853	1.4297	40.3	51.2
MEG_2134|Drugs|betalactams|Class_C_betalactamases|CSA	1	1128	6	42	3.7234	0.101064	40.6	13.3
MEG_2135|Drugs|betalactams|Class_C_betalactamases|CSA	1	1128	8	81	7.18085	0.140071	40.8	11.5
MEG_2137|Drugs|betalactams|Class_A_betalactamases|CSP	1	918	2	21	2.28758	0.0457516	39.8	0
MEG_2138|Drugs|betalactams|Class_A_betalactamases|CSP	1	882	2	21	2.38095	0.047619	40.9	0
MEG_2139|Metals|Multi-metal_resistance|Multi-metal_resistance_protein|CTPC	1	2157	115	595	27.5846	1.31062	40.4	42.2
MEG_2140|Metals|Multi-metal_resistance|Multi-metal_resistance_protein|CTPD	1	1944	26	243	12.5	0.263374	40.6	44.2
MEG_2141|Metals|Copper_resistance|Copper_resistance_protein|CTPG	1	2316	47	430	18.5665	0.436528	40	41.9
MEG_2142|Metals|Copper_resistance|Copper_resistance_protein|CTPV	1	2379	56	409	17.1921	0.498529	40.7	0
MEG_2143|Metals|Copper_resistance|Copper_resistance_protein|CTPV	1	2313	53	515	22.2655	0.50454	40.4	0
MEG_2144|Drugs|betalactams|Class_A_betalactamases|CTX	1	876	8	109	12.4429	0.21347	39.5	0
MEG_2145|Drugs|betalactams|Class_A_betalactamases|CTX	1	876	4	42	4.79452	0.0913242	40.7	0
MEG_2155|Drugs|betalactams|Class_A_betalactamases|CTX	1	876	2	20	2.28311	0.0456621	41	46
MEG_2173|Drugs|betalactams|Class_A_betalactamases|CTX	1	876	2	19	2.16895	0.043379	39.6	0
MEG_2177|Drugs|betalactams|Class_A_betalactamases|CTX	1	876	2	22	2.51142	0.0468037	40.1	0
MEG_2187|Drugs|betalactams|Class_A_betalactamases|CTX	1	876	2	19	2.16895	0.043379	40.8	0
MEG_2188|Drugs|betalactams|Class_A_betalactamases|CTX	1	876	4	21	2.39726	0.0913242	40.3	46
MEG_2212|Drugs|betalactams|Class_A_betalactamases|CTX	1	876	2	21	2.39726	0.0468037	38.5	0
MEG_2232|Drugs|betalactams|Class_A_betalactamases|CTX	1	873	2	19	2.1764	0.0435281	41	0
MEG_2236|Drugs|betalactams|Class_A_betalactamases|CTX	1	915	3	22	2.40437	0.0699454	40.9	54
MEG_2250|Drugs|betalactams|Class_A_betalactamases|CTX	1	876	2	20	2.28311	0.0456621	40.5	0
MEG_2257|Drugs|betalactams|Class_A_betalactamases|CTX	1	846	2	19	2.24586	0.0449173	40.4	40
MEG_2259|Drugs|betalactams|Class_A_betalactamases|CTX	1	876	2	19	2.16895	0.043379	35	0
MEG_2269|Drugs|betalactams|Class_A_betalactamases|CTX	1	876	2	19	2.16895	0.043379	41	0
MEG_2270|Drugs|betalactams|Class_A_betalactamases|CTX	1	873	2	19	2.1764	0.0435281	41	0
MEG_2276|Drugs|betalactams|Class_A_betalactamases|CTX	1	876	4	38	4.3379	0.086758	40.6	0
MEG_2280|Drugs|betalactams|Class_A_betalactamases|CTX	1	870	2	19	2.18391	0.0436782	39.6	40
MEG_2300|Drugs|betalactams|Class_A_betalactamases|CTX	1	876	2	19	2.16895	0.043379	38.2	0
MEG_2306|Drugs|betalactams|Class_A_betalactamases|CTX	1	876	2	20	2.28311	0.0445205	40.9	40
MEG_2307|Drugs|betalactams|Class_A_betalactamases|CTX	1	876	4	28	3.19635	0.0878995	40.8	40
MEG_2316|Drugs|betalactams|Class_A_betalactamases|CTX	1	873	8	81	9.27835	0.183276	40	0
MEG_2334|Drugs|betalactams|Class_A_betalactamases|CTX	1	876	4	38	4.3379	0.086758	39.7	0
MEG_2344|Drugs|betalactams|Class_A_betalactamases|CTX	1	876	2	19	2.16895	0.043379	40.9	0
MEG_2360|Drugs|betalactams|Class_A_betalactamases|CTX	1	876	2	19	2.16895	0.043379	40.7	0
MEG_2361|Drugs|betalactams|Class_A_betalactamases|CTX	1	876	2	28	3.19635	0.0639269	40.8	0
MEG_2362|Drugs|betalactams|Class_A_betalactamases|CTX	1	876	2	22	2.51142	0.0468037	38.3	0
MEG_2363|Drugs|betalactams|Class_A_betalactamases|CTX	1	876	2	20	2.28311	0.0456621	40.8	0
MEG_2378|Drugs|betalactams|Class_A_betalactamases|CTX	1	924	8	317	34.3074	0.832251	39.9	17.5
MEG_2387|Drugs|betalactams|Class_A_betalactamases|CTX	1	926	2	19	2.05184	0.0410367	40.8	0
MEG_2393|Drugs|betalactams|Class_A_betalactamases|CTX	1	1229	1	59	4.80065	0.0480065	40.8	0
MEG_2394|Drugs|betalactams|Class_A_betalactamases|CTX	1	1033	3	76	7.35721	0.200387	39.8	0
MEG_2395|Drugs|betalactams|Class_A_betalactamases|CTX	1	877	2	19	2.16648	0.0433295	33.2	0
MEG_2406|Drugs|betalactams|Class_A_betalactamases|CTX	1	881	2	22	2.49716	0.0499432	40.3	0
MEG_2407|Drugs|betalactams|Class_A_betalactamases|CTX	1	876	2	19	2.16895	0.043379	35.6	0
MEG_2412|Drugs|betalactams|Class_A_betalactamases|CTX	1	1079	2	19	1.76089	0.0352178	40.9	0
MEG_2414|Drugs|betalactams|Class_A_betalactamases|CTX	1	1225	1	58	4.73469	0.0473469	40.4	59
MEG_2421|Drugs|betalactams|Class_A_betalactamases|CTX	1	1486	1	74	4.97981	0.0497981	40.1	60
MEG_2422|Drugs|betalactams|Class_A_betalactamases|CTX	1	876	2	20	2.28311	0.0456621	40.5	0
MEG_2425|Drugs|betalactams|Class_A_betalactamases|CTX	1	1254	2	63	5.02392	0.099681	41	0
MEG_2427|Drugs|betalactams|Class_A_betalactamases|CTX	1	1194	2	78	6.53266	0.11474	40.8	0
MEG_2430|Drugs|betalactams|Class_A_betalactamases|CTX	1	889	15	424	47.694	1.04049	39.5	47
MEG_2435|Drugs|betalactams|Class_A_betalactamases|CTX	1	943	7	432	45.8112	0.725345	40.6	32.9
MEG_2439|Metals|Multi-metal_resistance|Multi-metal_resistance_protein|CUEA	1	2394	436	2289	95.614	13.4069	39.7	50.2
MEG_2440|Metals|Copper_resistance|Copper_resistance_protein|CUEO	1	1551	10	267	17.2147	0.29207	40.1	45.2
MEG_2441|Metals|Copper_resistance|Copper_resistance_protein|CUEP	1	540	2	19	3.51852	0.0703704	40.5	40
MEG_2443|Metals|Copper_resistance|Copper_resistance_regulator|CUER	1	408	6	225	55.1471	0.926471	40.6	48.7
MEG_2444|Multi-compound|Biocide_and_metal_resistance|Biocide_and_metal_resistance_protein|CUID	1	1611	4	38	2.35878	0.0471757	41	0
MEG_2445|Multi-compound|Biocide_and_metal_resistance|Biocide_and_metal_resistance_protein|CUID	1	1611	14	120	7.44879	0.170081	39.9	0
MEG_2446|Metals|Multi-metal_resistance|Multi-metal_RND_efflux_pumps|CUSA	1	3144	50	1063	33.8104	0.583333	39.6	44.5
MEG_2447|Metals|Multi-metal_resistance|Multi-metal_RND_efflux_pumps|CUSB	1	1224	10	340	27.7778	0.372549	37.6	46.4
MEG_2448|Metals|Multi-metal_resistance|Multi-metal_RND_efflux_pumps|CUSC	1	1374	6	57	4.14847	0.0829694	40.7	0
MEG_2449|Metals|Multi-metal_resistance|Multi-metal_RND_efflux_pumps|CUSC	1	1383	16	139	10.0506	0.22415	40.4	34.9
MEG_2451|Metals|Multi-metal_resistance|Multi-metal_RND_efflux_pumps|CUSF	1	333	2	19	5.70571	0.114114	40.1	40
MEG_2452|Metals|Multi-metal_resistance|Multi-metal_RND_efflux_regulator|CUSR	1	684	7	104	15.2047	0.46345	40.6	33.9
MEG_2453|Metals|Multi-metal_resistance|Multi-metal_RND_efflux_regulator|CUSS	1	1443	4	38	2.6334	0.0526681	39.6	40
MEG_2454|Metals|Copper_resistance|Copper_resistance_protein|CUTA	1	339	9	56	16.5192	0.510324	40.4	41.3
MEG_2456|Metals|Copper_resistance|Copper_resistance_protein|CUTC	1	747	2	20	2.67738	0.0535475	39	0
MEG_2457|Metals|Copper_resistance|Copper_resistance_protein|CUTE	1	1539	14	136	8.83691	0.175439	40.9	40.9
MEG_2458|Metals|Copper_resistance|Copper_resistance_protein|CUTF	1	711	5	333	46.8354	0.625879	40.2	52
MEG_2459|Metals|Copper_resistance|Copper_resistance_protein|CUTO	1	1476	32	280	18.9702	0.514228	40.8	46.5
MEG_2460|Metals|Copper_resistance|Copper_resistance_protein|CUTR	1	357	2	19	5.32213	0.106443	40.3	40
MEG_2461|Metals|Multi-metal_resistance|Multi-metal_RND_efflux_pumps|CZCA	1	3192	49	710	22.2431	0.607769	38.9	0
MEG_2462|Metals|Multi-metal_resistance|Multi-metal_RND_efflux_pumps|CZCA	1	3192	52	965	30.2318	0.610902	40	0
MEG_2463|Metals|Multi-metal_resistance|Multi-metal_RND_efflux_pumps|CZCB	1	1563	10	104	6.65387	0.129878	39.8	0
MEG_2464|Metals|Multi-metal_resistance|Multi-metal_RND_efflux_pumps|CZCB	1	1563	14	153	9.78887	0.202815	39.3	8.57
MEG_2465|Metals|Multi-metal_resistance|Multi-metal_RND_efflux_regulator|CZCC	1	1431	49	887	61.9846	1.86164	39.5	43.9
MEG_2468|Metals|Multi-metal_resistance|Multi-metal_RND_efflux_regulator|CZCCM	1	1254	4	38	3.0303	0.0606061	39.5	20
MEG_2469|Metals|Multi-metal_resistance|Multi-metal_RND_efflux_regulator|CZCD	1	951	8	107	11.2513	0.212408	40	42.4
MEG_2470|Metals|Multi-metal_resistance|Multi-metal_RND_efflux_pumps|CZCE	1	402	4	31	7.71144	0.196517	40.1	40
MEG_2471|Metals|Multi-metal_resistance|Multi-metal_RND_efflux_pumps|CZCP	1	2490	34	332	13.3333	0.328916	40.2	42.4
MEG_2472|Metals|Multi-metal_resistance|Multi-metal_RND_efflux_regulator|CZCR	1	678	14	93	13.7168	0.49115	40.4	0
MEG_2473|Metals|Multi-metal_resistance|Multi-metal_RND_efflux_regulator|CZCR	1	678	17	151	22.2714	0.631268	39.3	0
MEG_2474|Metals|Multi-metal_resistance|Multi-metal_RND_efflux_regulator|CZCS	1	1428	16	104	7.28291	0.222689	40.8	0
MEG_2475|Metals|Multi-metal_resistance|Multi-metal_RND_efflux_regulator|CZCS	1	1431	22	162	11.3208	0.303284	40.4	4.18
MEG_2476|Metals|Multi-metal_resistance|Multi-metal_RND_efflux_pumps|CZNA	1	3060	10	86	2.81046	0.0666667	40.4	46.4
MEG_2477|Metals|Multi-metal_resistance|Multi-metal_RND_efflux_pumps|CZNB	1	1056	2	20	1.89394	0.0378788	38	46
MEG_2479|Metals|Multi-metal_resistance|Multi-metal_RND_efflux_pumps|CZRA	1	3156	398	2454	77.7567	6.39766	40	46.9
MEG_2480|Metals|Multi-metal_resistance|Multi-metal_RND_efflux_pumps|CZRB	1	1218	77	505	41.4614	1.29967	39.9	41.7
MEG_2481|Drugs|betalactams|Class_A_betalactamases|DES	1	975	10	89	9.12821	0.198974	40.3	42.4
MEG_2483|Drugs|Trimethoprim|Dihydrofolate_reductase|DFRA	1	498	2	19	3.81526	0.0763052	41	40
MEG_2487|Drugs|Trimethoprim|Dihydrofolate_reductase|DFRA	1	498	4	217	43.5743	1.14859	40.3	0
MEG_2489|Drugs|Trimethoprim|Dihydrofolate_reductase|DFRA	1	570	4	186	32.6316	0.470175	40.3	0
MEG_2492|Drugs|Trimethoprim|Dihydrofolate_reductase|DFRA	1	474	6	314	66.2447	1.55907	40.4	0
MEG_2496|Drugs|Trimethoprim|Dihydrofolate_reductase|DFRA	1	474	2	92	19.4093	0.194093	39.9	0
MEG_2497|Drugs|Trimethoprim|Dihydrofolate_reductase|DFRA	1	564	1	150	26.5957	0.265957	40.8	0
MEG_2498|Drugs|Trimethoprim|Dihydrofolate_reductase|DFRA	1	474	1	115	24.2616	0.242616	40.2	0
MEG_2499|Drugs|Trimethoprim|Dihydrofolate_reductase|DFRA	1	474	6	427	90.0844	1.2616	39.7	0
MEG_2500|Drugs|Trimethoprim|Dihydrofolate_reductase|DFRA	1	474	3	322	67.9325	0.888186	39.7	0
MEG_2501|Drugs|Trimethoprim|Dihydrofolate_reductase|DFRA	1	474	4	405	85.443	1.25316	40.5	0
MEG_2502|Drugs|Trimethoprim|Dihydrofolate_reductase|DFRA	1	474	2	255	53.7975	0.565401	34.7	0
MEG_2506|Drugs|Trimethoprim|Dihydrofolate_reductase|DFRA	1	474	2	20	4.21941	0.0843882	41	46
MEG_2513|Drugs|Trimethoprim|Dihydrofolate_reductase|DFRA	1	474	2	20	4.21941	0.0843882	40.7	0
MEG_2514|Drugs|Trimethoprim|Dihydrofolate_reductase|DFRA	1	474	2	19	4.00844	0.0801688	40.4	0
MEG_2517|Drugs|Trimethoprim|Dihydrofolate_reductase|DFRA	1	474	3	327	68.9873	0.774262	40	0
MEG_2521|Drugs|Trimethoprim|Dihydrofolate_reductase|DFRA	1	498	2	169	33.9357	0.60241	40.7	60
MEG_2522|Drugs|Trimethoprim|Dihydrofolate_reductase|DFRA	1	498	2	227	45.5823	0.60241	40.4	0
MEG_2527|Drugs|Trimethoprim|Dihydrofolate_reductase|DFRA	1	474	3	64	13.5021	0.183544	39.9	0
MEG_2528|Drugs|Trimethoprim|Dihydrofolate_reductase|DFRA	1	474	1	40	8.43882	0.0843882	40.2	0
MEG_2541|Drugs|Trimethoprim|Dihydrofolate_reductase|DFRA	1	570	1	150	26.3158	0.263158	35.3	0
MEG_2542|Drugs|Trimethoprim|Dihydrofolate_reductase|DFRA	1	552	6	62	11.2319	0.302536	40.8	53.3
MEG_2548|Drugs|Trimethoprim|Dihydrofolate_reductase|DFRA	1	474	2	19	4.00844	0.0801688	41	0
MEG_2550|Drugs|Trimethoprim|Dihydrofolate_reductase|DFRA	1	474	2	21	4.43038	0.0886076	38.6	0
MEG_2551|Drugs|Trimethoprim|Dihydrofolate_reductase|DFRA	1	498	2	300	60.241	0.60241	39.6	0
MEG_2552|Drugs|Trimethoprim|Dihydrofolate_reductase|DFRA	1	564	2	20	3.5461	0.070922	39.3	46
MEG_2553|Drugs|Trimethoprim|Dihydrofolate_reductase|DFRA	1	510	4	40	7.84314	0.156863	41	46
MEG_2558|Drugs|Trimethoprim|Dihydrofolate_reductase|DFRB	1	237	2	19	8.01688	0.160338	39.9	40
MEG_2559|Drugs|Trimethoprim|Dihydrofolate_reductase|DFRB	1	237	2	20	8.43882	0.164557	38.1	40
MEG_2562|Drugs|Trimethoprim|Dihydrofolate_reductase|DFRB	1	237	2	19	8.01688	0.160338	29.8	40
MEG_2563|Drugs|Trimethoprim|Dihydrofolate_reductase|DFRB	1	237	6	237	100	2.87764	38.1	58.8
MEG_2564|Drugs|Trimethoprim|Dihydrofolate_reductase|DFRB	1	294	2	20	6.80272	0.136054	41	0
MEG_2569|Drugs|Trimethoprim|Dihydrofolate_reductase|DFRB	1	237	1	46	19.4093	0.194093	39.8	0
MEG_2571|Drugs|Trimethoprim|Dihydrofolate_reductase|DFRB	1	237	2	21	8.86076	0.177215	41	52
MEG_2572|Drugs|Trimethoprim|Dihydrofolate_reductase|DFRC|RequiresSNPConfirmation	1	486	2	19	3.90947	0.0781893	40.9	0
MEG_2573|Drugs|Trimethoprim|Dihydrofolate_reductase|DFRC|RequiresSNPConfirmation	1	486	2	19	3.90947	0.0781893	40.3	0
MEG_2574|Drugs|Trimethoprim|Dihydrofolate_reductase|DFRD	1	501	2	19	3.79242	0.0758483	41	0
MEG_2576|Drugs|Trimethoprim|Dihydrofolate_reductase|DFRD	1	520	2	19	3.65385	0.0730769	41	0
MEG_2577|Drugs|Trimethoprim|Dihydrofolate_reductase|DFRE	1	495	2	19	3.83838	0.0767677	41	40
MEG_2580|Drugs|Trimethoprim|Dihydrofolate_reductase|DFRI	1	576	2	19	3.29861	0.0659722	41	40
MEG_2584|Drugs|betalactams|Class_C_betalactamases|DHA	1	1140	4	251	22.0175	0.292105	37.5	0
MEG_2586|Drugs|betalactams|Class_C_betalactamases|DHA	1	1140	4	39	3.42105	0.0684211	40.6	0
MEG_2587|Drugs|betalactams|Class_C_betalactamases|DHA	1	1140	2	251	22.0175	0.263158	40.5	0
MEG_2590|Drugs|betalactams|Class_C_betalactamases|DHA	1	1140	2	20	1.75439	0.0350877	36.2	46
MEG_2594|Drugs|betalactams|Class_C_betalactamases|DHA	1	1140	2	19	1.66667	0.0333333	41	0
MEG_2601|Drugs|betalactams|Class_C_betalactamases|DHA	1	1140	4	39	3.42105	0.0684211	41	0
MEG_2602|Drugs|betalactams|Class_C_betalactamases|DHA	1	1140	4	39	3.42105	0.0684211	39.7	0
MEG_2604|Drugs|betalactams|Class_C_betalactamases|DHA	1	1140	2	19	1.66667	0.0333333	41	0
MEG_2605|Drugs|betalactams|Class_C_betalactamases|DHA	1	1140	2	19	1.66667	0.0333333	41	0
MEG_2606|Drugs|betalactams|Class_C_betalactamases|DHA	1	1140	4	40	3.50877	0.0692982	41	43
MEG_2607|Drugs|betalactams|Class_C_betalactamases|DHA	1	1140	1	150	13.1579	0.131579	40.5	0
MEG_2611|Drugs|betalactams|Class_C_betalactamases|DHA	1	1140	2	55	4.82456	0.0482456	40.8	47
MEG_2617|Drugs|Trimethoprim|Dihydrofolate_reductase|DHFR|RequiresSNPConfirmation	1	561	2	20	3.56506	0.0695187	40.9	40
MEG_2618|Drugs|Trimethoprim|Dihydrofolate_reductase|DHFR|RequiresSNPConfirmation	1	474	4	366	77.2152	1.16245	39.7	0
MEG_2619|Drugs|Trimethoprim|Dihydrofolate_reductase|DHFR|RequiresSNPConfirmation	1	474	6	451	95.1477	1.59072	39.6	1.5
MEG_2620|Drugs|Trimethoprim|Dihydrofolate_reductase|DHFR|RequiresSNPConfirmation	1	459	17	448	97.6035	4.14815	37.1	0
MEG_2621|Drugs|Trimethoprim|Dihydrofolate_reductase|DHFR|RequiresSNPConfirmation	1	474	8	314	66.2447	2.11181	38.4	0
MEG_2626|Drugs|Trimethoprim|Dihydrofolate_reductase|DHFR|RequiresSNPConfirmation	1	510	4	30	5.88235	0.152941	36.5	0
MEG_2627|Drugs|Trimethoprim|Dihydrofolate_reductase|DHFR|RequiresSNPConfirmation	1	558	2	19	3.40502	0.0681004	40.8	40
MEG_2628|Drugs|Trimethoprim|Dihydrofolate_reductase|DHFR|RequiresSNPConfirmation	1	474	1	150	31.6456	0.316456	30.3	50
MEG_2630|Drugs|Trimethoprim|Dihydrofolate_reductase|DHFR|RequiresSNPConfirmation	1	483	9	294	60.8696	1.9648	38.7	6
MEG_2631|Drugs|Trimethoprim|Dihydrofolate_reductase|DHFR|RequiresSNPConfirmation	1	498	2	19	3.81526	0.0763052	41	40
MEG_2633|Drugs|Trimethoprim|Dihydrofolate_reductase|DHFR|RequiresSNPConfirmation	1	474	18	400	84.3882	4.31435	39.1	2.72
MEG_2635|Drugs|Trimethoprim|Dihydrofolate_reductase|DHFR|RequiresSNPConfirmation	1	474	4	181	38.1857	0.675105	39.4	0
MEG_2638|Drugs|Trimethoprim|Dihydrofolate_reductase|DHFR|RequiresSNPConfirmation	1	606	2	174	28.7129	0.341584	40.3	30
MEG_2639|Drugs|Trimethoprim|Dihydrofolate_reductase|DHFR|RequiresSNPConfirmation	1	474	2	23	4.85232	0.0970464	40.9	0
MEG_2640|Drugs|Trimethoprim|Dihydrofolate_reductase|DHFR|RequiresSNPConfirmation	1	474	2	142	29.9578	0.529536	40.7	0
MEG_2641|Drugs|Trimethoprim|Dihydrofolate_reductase|DHFR|RequiresSNPConfirmation	1	522	2	19	3.63985	0.0727969	41	0
MEG_2642|Drugs|Trimethoprim|Dihydrofolate_reductase|DHFR|RequiresSNPConfirmation	1	474	13	474	100	3.38608	39.8	1.77
MEG_2643|Drugs|Trimethoprim|Dihydrofolate_reductase|DHFR|RequiresSNPConfirmation	1	474	2	24	5.06329	0.0991561	40.9	0
MEG_2644|Drugs|Trimethoprim|Dihydrofolate_reductase|DHFR|RequiresSNPConfirmation	1	483	1	48	9.93789	0.0993789	39.9	0
MEG_2645|Drugs|Trimethoprim|Dihydrofolate_reductase|DHFR|RequiresSNPConfirmation	1	474	3	144	30.3797	0.639241	40.5	0
MEG_2647|Drugs|Trimethoprim|Dihydrofolate_reductase|DHFRIII|RequiresSNPConfirmation	1	489	4	40	8.17996	0.163599	41	46
MEG_2648|Drugs|betalactams|Class_B_betalactamases|DHT	1	909	40	279	30.6931	0.872387	40.2	41.1
MEG_2649|Drugs|betalactams|Class_B_betalactamases|DIM	1	756	1	44	5.82011	0.0582011	41	60
MEG_2650|Metals|Multi-metal_resistance|Multi-metal_resistance_protein|DMEF	1	1149	41	339	29.5039	0.909487	39.8	42.7
MEG_2651|Metals|Multi-metal_resistance|Multi-metal_resistance_protein|DMEF	1	972	61	429	44.1358	2.11008	40.1	45.1
MEG_2653|Metals|Copper_resistance|Copper_resistance_protein|DNAK	1	1878	64	674	35.8892	1.26305	40.3	0
MEG_2654|Metals|Copper_resistance|Copper_resistance_protein|DNAK	1	1878	80	730	38.8711	2.22897	40.3	6.3
MEG_2660|Multi-compound|Biocide_and_metal_resistance|Biocide_and_metal_resistance_protein|DPR	1	519	2	19	3.66089	0.0732177	39.3	40
MEG_2661|Multi-compound|Biocide_and_metal_resistance|Biocide_and_metal_resistance_protein|DPR	1	519	2	22	4.23892	0.0847784	41	0
MEG_2663|Multi-compound|Biocide_and_metal_resistance|Biocide_and_metal_resistance_protein|DPSA	1	489	4	86	17.5869	0.214724	40.7	0
MEG_2664|Multi-compound|Biocide_and_metal_resistance|Biocide_and_metal_resistance_protein|DPSA	1	489	6	95	19.4274	0.460123	40.5	0
MEG_2665|Multi-compound|Biocide_and_metal_resistance|Biocide_and_metal_resistance_protein|DPSA	1	489	3	95	19.4274	0.333333	40.4	0
MEG_2666|Multi-compound|Biocide_and_metal_resistance|Biocide_and_metal_resistance_protein|DPSA	1	489	5	99	20.2454	0.433538	37.9	15.6
MEG_2667|Multi-compound|Biocide_and_metal_resistance|Biocide_and_metal_resistance_protein|DPSA	1	489	11	176	35.9918	0.877301	40.5	0
MEG_2668|Multi-compound|Biocide_and_metal_resistance|Biocide_and_metal_resistance_protein|DPSA	1	489	6	95	19.4274	0.580777	40.9	0
MEG_2669|Multi-compound|Biocide_and_metal_resistance|Biocide_and_metal_resistance_protein|DPSA	1	489	4	85	17.3824	0.501022	38.1	0
MEG_2670|Drugs|Multi-drug_resistance|Multi-drug_ABC_efflux_pumps|DRRA	1	882	35	214	24.263	0.8322	39.7	41.8
MEG_2677|Metals|Multi-metal_resistance|Multi-metal_resistance_protein|DSBA	1	627	2	161	25.6778	0.478469	40.5	0
MEG_2689|Metals|Multi-metal_resistance|Multi-metal_resistance_protein|DSBB	1	537	3	152	28.3054	0.320298	40.7	3.33
MEG_2690|Metals|Multi-metal_resistance|Multi-metal_resistance_protein|DSBB	1	531	4	309	58.1921	1.12994	40.5	0
MEG_2693|Drugs|Multi-drug_resistance|Multi-drug_ABC_efflux_pumps|EATAV|RequiresSNPConfirmation	1	1503	6	45	2.99401	0.0785096	40	0
MEG_2694|Drugs|Multi-drug_resistance|Multi-drug_ABC_efflux_pumps|EATAV|RequiresSNPConfirmation	1	1503	6	45	2.99401	0.0785096	40.6	0
MEG_2695|Drugs|betalactams|Class_B_betalactamases|EBR	1	708	4	48	6.77966	0.134181	40.5	33.5
MEG_2696|Drugs|betalactams|Class_B_betalactamases|EBR	1	708	2	19	2.68362	0.0536723	41	0
MEG_2698|Biocides|Multi-biocide_resistance|Multi-biocide_SMR_efflux_pump|EBRB	1	357	2	19	5.32213	0.106443	40.8	40
MEG_2701|Biocides|Acid_resistance|Acid_resistance_protein|EEFA	1	1125	24	220	19.5556	0.472	39.9	46.5
MEG_2703|Drugs|betalactams|Class_B_betalactamases|EFM	1	909	12	114	12.5413	0.250825	39.3	40
MEG_2705|Multi-compound|Drug_and_biocide_resistance|Drug_and_biocide_MFS_efflux_pumps|EFPA	1	1593	28	231	14.5009	0.337728	40.1	41.3
MEG_2707|Multi-compound|Drug_and_biocide_resistance|Drug_and_biocide_ABC_efflux_pumps|EFRB	1	1086	5	40	3.68324	0.0902394	41	43.6
MEG_2708|Drugs|betalactams|Class_B_betalactamases|ELM	1	942	6	60	6.36943	0.126327	40.6	30.7
MEG_2709|Drugs|Mycobacterium_tuberculosis-specific_Drug|Ethambutol_resistant_arabinosyltransferase|EMBA|RequiresSNPConfirmation	1	3285	47	400	12.1766	0.28554	39.9	0
MEG_2710|Drugs|Mycobacterium_tuberculosis-specific_Drug|Ethambutol_resistant_arabinosyltransferase|EMBB|RequiresSNPConfirmation	1	3297	31	259	7.85563	0.186533	40.3	0
MEG_2711|Drugs|Mycobacterium_tuberculosis-specific_Drug|Ethambutol_resistant_arabinosyltransferase|EMBB|RequiresSNPConfirmation	1	3297	21	168	5.09554	0.126175	40.3	10.7
MEG_2712|Drugs|Mycobacterium_tuberculosis-specific_Drug|Ethambutol_resistant_arabinosyltransferase|EMBC|RequiresSNPConfirmation	1	3285	45	381	11.5982	0.26758	39.9	42.7
MEG_2713|Drugs|Mycobacterium_tuberculosis-specific_Drug|Ethambutol_resistant_arabinosyltransferase|EMBR|RequiresSNPConfirmation	1	1167	6	59	5.0557	0.101114	40.9	44
MEG_2714|Biocides|Quaternary_Ammonium_Compounds_(QACs)_resistance|QAC_efflux_pump|EMEA	1	1182	2	19	1.60745	0.0321489	41	40
MEG_2715|Biocides|Multi-biocide_resistance|Multi-biocide_RND_efflux_pump|EMHA	1	1158	73	982	84.8014	5.27634	39.3	43.3
MEG_2716|Biocides|Multi-biocide_resistance|Multi-biocide_RND_efflux_pump|EMHB	1	3165	421	2937	92.7962	12.6904	39.3	40.3
MEG_2717|Multi-compound|Drug_and_biocide_resistance|Drug_and_biocide_RND_efflux_pumps|EMHC	1	1461	80	1369	93.7029	4.71389	39.5	40
MEG_2718|Multi-compound|Drug_and_biocide_resistance|Drug_and_biocide_RND_efflux_pumps|EMHC	1	1461	158	1237	84.668	9.7269	39.8	38.8
MEG_2719|Biocides|Multi-biocide_resistance|Multi-biocide_RND_efflux_regulator|EMHR	1	633	25	358	56.5561	3.09953	39.8	43.2
MEG_2720|Biocides|Multi-biocide_resistance|Multi-biocide_MATE_efflux_pump|EMMDR	1	1389	12	116	8.35133	0.167027	40.7	42
MEG_2721|Multi-compound|Drug_and_biocide_resistance|Drug_and_biocide_MFS_efflux_pumps|EMRA	1	1173	2	19	1.61978	0.0323956	40.4	0
MEG_2722|Multi-compound|Drug_and_biocide_resistance|Drug_and_biocide_MFS_efflux_pumps|EMRA	1	1173	4	38	3.23956	0.0647911	39.6	0
MEG_2723|Multi-compound|Drug_and_biocide_resistance|Drug_and_biocide_MFS_efflux_pumps|EMRASM	1	1182	114	661	55.9222	2.39171	39.9	46
MEG_2724|Multi-compound|Drug_and_biocide_resistance|Drug_and_biocide_MFS_efflux_pumps|EMRB	1	1539	18	421	27.3554	0.396361	40.1	0
MEG_2725|Multi-compound|Drug_and_biocide_resistance|Drug_and_biocide_MFS_efflux_pumps|EMRB	1	1539	8	78	5.06823	0.101365	37.8	0
MEG_2726|Multi-compound|Drug_and_biocide_resistance|Drug_and_biocide_MFS_efflux_pumps|EMRBSM	1	1587	55	862	54.3163	1.13611	39.6	44.7
MEG_2727|Multi-compound|Drug_and_biocide_resistance|Drug_and_biocide_MFS_efflux_pumps|EMRCSM	1	1494	79	865	57.8983	1.41165	40.1	44.4
MEG_2728|Multi-compound|Drug_and_biocide_resistance|Drug_and_biocide_MFS_efflux_pumps|EMRD	1	1140	5	40	3.50877	0.0859649	40.7	42.4
MEG_2729|Multi-compound|Drug_and_biocide_resistance|Drug_and_biocide_MFS_efflux_pumps|EMRD	1	1191	7	425	35.6843	0.595298	39.7	0
MEG_2730|Multi-compound|Drug_and_biocide_resistance|Drug_and_biocide_MFS_efflux_pumps|EMRD	1	1185	8	357	30.1266	0.349367	40.3	0
MEG_2731|Drugs|Multi-drug_resistance|Multi-drug_SMR_efflux_regulator|EMRE	1	333	21	106	31.8318	1.24024	40.8	43.4
MEG_2732|Multi-compound|Drug_and_biocide_resistance|Drug_and_biocide_MFS_efflux_pumps|EMRK	1	1164	4	38	3.2646	0.0652921	40.4	0
MEG_2733|Multi-compound|Drug_and_biocide_resistance|Drug_and_biocide_MFS_efflux_pumps|EMRK	1	1056	2	19	1.79924	0.0359848	41	0
MEG_2735|Multi-compound|Drug_and_biocide_resistance|Drug_and_biocide_MFS_efflux_regulator|EMRRSM	1	444	8	245	55.1802	0.77027	40.6	46.5
MEG_2736|Multi-compound|Drug_and_biocide_resistance|Drug_and_biocide_MFS_efflux_pumps|EMRY	1	1539	2	19	1.23457	0.0246914	40.4	0
MEG_2737|Multi-compound|Drug_and_biocide_resistance|Drug_and_biocide_MFS_efflux_pumps|EMRY	1	1539	4	39	2.53411	0.0506823	40.9	0
MEG_2738|Drugs|MLS|23S_rRNA_methyltransferases|EMTA	1	1026	2	19	1.85185	0.037037	41	40
MEG_2739|Drugs|Cationic_antimicrobial_peptides|Lipid_A_modification|EPTA	1	1644	22	477	29.0146	0.479319	40.2	43.5
MEG_2742|Drugs|MLS|Macrolide_esterases|EREA	1	1221	2	263	21.5397	0.2457	40.6	0
MEG_2743|Drugs|MLS|Macrolide_esterases|EREA	1	1227	8	701	57.1312	0.93317	38.4	0
MEG_2747|Drugs|MLS|Macrolide_esterases|EREA	1	1227	26	1219	99.348	3.11328	39.2	0
MEG_2749|Drugs|MLS|Macrolide_esterases|EREA	1	1227	4	499	40.6683	0.488183	39.5	0
MEG_2750|Drugs|MLS|Macrolide_esterases|EREA	1	1227	14	1108	90.3015	1.6846	39.5	0
MEG_2751|Drugs|MLS|Macrolide_esterases|EREA	1	1238	11	871	70.3554	1.21567	39.6	5.91
MEG_2753|Drugs|MLS|Macrolide_esterases|EREB	1	1260	2	19	1.50794	0.0301587	37.7	0
MEG_2754|Drugs|MLS|Macrolide_esterases|ERED	1	1227	4	322	26.2429	0.482478	40.7	60
MEG_2755|Drugs|MLS|23S_rRNA_methyltransferases|ERM	1	969	28	174	17.9567	0.565531	40.7	41.4
MEG_2756|Drugs|MLS|23S_rRNA_methyltransferases|ERM	1	801	2	19	2.37203	0.0474407	40.2	40
MEG_2757|Drugs|MLS|23S_rRNA_methyltransferases|ERM	1	846	6	47	5.55556	0.13948	40.9	29.7
MEG_2758|Drugs|MLS|23S_rRNA_methyltransferases|ERM	1	849	10	96	11.3074	0.226148	40.5	41.2
MEG_2759|Drugs|MLS|23S_rRNA_methyltransferases|ERM	1	1161	25	196	16.882	0.42205	40.4	37.4
MEG_2761|Drugs|MLS|23S_rRNA_methyltransferases|ERM	1	741	6	49	6.61269	0.153846	40.9	26.7
MEG_2762|Drugs|MLS|23S_rRNA_methyltransferases|ERM	1	756	22	198	26.1905	0.571429	39.3	39.3
MEG_2763|Drugs|MLS|23S_rRNA_methyltransferases|ERM	1	936	8	65	6.94444	0.16453	39.1	41.5
MEG_2764|Drugs|MLS|23S_rRNA_methyltransferases|ERM	1	417	4	39	9.35252	0.18705	41	20
MEG_2765|Drugs|MLS|23S_rRNA_methyltransferases|ERM	1	732	4	38	5.19126	0.103825	40	40
MEG_2767|Drugs|MLS|23S_rRNA_methyltransferases|ERM	1	813	4	21	2.58303	0.0934809	40.9	40
MEG_2769|Drugs|MLS|23S_rRNA_methyltransferases|ERM	1	756	2	20	2.6455	0.0529101	41	0
MEG_2771|Drugs|MLS|23S_rRNA_methyltransferases|ERM	1	732	4	45	6.14754	0.122951	41	45.5
MEG_2772|Drugs|MLS|23S_rRNA_methyltransferases|ERM	1	915	2	20	2.18579	0.0437158	40.9	46
MEG_2773|Drugs|MLS|23S_rRNA_methyltransferases|ERM	1	855	6	58	6.78363	0.135673	38.1	42
MEG_2774|Drugs|MLS|23S_rRNA_methyltransferases|ERM30	1	1011	8	61	6.03363	0.152324	38.7	32.2
MEG_2775|Drugs|MLS|23S_rRNA_methyltransferases|ERM32	1	843	13	102	12.0996	0.29656	40.9	6.15
MEG_2776|Drugs|MLS|23S_rRNA_methyltransferases|ERM32	1	843	10	97	11.5065	0.23013	39.2	9.2
MEG_2778|Drugs|MLS|23S_rRNA_methyltransferases|ERM41	1	522	4	39	7.47126	0.149425	39.2	0
MEG_2779|Drugs|MLS|23S_rRNA_methyltransferases|ERM42	1	906	2	20	2.20751	0.0441501	40.9	0
MEG_2780|Drugs|MLS|23S_rRNA_methyltransferases|ERM42	1	906	4	39	4.30464	0.0860927	40.2	0
MEG_2781|Drugs|MLS|23S_rRNA_methyltransferases|ERM42	1	912	2	21	2.30263	0.0438596	37.2	0
MEG_2782|Drugs|MLS|23S_rRNA_methyltransferases|ERM44	1	732	2	20	2.73224	0.0546448	39.8	0
MEG_2783|Drugs|MLS|23S_rRNA_methyltransferases|ERMA	1	732	2	19	2.59563	0.0519126	41	0
MEG_2784|Drugs|MLS|23S_rRNA_methyltransferases|ERMA	1	732	2	19	2.59563	0.0519126	41	0
MEG_2785|Drugs|MLS|23S_rRNA_methyltransferases|ERMA	1	732	2	19	2.59563	0.0519126	41	0
MEG_2787|Drugs|MLS|23S_rRNA_methyltransferases|ERMA	1	732	4	278	37.9781	0.431694	39.8	50
MEG_2792|Drugs|MLS|23S_rRNA_methyltransferases|ERMB	1	753	2	21	2.78884	0.0557769	41	0
MEG_2793|Drugs|MLS|23S_rRNA_methyltransferases|ERMB	1	738	2	21	2.84553	0.0569106	40.6	0
MEG_2795|Drugs|MLS|23S_rRNA_methyltransferases|ERMB	1	738	2	21	2.84553	0.0569106	40.2	0
MEG_2796|Drugs|MLS|23S_rRNA_methyltransferases|ERMB	1	738	2	21	2.84553	0.0569106	40.9	0
MEG_2797|Drugs|MLS|23S_rRNA_methyltransferases|ERMB	1	738	2	21	2.84553	0.0569106	40.8	0
MEG_2798|Drugs|MLS|23S_rRNA_methyltransferases|ERMB	1	735	4	20	2.72109	0.103401	40.9	40
MEG_2800|Drugs|MLS|23S_rRNA_methyltransferases|ERMB	1	645	2	21	3.25581	0.0651163	41	0
MEG_2801|Drugs|MLS|23S_rRNA_methyltransferases|ERMB	1	762	2	21	2.75591	0.0551181	39.6	0
MEG_2805|Drugs|MLS|23S_rRNA_methyltransferases|ERMB	1	738	2	21	2.84553	0.0569106	40.9	0
MEG_2817|Drugs|MLS|23S_rRNA_methyltransferases|ERMC	1	735	4	38	5.17007	0.103401	40.9	40
MEG_2818|Drugs|MLS|23S_rRNA_methyltransferases|ERMC	1	735	2	19	2.58503	0.0517007	41	0
MEG_2819|Drugs|MLS|23S_rRNA_methyltransferases|ERMC	1	735	2	19	2.58503	0.0517007	38.6	0
MEG_2826|Drugs|MLS|23S_rRNA_methyltransferases|ERME	1	1113	12	118	10.602	0.210243	40.9	0
MEG_2827|Drugs|MLS|23S_rRNA_methyltransferases|ERME	1	1146	24	190	16.5794	0.40925	39.1	11.5
MEG_2834|Drugs|MLS|23S_rRNA_methyltransferases|ERMG	1	735	2	19	2.58503	0.0517007	40.2	0
MEG_2837|Drugs|MLS|23S_rRNA_methyltransferases|ERMH	1	900	18	150	16.6667	0.384444	40	36.9
MEG_2838|Drugs|MLS|23S_rRNA_methyltransferases|ERMN	1	876	10	96	10.9589	0.219178	40.7	41.2
MEG_2839|Drugs|MLS|23S_rRNA_methyltransferases|ERMO	1	780	10	97	12.4359	0.248718	40.7	42.4
MEG_2840|Drugs|MLS|23S_rRNA_methyltransferases|ERMO	1	783	18	146	18.6462	0.448276	40.8	42
MEG_2841|Drugs|MLS|23S_rRNA_methyltransferases|ERMQ	1	774	2	19	2.45478	0.0490956	41	0
MEG_2842|Drugs|MLS|23S_rRNA_methyltransferases|ERMQ	1	787	4	38	4.82846	0.0965693	40.9	0
MEG_2843|Drugs|MLS|23S_rRNA_methyltransferases|ERMR	1	1023	25	198	19.3548	0.475073	40.3	42.6
MEG_2845|Drugs|MLS|23S_rRNA_methyltransferases|ERMS	1	960	16	147	15.3125	0.320833	39.9	41.5
MEG_2849|Drugs|MLS|23S_rRNA_methyltransferases|ERMU	1	840	4	44	5.2381	0.104762	40.9	29
MEG_2850|Drugs|MLS|23S_rRNA_methyltransferases|ERMU	1	837	4	40	4.77897	0.0955795	37.8	23
MEG_2851|Drugs|MLS|23S_rRNA_methyltransferases|ERMV	1	780	14	144	18.4615	0.375641	40.4	0
MEG_2852|Drugs|MLS|23S_rRNA_methyltransferases|ERMV	1	793	4	38	4.79193	0.0958386	40.4	0
MEG_2853|Drugs|MLS|23S_rRNA_methyltransferases|ERMV	1	1300	20	181	13.9231	0.296154	40.3	20.6
MEG_2854|Drugs|MLS|23S_rRNA_methyltransferases|ERMX	1	855	2	253	29.5906	0.350877	36.7	23
MEG_2856|Drugs|MLS|23S_rRNA_methyltransferases|ERMX	1	855	2	19	2.22222	0.0444444	41	0
MEG_2857|Drugs|MLS|23S_rRNA_methyltransferases|ERMX	1	855	3	157	18.3626	0.205848	36.8	0
MEG_2858|Drugs|MLS|23S_rRNA_methyltransferases|ERMX	1	855	6	239	27.9532	0.323977	36.4	13.3
MEG_2859|Drugs|MLS|23S_rRNA_methyltransferases|ERMX	1	855	2	19	2.22222	0.0444444	40.7	0
MEG_2860|Drugs|MLS|23S_rRNA_methyltransferases|ERMX	1	855	8	56	6.54971	0.177778	40.5	20
MEG_2861|Drugs|MLS|23S_rRNA_methyltransferases|ERMX	1	762	2	19	2.49344	0.0498688	40.2	0
MEG_2862|Drugs|betalactams|Class_A_betalactamases|ERP	1	882	18	114	12.9252	0.396825	40.8	42.3
MEG_2863|Drugs|betalactams|Class_B_betalactamases|ESP	1	873	3	21	2.4055	0.069874	37.6	48
MEG_2864|Drugs|Phenicol|Chloramphenicol_hydrolase|ESTD	1	927	24	171	18.4466	0.514563	40.2	44.7
MEG_2865|Drugs|Phenicol|Chloramphenicol_hydrolase|ESTD	1	933	13	115	12.3258	0.266881	40.3	40.9
MEG_2866|Drugs|Mycobacterium_tuberculosis-specific_Drug|Ethionamide-resistant_mutant|ETHA|RequiresSNPConfirmation	1	1470	19	156	10.6122	0.24966	40.6	0
MEG_2867|Biocides|Acid_resistance|Acid_resistance_regulator|EVGA	1	615	7	187	30.4065	0.398374	35.6	44.6
MEG_2870|Multi-compound|Drug_and_biocide_resistance|Drug_and_biocide_MFS_efflux_regulator|EVGS	1	3594	2	20	0.556483	0.0111297	40.9	0
MEG_2871|Drugs|betalactams|Class_B_betalactamases|EVM	1	918	6	62	6.75381	0.135076	40.8	50
MEG_2872|Drugs|betalactams|Class_A_betalactamases|EXO	1	945	18	163	17.2487	0.366138	40.4	41.3
MEG_2873|Biocides|Phenolic_compound_resistance|Triclosan-resistant_mutation|FABG|RequiresSNPConfirmation	1	735	11	439	59.7279	0.806803	39.8	51.2
MEG_2875|Biocides|Phenolic_compound_resistance|Phenolic_resistance_protein|FABI	1	789	8	73	9.25222	0.419518	37.5	52.9
MEG_2876|Biocides|Phenolic_compound_resistance|Phenolic_resistance_protein|FABK	1	975	2	19	1.94872	0.0389744	41	40
MEG_2877|Biocides|Phenolic_compound_resistance|Phenolic_resistance_protein|FABL	1	753	2	21	2.78884	0.0557769	38.9	52
MEG_2878|Biocides|Phenolic_compound_resistance|Phenolic_resistance_protein|FABV	1	900	16	167	18.5556	0.535556	40.2	50.5
MEG_2879|Biocides|Phenolic_compound_resistance|Phenolic_resistance_protein|FABV	1	297	6	74	24.9158	0.538721	40	48.7
MEG_2880|Drugs|Elfamycins|Elfamycin_efflux_pumps|FACT	1	1680	74	544	32.381	0.905357	40.2	42.1
MEG_2881|Drugs|betalactams|Class_A_betalactamases|FAR1	1	933	12	115	12.3258	0.246517	40	7.67
MEG_2882|Drugs|betalactams|Class_A_betalactamases|FAR1	1	894	20	175	19.5749	0.427293	40.2	0
MEG_2883|Multi-compound|Drug_and_biocide_resistance|Drug_and_biocide_MFS_efflux_pumps|FARA	1	1185	8	76	6.4135	0.12827	41	0
MEG_2884|Multi-compound|Drug_and_biocide_resistance|Drug_and_biocide_MFS_efflux_pumps|FARA	1	1155	10	96	8.31169	0.166234	40.5	17.2
MEG_2885|Multi-compound|Drug_and_biocide_resistance|Drug_and_biocide_MFS_efflux_pumps|FARB	1	1524	6	63	4.13386	0.0807087	39.8	45.8
MEG_2886|Multi-compound|Drug_and_biocide_resistance|Drug_and_biocide_MFS_efflux_pumps|FARB	1	1527	8	64	4.19122	0.104781	40.1	45
MEG_2887|Multi-compound|Drug_and_biocide_resistance|Drug_and_biocide_MFS_efflux_regulator|FARR	1	441	2	19	4.30839	0.0861678	40.1	40
MEG_2889|Metals|Multi-metal_resistance|Multi-metal_ABC_efflux_pumps|FBPB	1	1521	4	38	2.49836	0.0499671	41	0
MEG_2890|Metals|Multi-metal_resistance|Multi-metal_ABC_efflux_pumps|FBPB	1	1422	4	28	1.96906	0.0534459	40.7	0
MEG_2891|Metals|Multi-metal_resistance|Multi-metal_ABC_efflux_pumps|FBPC	1	1071	4	38	3.54809	0.0709617	40.2	20
MEG_2892|Metals|Multi-metal_resistance|Multi-metal_ABC_efflux_pumps|FBPC	1	1056	2	19	1.79924	0.0359848	41	0
MEG_2893|Metals|Multi-metal_resistance|Multi-metal_ABC_efflux_pumps|FECD	1	957	2	20	2.08986	0.0417973	41	0
MEG_2894|Metals|Multi-metal_resistance|Multi-metal_ABC_efflux_pumps|FECD	1	957	8	79	8.25496	0.164054	39.4	0
MEG_2895|Metals|Multi-metal_resistance|Multi-metal_ABC_efflux_pumps|FECD	1	957	14	73	7.628	0.281087	38.3	0
MEG_2896|Metals|Multi-metal_resistance|Multi-metal_ABC_efflux_pumps|FECE	1	768	16	279	36.3281	0.786458	40.7	6
MEG_2897|Metals|Multi-metal_resistance|Multi-metal_ABC_efflux_pumps|FECE	1	768	13	50	6.51042	0.382812	40.4	0
MEG_2898|Multi-compound|Biocide_and_metal_resistance|Biocide_and_metal_ABC_efflux_pumps|FETA	1	678	7	207	30.531	0.39233	39.9	44.6
MEG_2899|Multi-compound|Biocide_and_metal_resistance|Biocide_and_metal_ABC_efflux_pumps|FETB	1	807	2	20	2.47831	0.0495663	39	0
MEG_2900|Multi-compound|Biocide_and_metal_resistance|Biocide_and_metal_ABC_efflux_pumps|FETB	1	780	1	150	19.2308	0.192308	39.8	0
MEG_2901|Multi-compound|Drug_and_biocide_resistance|Drug_and_biocide_MFS_efflux_pumps|FEXA	1	1428	2	19	1.33053	0.0266106	41	0
MEG_2906|Drugs|Phenicol|Phenicol_resistance_MFS_efflux_pumps|FEXB	1	1410	5	39	2.76596	0.0680851	40.6	40
MEG_2908|Drugs|betalactams|Class_B_betalactamases|FIA	1	750	14	106	14.1333	0.376	40.7	45.7
MEG_2909|Metals|Multi-metal_resistance|Multi-metal_resistance_protein|FIEF	1	903	8	357	39.5349	0.458472	39.8	45
MEG_2910|Drugs|betalactams|Class_B_betalactamases|FIM	1	789	2	19	2.40811	0.0481622	39.4	40
MEG_2911|Drugs|Phenicol|Phenicol_resistance_MFS_efflux_pumps|FLOR	1	1215	2	184	15.144	0.215638	38.3	0
MEG_2912|Drugs|Phenicol|Phenicol_resistance_MFS_efflux_pumps|FLOR	1	1215	34	1215	100	3.28066	39	51.5
MEG_2913|Drugs|Phenicol|Phenicol_resistance_MFS_efflux_pumps|FLOR	1	1215	2	221	18.1893	0.232922	40.4	0
MEG_2914|Drugs|Phenicol|Phenicol_resistance_MFS_efflux_pumps|FLOR	1	1215	5	180	14.8148	0.362963	37.8	12
MEG_2915|Drugs|Phenicol|Phenicol_resistance_MFS_efflux_pumps|FLOR	1	1215	4	319	26.2551	0.278189	40.6	0
MEG_2916|Drugs|Phenicol|Phenicol_resistance_MFS_efflux_pumps|FLOR	1	1215	2	19	1.56379	0.0312757	41	0
MEG_2917|Drugs|Phenicol|Phenicol_resistance_MFS_efflux_pumps|FLOR	1	1215	4	304	25.0206	0.393416	37.5	0
MEG_2918|Drugs|Phenicol|Phenicol_resistance_MFS_efflux_pumps|FLOR	1	1215	3	234	19.2593	0.341564	40.1	0
MEG_2919|Drugs|Phenicol|Phenicol_resistance_MFS_efflux_pumps|FLOR	1	1215	3	319	26.2551	0.26749	40.1	0
MEG_2920|Drugs|Phenicol|Phenicol_resistance_MFS_efflux_pumps|FLOR	1	1215	2	143	11.7695	0.138272	39.9	0
MEG_2921|Drugs|Phenicol|Phenicol_resistance_MFS_efflux_pumps|FLOR	1	1215	3	169	13.9095	0.154733	40.1	0
MEG_2922|Drugs|Phenicol|Phenicol_resistance_MFS_efflux_pumps|FLOR	1	1215	2	19	1.56379	0.0312757	41	0
MEG_2925|Drugs|Phenicol|Phenicol_resistance_MFS_efflux_pumps|FLOR	1	1215	4	552	45.4321	0.493827	39.9	0
MEG_2926|Drugs|Phenicol|Phenicol_resistance_MFS_efflux_pumps|FLOR	1	1215	5	399	32.8395	0.344856	38	20
MEG_2927|Drugs|Phenicol|Phenicol_resistance_MFS_efflux_pumps|FLOR	1	1215	4	482	39.6708	0.493827	37.7	0
MEG_2928|Drugs|Phenicol|Phenicol_resistance_MFS_efflux_pumps|FLOR	1	1215	9	735	60.4938	1.04198	38.5	0
MEG_2929|Drugs|Phenicol|Phenicol_resistance_MFS_efflux_pumps|FLOR	1	1125	6	275	24.4444	0.334222	40.8	13.3
MEG_2930|Drugs|Phenicol|Phenicol_resistance_MFS_efflux_pumps|FLOR	1	1224	4	502	41.0131	0.485294	40.3	0
MEG_2931|Drugs|Phenicol|Phenicol_resistance_MFS_efflux_pumps|FLOR	1	1215	8	544	44.7737	0.711934	40.6	0
MEG_2932|Drugs|Aminoglycosides|16S_rRNA_methyltransferases|FMRO	1	879	30	240	27.3038	0.675768	40.7	44.1
MEG_2933|Drugs|Mycobacterium_tuberculosis-specific_Drug|Para-aminosalicylic_acid_resistant_mutant|FOLC|RequiresSNPConfirmation	1	1464	26	164	11.2022	0.343579	40.5	38.8
MEG_2934|Drugs|Sulfonamides|Sulfonamide-resistant_dihydropteroate_synthases|FOLP|RequiresSNPConfirmation	1	801	2	19	2.37203	0.0474407	40.8	40
MEG_2935|Drugs|Sulfonamides|Sulfonamide-resistant_dihydropteroate_synthases|FOLP|RequiresSNPConfirmation	1	855	4	39	4.5614	0.0912281	40.8	43
MEG_2936|Drugs|Sulfonamides|Sulfonamide-resistant_dihydropteroate_synthases|FOLP|RequiresSNPConfirmation	1	822	24	207	25.1825	0.600973	40	43.7
MEG_2937|Drugs|Sulfonamides|Sulfonamide-resistant_dihydropteroate_synthases|FOLP|RequiresSNPConfirmation	1	1143	7	60	5.24934	0.122485	41	46
MEG_2938|Drugs|Sulfonamides|Sulfonamide-resistant_dihydropteroate_synthases|FOLP|RequiresSNPConfirmation	1	852	12	134	15.7277	0.382629	40.5	38.8
MEG_2939|Drugs|Sulfonamides|Sulfonamide-resistant_dihydropteroate_synthases|FOLP|RequiresSNPConfirmation	1	843	3	21	2.4911	0.0723606	40.2	46
MEG_2940|Drugs|Sulfonamides|Sulfonamide-resistant_dihydropteroate_synthases|FOLP|RequiresSNPConfirmation	1	1188	2	19	1.59933	0.0319865	41	40
MEG_2941|Drugs|Sulfonamides|Sulfonamide-resistant_dihydropteroate_synthases|FOLP|RequiresSNPConfirmation	1	912	24	199	21.8202	0.588816	40.5	42.5
MEG_2943|Drugs|Sulfonamides|Sulfonamide-resistant_dihydropteroate_synthases|FOLP|RequiresSNPConfirmation	1	876	2	19	2.16895	0.043379	41	40
MEG_2944|Drugs|Sulfonamides|Sulfonamide-resistant_dihydropteroate_synthases|FOLP|RequiresSNPConfirmation	1	885	20	127	14.3503	0.494915	40.5	40.3
MEG_2946|Drugs|Sulfonamides|Sulfonamide-resistant_dihydropteroate_synthases|FOLP|RequiresSNPConfirmation	1	843	6	66	7.82918	0.204033	40	51.5
MEG_2948|Drugs|Sulfonamides|Sulfonamide-resistant_dihydropteroate_synthases|FOLP|RequiresSNPConfirmation	1	849	2	20	2.35571	0.0471143	41	0
MEG_2950|Drugs|Sulfonamides|Sulfonamide-resistant_dihydropteroate_synthases|FOLP|RequiresSNPConfirmation	1	804	2	19	2.36318	0.0472637	40.9	40
MEG_2952|Drugs|Sulfonamides|Sulfonamide-resistant_dihydropteroate_synthases|FOLP|RequiresSNPConfirmation	1	849	30	427	50.2945	1.16608	39	44.2
MEG_2953|Drugs|Sulfonamides|Sulfonamide-resistant_dihydropteroate_synthases|FOLP|RequiresSNPConfirmation	1	858	6	59	6.87646	0.137529	41	30.7
MEG_2954|Drugs|Sulfonamides|Sulfonamide-resistant_dihydropteroate_synthases|FOLP|RequiresSNPConfirmation	1	840	18	503	59.881	3.10476	39.5	0
MEG_2955|Drugs|Sulfonamides|Sulfonamide-resistant_dihydropteroate_synthases|FOLP|RequiresSNPConfirmation	1	894	4	75	8.38926	0.105145	40.3	21.2
MEG_2957|Drugs|Sulfonamides|Sulfonamide-resistant_dihydropteroate_synthases|FOLP|RequiresSNPConfirmation	1	978	10	85	8.69121	0.203476	40.5	42.3
MEG_2958|Drugs|Sulfonamides|Sulfonamide-resistant_dihydropteroate_synthases|FOLP|RequiresSNPConfirmation	1	852	34	418	49.061	1.50352	40	43.4
MEG_2959|Drugs|Sulfonamides|Sulfonamide-resistant_dihydropteroate_synthases|FOLP|RequiresSNPConfirmation	1	849	2	22	2.59128	0.0518257	39.9	0
MEG_2960|Drugs|Sulfonamides|Sulfonamide-resistant_dihydropteroate_synthases|FOLP|RequiresSNPConfirmation	1	1143	4	38	3.32458	0.0664917	39.1	20
MEG_2961|Drugs|Sulfonamides|Sulfonamide-resistant_dihydropteroate_synthases|FOLP|RequiresSNPConfirmation	1	852	25	142	16.6667	0.814554	39.3	51.7
MEG_2962|Drugs|Sulfonamides|Sulfonamide-resistant_dihydropteroate_synthases|FOLP|RequiresSNPConfirmation	1	804	2	19	2.36318	0.0472637	37.6	0
MEG_2963|Drugs|Sulfonamides|Sulfonamide-resistant_dihydropteroate_synthases|FOLP|RequiresSNPConfirmation	1	804	2	19	2.36318	0.0472637	40	40
MEG_2964|Drugs|Sulfonamides|Sulfonamide-resistant_dihydropteroate_synthases|FOLP|RequiresSNPConfirmation	1	927	85	900	97.0874	13.2017	39.3	8.24
MEG_2965|Drugs|Sulfonamides|Sulfonamide-resistant_dihydropteroate_synthases|FOLP|RequiresSNPConfirmation	1	843	37	260	30.8422	0.916963	40.1	41.8
MEG_2966|Drugs|Sulfonamides|Sulfonamide-resistant_dihydropteroate_synthases|FOLP|RequiresSNPConfirmation	1	849	4	41	4.82921	0.0965842	37.2	0
MEG_2967|Drugs|Sulfonamides|Sulfonamide-resistant_dihydropteroate_synthases|FOLP|RequiresSNPConfirmation	1	858	6	41	4.77855	0.137529	40.9	44
MEG_2969|Drugs|Sulfonamides|Sulfonamide-resistant_dihydropteroate_synthases|FOLP|RequiresSNPConfirmation	1	957	14	106	11.0763	0.289446	40.1	43.7
MEG_2970|Drugs|Sulfonamides|Sulfonamide-resistant_dihydropteroate_synthases|FOLP|RequiresSNPConfirmation	1	819	14	62	7.57021	0.34188	40.4	0
MEG_2971|Drugs|Sulfonamides|Sulfonamide-resistant_dihydropteroate_synthases|FOLP|RequiresSNPConfirmation	1	843	6	52	6.16845	0.14828	40.6	0
MEG_2972|Drugs|Sulfonamides|Sulfonamide-resistant_dihydropteroate_synthases|FOLP|RequiresSNPConfirmation	1	849	5	45	5.30035	0.128386	39.1	18.4
MEG_2973|Drugs|Fosfomycin|Fosfomycin_phosphorylation|FOMA	1	801	18	157	19.6005	0.446941	40.4	41.8
MEG_2974|Drugs|Fosfomycin|Fosfomycin_phosphorylation|FOMB	1	993	6	58	5.84089	0.116818	40.5	0
MEG_2975|Drugs|Fosfomycin|Fosfomycin_phosphorylation|FOMB	1	980	6	57	5.81633	0.116327	40.8	0
MEG_2976|Drugs|betalactams|Class_A_betalactamases|FONA	1	888	2	19	2.13964	0.0427928	40.6	0
MEG_2977|Drugs|betalactams|Class_A_betalactamases|FONA	1	888	6	68	7.65766	0.153153	40	0
MEG_2979|Drugs|betalactams|Class_A_betalactamases|FONA	1	888	6	59	6.64414	0.132883	40.6	0
MEG_2981|Drugs|betalactams|Class_A_betalactamases|FONA	1	888	4	47	5.29279	0.10473	41	0
MEG_2983|Drugs|Fosfomycin|Fosfomycin_thiol_transferases|FOSA	1	417	3	86	20.6235	0.251799	38.6	0
MEG_2984|Drugs|Fosfomycin|Fosfomycin_thiol_transferases|FOSA	1	408	18	114	27.9412	0.845588	39.4	13.7
MEG_2985|Drugs|Fosfomycin|Fosfomycin_thiol_transferases|FOSA	1	426	6	46	10.7981	0.29108	39.5	50
MEG_2986|Drugs|Fosfomycin|Fosfomycin_thiol_transferases|FOSA	1	417	12	115	27.5779	0.59952	39.5	40.2
MEG_2989|Drugs|Fosfomycin|Fosfomycin_thiol_transferases|FOSA	1	408	7	40	9.80392	0.333333	40.1	42.6
MEG_2990|Drugs|Fosfomycin|Fosfomycin_thiol_transferases|FOSA	1	582	8	77	13.2302	0.264605	40.2	10
MEG_2991|Drugs|Fosfomycin|Fosfomycin_thiol_transferases|FOSA	1	420	2	19	4.52381	0.0904762	39.5	0
MEG_2993|Drugs|Fosfomycin|Fosfomycin_thiol_transferases|FOSA	1	420	4	40	9.52381	0.188095	39.9	0
MEG_2994|Drugs|Fosfomycin|Fosfomycin_thiol_transferases|FOSA	1	426	5	43	10.0939	0.248826	40.7	32.4
MEG_2995|Drugs|Fosfomycin|Fosfomycin_thiol_transferases|FOSA	1	420	2	19	4.52381	0.0904762	33.2	40
MEG_2996|Drugs|Fosfomycin|Fosfomycin_thiol_transferases|FOSA	1	408	6	49	12.0098	0.279412	40.9	0
MEG_2997|Drugs|Fosfomycin|Fosfomycin_thiol_transferases|FOSA	1	576	4	39	6.77083	0.133681	40.2	40
MEG_2998|Drugs|Fosfomycin|Fosfomycin_thiol_transferases|FOSA	1	420	12	119	28.3333	0.57619	40	27.5
MEG_2999|Drugs|Fosfomycin|Fosfomycin_thiol_transferases|FOSA	1	426	4	72	16.9014	0.213615	40.5	36.5
MEG_3001|Drugs|Fosfomycin|Fosfomycin_thiol_transferases|FOSA	1	420	8	68	16.1905	0.390476	38.3	23.5
MEG_3003|Drugs|Fosfomycin|Fosfomycin_thiol_transferases|FOSA	1	347	4	36	10.3746	0.230548	40.1	0
MEG_3007|Drugs|Fosfomycin|Fosfomycin_thiol_transferases|FOSB	1	429	2	19	4.4289	0.0885781	41	0
MEG_3017|Drugs|Fosfomycin|Fosfomycin_thiol_transferases|FOSC	1	549	4	38	6.92168	0.138434	40.1	40
MEG_3020|Drugs|Fosfomycin|Fosfomycin_thiol_transferases|FOSE	1	357	2	62	17.3669	0.347339	39.1	0
MEG_3021|Drugs|Fosfomycin|Fosfomycin_thiol_transferases|FOSF	1	399	2	20	5.01253	0.100251	40.7	46
MEG_3025|Drugs|Fosfomycin|Fosfomycin_thiol_transferases|FOSX	1	465	13	101	21.7204	0.554839	40.7	44.5
MEG_3026|Drugs|Fosfomycin|Fosfomycin_thiol_transferases|FOSX	1	402	2	20	4.97512	0.0995025	41	46
MEG_3027|Drugs|Fosfomycin|Fosfomycin_thiol_transferases|FOSX	1	402	2	20	4.97512	0.0995025	41	46
MEG_3029|Drugs|betalactams|Class_C_betalactamases|FOX	1	1149	7	611	53.1767	0.907746	40.2	18.7
MEG_3030|Drugs|betalactams|Class_C_betalactamases|FOX	1	1140	12	214	18.7719	0.323684	40.2	0
MEG_3031|Drugs|betalactams|Class_C_betalactamases|FOX	1	1149	4	38	3.30722	0.0661445	40.8	0
MEG_3032|Drugs|betalactams|Class_C_betalactamases|FOX	1	1149	4	38	3.30722	0.0661445	40.5	0
MEG_3033|Drugs|betalactams|Class_C_betalactamases|FOX	1	1149	2	19	1.65361	0.0330722	40.9	0
MEG_3034|Drugs|betalactams|Class_C_betalactamases|FOX	1	1149	6	320	27.8503	0.327241	38.5	0.667
MEG_3035|Drugs|betalactams|Class_C_betalactamases|FOX	1	1149	9	62	5.396	0.183638	40	0
MEG_3036|Drugs|betalactams|Class_C_betalactamases|FOX	1	1149	4	38	3.30722	0.0661445	40.8	0
MEG_3037|Drugs|betalactams|Class_C_betalactamases|FOX	1	1149	2	19	1.65361	0.0330722	39.9	0
MEG_3038|Drugs|betalactams|Class_C_betalactamases|FOX	1	1149	2	19	1.65361	0.0330722	40.3	0
MEG_3039|Drugs|betalactams|Class_C_betalactamases|FOX	1	1149	2	19	1.65361	0.0330722	37.3	0
MEG_3040|Drugs|betalactams|Class_C_betalactamases|FOX	1	1149	9	313	27.2411	0.387293	37.5	0
MEG_3041|Drugs|betalactams|Class_C_betalactamases|FOX	1	1149	7	189	16.4491	0.231506	40.3	0
MEG_3043|Drugs|betalactams|Class_C_betalactamases|FOX	1	1200	6	198	16.5	0.285833	39.4	3.33
MEG_3044|Drugs|betalactams|Class_C_betalactamases|FOX	1	1183	1	130	10.989	0.10989	34.5	0
MEG_3045|Drugs|betalactams|Class_C_betalactamases|FOX	1	1159	4	44	3.79638	0.0759275	39.3	0
MEG_3046|Drugs|betalactams|Class_C_betalactamases|FOX	1	1258	52	388	30.8426	2.33227	40.1	48.8
MEG_3047|Drugs|betalactams|Class_C_betalactamases|FOX	1	1193	9	279	23.3864	0.645432	40.3	18.9
MEG_3049|Metals|Multi-metal_resistance|Multi-metal_resistance_protein|FPTA	1	2163	67	556	25.705	0.653259	40.3	41.8
MEG_3050|Metals|Multi-metal_resistance|Multi-metal_resistance_protein|FPVA	1	2442	35	583	23.8739	0.468059	40.1	0
MEG_3051|Metals|Multi-metal_resistance|Multi-metal_resistance_protein|FPVA	1	2448	44	967	39.5016	0.775327	39.1	3.95
MEG_3052|Drugs|betalactams|Class_A_betalactamases|FRI	1	897	2	19	2.11817	0.0423634	40.2	0
MEG_3053|Drugs|betalactams|Class_A_betalactamases|FRI	1	891	2	19	2.13244	0.0426487	40.8	40
MEG_3054|Drugs|betalactams|Class_A_betalactamases|FRI	1	885	4	21	2.37288	0.0858757	40.9	40
MEG_3057|Drugs|betalactams|Class_A_betalactamases|FRI	1	885	2	19	2.14689	0.0429379	40.1	0
MEG_3060|Drugs|betalactams|Class_A_betalactamases|FRI	1	885	2	19	2.14689	0.0429379	40.9	0
MEG_3061|Multi-compound|Biocide_and_metal_resistance|Biocide_and_metal_resistance_protein|FRNE	1	759	15	106	13.9657	0.397892	40.6	44.7
MEG_3062|Drugs|betalactams|Class_A_betalactamases|FTU	1	864	4	38	4.39815	0.087963	40.6	40
MEG_3065|Drugs|Fusidic_acid|Fusidic_acid-resistant_mutation|FUSA|RequiresSNPConfirmation	1	2082	54	740	35.5427	0.95341	40.1	0.87
MEG_3066|Drugs|Fusidic_acid|Ribosomal_zinc-binding_protein|FUSB	1	642	2	20	3.11526	0.0623053	41	0
MEG_3067|Drugs|Fusidic_acid|Ribosomal_zinc-binding_protein|FUSB	1	642	2	20	3.11526	0.0623053	41	0
MEG_3068|Drugs|Fusidic_acid|Ribosomal_zinc-binding_protein|FUSC	1	639	2	19	2.9734	0.0594679	41	40
MEG_3070|Drugs|Fusidic_acid|Ribosomal_zinc-binding_protein|FUSD	1	642	2	19	2.9595	0.05919	41	0
MEG_3071|Drugs|Fusidic_acid|Fusidic_acid-resistant_mutation|FUSE|RequiresSNPConfirmation	1	537	3	26	4.84171	0.130354	40.8	50.3
MEG_3072|Drugs|Fusidic_acid|Fusidic_acid_esterases|FUSF	1	645	2	19	2.94574	0.0589147	40.1	40
MEG_3074|Drugs|Fusidic_acid|Fusidic_acid_esterases|FUSH	1	1530	23	223	14.5752	0.320915	40.5	47
MEG_3076|Biocides|Acid_resistance|Acid_resistance_protein|GADA	1	1401	16	567	40.4711	0.591006	38.9	11
MEG_3077|Biocides|Acid_resistance|Acid_resistance_protein|GADA	1	852	8	62	7.277	0.183099	40.9	23
MEG_3078|Biocides|Acid_resistance|Acid_resistance_protein|GADB	1	1401	6	82	5.85296	0.117059	40.5	0
MEG_3079|Biocides|Acid_resistance|Acid_resistance_protein|GADC	1	1536	2	19	1.23698	0.0247396	40.8	40
MEG_3080|Biocides|Acid_resistance|Acid_resistance_regulator|GADE	1	528	2	19	3.59848	0.0719697	40.9	40
MEG_3081|Multi-compound|Drug_and_biocide_resistance|Drug_and_biocide_RND_efflux_regulator|GADW	1	729	2	224	30.727	0.411523	40.8	60
MEG_3082|Multi-compound|Drug_and_biocide_resistance|Drug_and_biocide_RND_efflux_regulator|GADW	1	729	4	42	5.76132	0.111111	40.2	43
MEG_3083|Multi-compound|Drug_and_biocide_resistance|Drug_and_biocide_RND_efflux_regulator|GADX	1	825	1	147	17.8182	0.178182	40.8	60
MEG_3084|Biocides|Quaternary_Ammonium_Compounds_(QACs)_resistance|QAC-resistant_protein_UDP_glucose_4_epimerase|GALE	1	990	4	51	5.15152	0.10303	40.4	47
MEG_3085|Drugs|betalactams|Class_A_betalactamases|GES	1	864	32	270	31.25	0.711806	40.1	0
MEG_3089|Drugs|betalactams|Class_A_betalactamases|GES	1	864	2	287	33.2176	0.347222	40.1	0
MEG_3099|Drugs|betalactams|Class_A_betalactamases|GES	1	864	2	300	34.7222	0.347222	38.2	0
MEG_3114|Drugs|betalactams|Class_A_betalactamases|GES	1	864	4	293	33.912	0.391204	39.8	0
MEG_3122|Drugs|betalactams|Class_A_betalactamases|GES	1	864	2	188	21.7593	0.347222	40.8	0
MEG_3123|Drugs|betalactams|Class_A_betalactamases|GES	1	864	2	296	34.2593	0.347222	38.2	0
MEG_3124|Drugs|betalactams|Class_A_betalactamases|GES	1	864	2	20	2.31481	0.0462963	41	46
MEG_3127|Drugs|betalactams|Class_A_betalactamases|GES	1	861	40	292	33.9141	0.925668	39.9	0
MEG_3129|Drugs|betalactams|Class_A_betalactamases|GES	1	1410	204	470	33.3333	15.9284	39.8	50.3
MEG_3131|Drugs|betalactams|Class_A_betalactamases|GES	1	1503	99	493	32.8011	8.66068	39.5	25.7
MEG_3132|Multi-compound|Drug_and_biocide_and_metal_resistance|Drug_and_biocide_and_metal_RND_efflux_pumps|GESA	1	1227	8	66	5.37897	0.128769	39.1	44.5
MEG_3133|Multi-compound|Drug_and_biocide_and_metal_resistance|Drug_and_biocide_and_metal_RND_efflux_pumps|GESB	1	3168	48	573	18.0871	0.402462	40	45.1
MEG_3134|Multi-compound|Drug_and_biocide_and_metal_resistance|Drug_and_biocide_and_metal_RND_efflux_pumps|GESC	1	1512	13	115	7.60582	0.179894	40.9	45.2
MEG_3136|Drugs|betalactams|Class_A_betalactamases|GIL	1	861	4	39	4.52962	0.0905923	40.7	23.5
MEG_3137|Drugs|betalactams|Class_B_betalactamases|GIM	1	753	2	19	2.52324	0.0504648	40.8	0
MEG_3139|Drugs|MLS|Macrolide_glycosyltransferases|GIMA	1	1254	50	286	22.807	0.799841	40.1	41.7
MEG_3140|Multi-compound|Biocide_and_metal_resistance|Biocide_and_metal_resistance_protein|GLPF	1	846	4	31	3.6643	0.0910165	39.8	0
MEG_3141|Multi-compound|Biocide_and_metal_resistance|Biocide_and_metal_resistance_protein|GLPF	1	846	2	19	2.24586	0.0449173	38.6	0
MEG_3142|Multi-compound|Biocide_and_metal_resistance|Biocide_and_metal_resistance_protein|GLPF	1	846	2	21	2.48227	0.0496454	40.5	0
MEG_3144|Drugs|Fosfomycin|Fosfomycin_target_mutation|GLPT|RequiresSNPConfirmation	1	1359	54	1131	83.223	2.5585	39.4	49.6
MEG_3153|Drugs|betalactams|Class_B_betalactamases|GOB	1	756	2	19	2.51323	0.0502646	38.3	0
MEG_3167|Metals|Gold_resistance|Gold_resistance_regulator|GOLS	1	465	4	38	8.17204	0.163441	38.9	40
MEG_3168|Metals|Multi-metal_resistance|Multi-metal_resistance_protein|GOLT	1	2289	45	502	21.931	0.546964	40.2	39
MEG_3169|Drugs|betalactams|Class_A_betalactamases|GPC	1	894	6	183	20.4698	0.270694	40.1	35.3
MEG_3170|Drugs|betalactams|Class_B_betalactamases|GRD	1	726	6	57	7.85124	0.157025	40.7	40
MEG_3171|Drugs|betalactams|Class_B_betalactamases|GRD	1	870	11	81	9.31034	0.245977	40.6	42.7
MEG_3172|Drugs|Aminoglycosides|16S_rRNA_methyltransferases|GRM	1	825	11	87	10.5455	0.261818	40.7	36
MEG_3173|Drugs|Aminoglycosides|16S_rRNA_methyltransferases|GRM	1	825	12	97	11.7576	0.286061	40.5	27.7
MEG_3174|Drugs|Aminoglycosides|16S_rRNA_methyltransferases|GRM	1	894	49	285	31.8792	1.09508	40.6	41.1
MEG_3175|Drugs|Lipopeptides|Daptomycin-resistant_mutant|GSHF|RequiresSNPConfirmation	1	2271	8	76	3.34654	0.0669309	40.9	40
MEG_3176|Drugs|Fluoroquinolones|Fluoroquinolone-resistant_DNA_topoisomerases|GYRA|RequiresSNPConfirmation	1	2511	9	145	5.77459	0.0904022	40.1	41.7
MEG_3177|Drugs|Fluoroquinolones|Fluoroquinolone-resistant_DNA_topoisomerases|GYRA|RequiresSNPConfirmation	1	2751	9	97	3.52599	0.0687023	39.1	0
MEG_3178|Drugs|Fluoroquinolones|Fluoroquinolone-resistant_DNA_topoisomerases|GYRA|RequiresSNPConfirmation	1	2628	26	422	16.0578	0.363775	40.6	14.5
MEG_3179|Drugs|Fluoroquinolones|Fluoroquinolone-resistant_DNA_topoisomerases|GYRA|RequiresSNPConfirmation	1	2787	9	100	3.58809	0.074991	37.4	40.9
MEG_3180|Drugs|Fluoroquinolones|Fluoroquinolone-resistant_DNA_topoisomerases|GYRA|RequiresSNPConfirmation	1	2517	56	529	21.0171	0.499007	40	12.1
MEG_3181|Drugs|Fluoroquinolones|Fluoroquinolone-resistant_DNA_topoisomerases|GYRA|RequiresSNPConfirmation	1	3750	10	77	2.05333	0.0506667	40.7	40
MEG_3182|Drugs|Fluoroquinolones|Fluoroquinolone-resistant_DNA_topoisomerases|GYRA|RequiresSNPConfirmation	1	2676	34	547	20.441	0.413303	38.9	36
MEG_3183|Drugs|Fluoroquinolones|Fluoroquinolone-resistant_DNA_topoisomerases|GYRA|RequiresSNPConfirmation	1	2715	410	2302	84.7882	16.751	39.9	0.744
MEG_3184|Drugs|Fluoroquinolones|Fluoroquinolone-resistant_DNA_topoisomerases|GYRA|RequiresSNPConfirmation	1	2646	10	122	4.61073	0.0990174	38.3	29.4
MEG_3185|Drugs|Fluoroquinolones|Fluoroquinolone-resistant_DNA_topoisomerases|GYRA|RequiresSNPConfirmation	1	2511	4	38	1.51334	0.0302668	40.8	40
MEG_3186|Drugs|Fluoroquinolones|Fluoroquinolone-resistant_DNA_topoisomerases|GYRA|RequiresSNPConfirmation	1	2661	6	73	2.74333	0.052236	40.8	0
MEG_3187|Drugs|Fluoroquinolones|Fluoroquinolone-resistant_DNA_topoisomerases|GYRA|RequiresSNPConfirmation	1	2628	34	874	33.2572	0.631279	39.6	11.7
MEG_3188|Drugs|Fluoroquinolones|Fluoroquinolone-resistant_DNA_topoisomerases|GYRA|RequiresSNPConfirmation	1	2634	221	2191	83.1815	5.60744	39.7	38.4
MEG_3189|Drugs|Fluoroquinolones|Fluoroquinolone-resistant_DNA_topoisomerases|GYRA|RequiresSNPConfirmation	1	2634	79	1255	47.6462	1.39749	40	26.5
MEG_3190|Drugs|Fluoroquinolones|Fluoroquinolone-resistant_DNA_topoisomerases|GYRA|RequiresSNPConfirmation	1	2589	3	72	2.781	0.0351487	37.7	28.3
MEG_3191|Drugs|Fluoroquinolones|Fluoroquinolone-resistant_DNA_topoisomerases|GYRA|RequiresSNPConfirmation	1	2670	5	114	4.26966	0.0573034	38.3	0
MEG_3192|Drugs|Fluoroquinolones|Fluoroquinolone-resistant_DNA_topoisomerases|GYRA|RequiresSNPConfirmation	1	2715	388	2293	84.4567	15.3392	39.9	0.0258
MEG_3193|Drugs|Fluoroquinolones|Fluoroquinolone-resistant_DNA_topoisomerases|GYRA|RequiresSNPConfirmation	1	2715	533	2280	83.9779	21.6265	40	11.2
MEG_3194|Drugs|Fluoroquinolones|Fluoroquinolone-resistant_DNA_topoisomerases|GYRA|RequiresSNPConfirmation	1	2751	14	201	7.30643	0.128317	38.9	0
MEG_3195|Drugs|Fluoroquinolones|Fluoroquinolone-resistant_DNA_topoisomerases|GYRA|RequiresSNPConfirmation	1	2535	6	41	1.61736	0.0461538	40.8	40
MEG_3196|Drugs|Fluoroquinolones|Fluoroquinolone-resistant_DNA_topoisomerases|GYRA|RequiresSNPConfirmation	1	2541	3	128	5.03739	0.0582448	40.4	38
MEG_3197|Drugs|Fluoroquinolones|Fluoroquinolone-resistant_DNA_topoisomerases|GYRA|RequiresSNPConfirmation	1	2442	60	692	28.3374	0.594595	40.1	40.7
MEG_3198|Drugs|Fluoroquinolones|Fluoroquinolone-resistant_DNA_topoisomerases|GYRA|RequiresSNPConfirmation	1	2469	9	220	8.91049	0.120697	39.4	4.67
[truncated: 7,083 more rows]

## Sheet: C100_coverage
#rname	startpos	endpos	numreads	covbases	coverage	meandepth	meanbaseq	meanmapq
[truncated: 8,733 more rows]

## Sheet: C100_coverage_2
#rname	startpos	endpos	numreads	covbases	coverage	meandepth	meanbaseq	meanmapq
[truncated: 8,733 more rows]

[truncated: 67 more sheets: C101_coverage, C102_coverage, C103_coverage, C104_coverage, C105_coverage, C106_coverage, C107_coverage, C108_coverage, C109_coverage, C11_coverage, C110_coverage, C111_coverage, C112_coverage, C12_coverage, C13_coverage, C14_coverage, C15_coverage, C16_coverage, C17_coverage, C18_coverage …]
