# Supplementary material for: Metagenomic insights into the urban–rural variation of antimicrobial resistance and pathogen reservoirs in untreated wastewater from central India
Source: Front Microbiol. 2026 Feb 11;16:1722229. doi: 10.3389/fmicb.2025.1722229 (PMC12932555; doi:10.3389/fmicb.2025.1722229)
Supplement: Supplementary Table 1 — Sample collection information of all samples from urban, rural and natural wastewater sites used in the project. This data includes date and time of sample collection, weather metrics, location, locality and any local amenities. [file Data_Sheet_1.zip › Table 2B.xlsx]

## Sheet: C61_coverage
#rname	startpos	endpos	numreads	covbases	coverage	meandepth	meanbaseq	meanmapq
MEG_1|Drugs|Aminoglycosides|Aminoglycoside-resistant_16S_ribosomal_subunit_protein|A16S|RequiresSNPConfirmation	1	1507	25	474	31.4532	1.2933	40.6	34.5
MEG_2|Drugs|Aminoglycosides|Aminoglycoside-resistant_16S_ribosomal_subunit_protein|A16S|RequiresSNPConfirmation	1	1544	1789	1485	96.1788	144.362	40.6	15.2
MEG_3|Drugs|Aminoglycosides|Aminoglycoside-resistant_16S_ribosomal_subunit_protein|A16S|RequiresSNPConfirmation	1	1537	50	886	57.6448	2.54131	39.7	0
MEG_4|Drugs|Aminoglycosides|Aminoglycoside-resistant_16S_ribosomal_subunit_protein|A16S|RequiresSNPConfirmation	1	1551	735	1285	82.8498	57.3727	40.4	6.93
MEG_5|Drugs|Aminoglycosides|Aminoglycoside-resistant_16S_ribosomal_subunit_protein|A16S|RequiresSNPConfirmation	1	1504	51	948	63.0319	2.9734	39.4	4.86
MEG_6|Drugs|Aminoglycosides|Aminoglycoside-resistant_16S_ribosomal_subunit_protein|A16S|RequiresSNPConfirmation	1	1551	461	1247	80.3997	30.3217	39.8	18.2
MEG_7|Drugs|Aminoglycosides|Aminoglycoside-resistant_16S_ribosomal_subunit_protein|A16S|RequiresSNPConfirmation	1	1544	852	1293	83.7435	64.3335	40.3	15.5
MEG_8|Drugs|Aminoglycosides|Aminoglycoside-resistant_16S_ribosomal_subunit_protein|A16S|RequiresSNPConfirmation	1	1474	73	347	23.5414	2.14247	39.7	24.7
MEG_9|Drugs|Aminoglycosides|Aminoglycoside-resistant_16S_ribosomal_subunit_protein|A16S|RequiresSNPConfirmation	1	1528	53	755	49.411	3.02094	40.2	0
MEG_10|Drugs|Aminoglycosides|Aminoglycoside-resistant_16S_ribosomal_subunit_protein|A16S|RequiresSNPConfirmation	1	1477	10	91	6.16114	0.358835	40	18.9
MEG_11|Drugs|Aminoglycosides|Aminoglycoside-resistant_16S_ribosomal_subunit_protein|A16S|RequiresSNPConfirmation	1	1441	53	589	40.8744	3.35045	40	1.51
MEG_12|Drugs|Aminoglycosides|Aminoglycoside-resistant_16S_ribosomal_subunit_protein|A16S|RequiresSNPConfirmation	1	1454	4	40	2.75103	0.0550206	40.7	0
MEG_13|Drugs|Aminoglycosides|Aminoglycoside_N-acetyltransferases|AAC2-PRIME	1	546	6	59	10.8059	0.216117	41	44
MEG_14|Drugs|Aminoglycosides|Aminoglycoside_N-acetyltransferases|AAC2-PRIME	1	783	2	20	2.55428	0.0510856	40.9	46
MEG_15|Drugs|Aminoglycosides|Aminoglycoside_N-acetyltransferases|AAC2-PRIME	1	549	3	21	3.82514	0.10929	39.8	33.7
MEG_16|Drugs|Aminoglycosides|Aminoglycoside_N-acetyltransferases|AAC2-PRIME	1	723	2	23	3.18119	0.0636238	38	60
MEG_18|Drugs|Aminoglycosides|Aminoglycoside_N-acetyltransferases|AAC2-PRIME	1	588	11	98	16.6667	0.365646	40.7	42.2
MEG_19|Drugs|Aminoglycosides|Aminoglycoside_N-acetyltransferases|AAC2-PRIME	1	633	4	38	6.00316	0.120063	40.9	40
MEG_21|Drugs|Aminoglycosides|Aminoglycoside_N-acetyltransferases|AAC3	1	861	2	19	2.20674	0.0441347	37.5	0
MEG_23|Drugs|Aminoglycosides|Aminoglycoside_N-acetyltransferases|AAC3	1	864	10	99	11.4583	0.226852	39.5	42.4
MEG_25|Drugs|Aminoglycosides|Aminoglycoside_N-acetyltransferases|AAC3	1	465	2	19	4.08602	0.0817204	41	0
MEG_26|Drugs|Aminoglycosides|Aminoglycoside_N-acetyltransferases|AAC3	1	465	2	19	4.08602	0.0817204	40.9	0
MEG_27|Drugs|Aminoglycosides|Aminoglycoside_N-acetyltransferases|AAC3	1	465	2	19	4.08602	0.0817204	41	0
MEG_28|Drugs|Aminoglycosides|Aminoglycoside_N-acetyltransferases|AAC3	1	465	2	19	4.08602	0.0817204	34.2	0
MEG_29|Drugs|Aminoglycosides|Aminoglycoside_N-acetyltransferases|AAC3	1	465	2	19	4.08602	0.0817204	41	0
MEG_30|Drugs|Aminoglycosides|Aminoglycoside_N-acetyltransferases|AAC3	1	465	2	19	4.08602	0.0817204	41	0
MEG_31|Drugs|Aminoglycosides|Aminoglycoside_N-acetyltransferases|AAC3	1	459	10	69	15.0327	0.429194	40.9	43.6
MEG_32|Drugs|Aminoglycosides|Aminoglycoside_N-acetyltransferases|AAC3	1	786	3	20	2.54453	0.0737913	40.5	0
MEG_33|Drugs|Aminoglycosides|Aminoglycoside_N-acetyltransferases|AAC3	1	864	6	58	6.71296	0.134259	40.9	0
MEG_34|Drugs|Aminoglycosides|Aminoglycoside_N-acetyltransferases|AAC3	1	864	6	58	6.71296	0.134259	40.9	0
MEG_35|Drugs|Aminoglycosides|Aminoglycoside_N-acetyltransferases|AAC3	1	477	3	20	4.19287	0.121593	40.4	0
MEG_36|Drugs|Aminoglycosides|Aminoglycoside_N-acetyltransferases|AAC3	1	810	6	59	7.28395	0.145679	40.7	44
MEG_37|Drugs|Aminoglycosides|Aminoglycoside_N-acetyltransferases|AAC3	1	465	2	19	4.08602	0.0817204	40.9	0
MEG_39|Drugs|Aminoglycosides|Aminoglycoside_N-acetyltransferases|AAC3	1	900	8	75	8.33333	0.171111	40.6	0
MEG_40|Drugs|Aminoglycosides|Aminoglycoside_N-acetyltransferases|AAC3	1	459	4	40	8.7146	0.172113	38	43
MEG_42|Drugs|Aminoglycosides|Aminoglycoside_N-acetyltransferases|AAC3	1	447	4	39	8.72483	0.174497	40.6	43
MEG_43|Drugs|Aminoglycosides|Aminoglycoside_N-acetyltransferases|AAC3	1	465	2	19	4.08602	0.0817204	41	40
MEG_44|Drugs|Aminoglycosides|Aminoglycoside_N-acetyltransferases|AAC3	1	861	2	19	2.20674	0.0441347	41	0
MEG_45|Drugs|Aminoglycosides|Aminoglycoside_N-acetyltransferases|AAC3	1	861	4	38	4.41347	0.0882695	40.8	0
MEG_46|Drugs|Aminoglycosides|Aminoglycoside_N-acetyltransferases|AAC3	1	861	4	38	4.41347	0.0882695	37.7	0
MEG_48|Drugs|Aminoglycosides|Aminoglycoside_N-acetyltransferases|AAC3	1	855	15	121	14.152	0.336842	38.8	40
MEG_49|Drugs|Aminoglycosides|Aminoglycoside_N-acetyltransferases|AAC3	1	471	2	19	4.03397	0.0806794	41	40
MEG_50|Drugs|Aminoglycosides|Aminoglycoside_N-acetyltransferases|AAC3	1	477	2	19	3.98323	0.0796646	41	0
MEG_51|Drugs|Aminoglycosides|Aminoglycoside_N-acetyltransferases|AAC3	1	777	2	19	2.4453	0.048906	41	0
MEG_52|Drugs|Aminoglycosides|Aminoglycoside_N-acetyltransferases|AAC3	1	840	4	39	4.64286	0.0916667	41	20
MEG_53|Drugs|Aminoglycosides|Aminoglycoside_N-acetyltransferases|AAC3	1	819	18	150	18.315	0.435897	40.3	13.3
MEG_54|Drugs|Aminoglycosides|Aminoglycoside_N-acetyltransferases|AAC3	1	867	8	59	6.80507	0.179931	39.6	43
MEG_55|Drugs|Aminoglycosides|Aminoglycoside_N-acetyltransferases|AAC3	1	861	6	40	4.64576	0.132404	40.7	0
MEG_57|Drugs|Aminoglycosides|Aminoglycoside_N-acetyltransferases|AAC3	1	900	6	56	6.22222	0.128889	40.1	0
MEG_58|Drugs|Aminoglycosides|Aminoglycoside_N-acetyltransferases|AAC3	1	810	2	19	2.34568	0.0469136	40.5	40
MEG_59|Drugs|Aminoglycosides|Aminoglycoside_N-acetyltransferases|AAC3	1	465	2	19	4.08602	0.0817204	40.8	0
MEG_61|Drugs|Aminoglycosides|Aminoglycoside_N-acetyltransferases|AAC3	1	861	4	38	4.41347	0.0882695	40.9	20
MEG_63|Drugs|Aminoglycosides|Aminoglycoside_N-acetyltransferases|AAC3	1	465	2	19	4.08602	0.0817204	41	0
MEG_64|Drugs|Aminoglycosides|Aminoglycoside_N-acetyltransferases|AAC3	1	861	4	38	4.41347	0.0882695	40.9	0
MEG_65|Drugs|Aminoglycosides|Aminoglycoside_N-acetyltransferases|AAC3	1	903	4	39	4.31894	0.0863787	40.4	0
MEG_66|Drugs|Aminoglycosides|Aminoglycoside_N-acetyltransferases|AAC3	1	738	11	101	13.6856	0.299458	40.5	14.5
MEG_67|Drugs|Aminoglycosides|Aminoglycoside_N-acetyltransferases|AAC3	1	534	2	20	3.74532	0.0730337	40.8	0
MEG_75|Drugs|Aminoglycosides|Aminoglycoside_N-acetyltransferases|AAC6-PRIME	1	1440	4	39	2.70833	0.0534722	40.3	0
MEG_77|Drugs|Aminoglycosides|Aminoglycoside_N-acetyltransferases|AAC6-PRIME	1	441	4	38	8.61678	0.172336	40.1	40
MEG_82|Drugs|Aminoglycosides|Aminoglycoside_N-acetyltransferases|AAC6-PRIME	1	441	2	20	4.53515	0.0907029	40.9	0
MEG_87|Drugs|Aminoglycosides|Aminoglycoside_N-acetyltransferases|AAC6-PRIME	1	549	2	19	3.46084	0.0692168	41	40
MEG_88|Drugs|Aminoglycosides|Aminoglycoside_N-acetyltransferases|AAC6-PRIME	1	1452	10	95	6.5427	0.130854	40.9	40
MEG_92|Drugs|Aminoglycosides|Aminoglycoside_N-acetyltransferases|AAC6-PRIME	1	543	2	19	3.49908	0.0699816	40.1	40
MEG_94|Drugs|Aminoglycosides|Aminoglycoside_N-acetyltransferases|AAC6-PRIME	1	441	2	21	4.7619	0.0907029	40.5	0
MEG_99|Drugs|Aminoglycosides|Aminoglycoside_N-acetyltransferases|AAC6-PRIME	1	441	2	20	4.53515	0.0907029	41	0
MEG_100|Drugs|Aminoglycosides|Aminoglycoside_N-acetyltransferases|AAC6-PRIME	1	441	2	20	4.53515	0.0884354	40.8	43
MEG_101|Drugs|Aminoglycosides|Aminoglycoside_N-acetyltransferases|AAC6-PRIME	1	441	5	32	7.25624	0.238095	39.8	0
MEG_102|Drugs|Aminoglycosides|Aminoglycoside_N-acetyltransferases|AAC6-PRIME	1	441	2	21	4.7619	0.0952381	41	0
MEG_103|Drugs|Aminoglycosides|Aminoglycoside_N-acetyltransferases|AAC6-PRIME	1	441	4	40	9.07029	0.181406	40.9	0
MEG_104|Drugs|Aminoglycosides|Aminoglycoside_N-acetyltransferases|AAC6-PRIME	1	441	2	21	4.7619	0.0952381	41	0
MEG_112|Drugs|Aminoglycosides|Aminoglycoside_N-acetyltransferases|AAC6-PRIME	1	441	2	20	4.53515	0.0907029	41	46
MEG_119|Drugs|Aminoglycosides|Aminoglycoside_N-acetyltransferases|AAC6-PRIME	1	441	3	20	4.53515	0.131519	40.5	40
MEG_120|Drugs|Aminoglycosides|Aminoglycoside_N-acetyltransferases|AAC6-PRIME	1	558	2	20	3.58423	0.0716846	40.2	0
MEG_121|Drugs|Aminoglycosides|Aminoglycoside_N-acetyltransferases|AAC6-PRIME	1	558	2	20	3.58423	0.0716846	40.9	0
MEG_122|Drugs|Aminoglycosides|Aminoglycoside_N-acetyltransferases|AAC6-PRIME	1	555	2	19	3.42342	0.0684685	41	40
MEG_124|Drugs|Aminoglycosides|Aminoglycoside_N-acetyltransferases|AAC6-PRIME	1	489	4	40	8.17996	0.163599	39	46
MEG_132|Drugs|Aminoglycosides|Aminoglycoside_N-acetyltransferases|AAC6-PRIME	1	516	2	19	3.68217	0.0736434	40.9	40
MEG_133|Drugs|Aminoglycosides|Aminoglycoside_N-acetyltransferases|AAC6-PRIME	1	474	2	26	5.48523	0.109705	38.9	0
MEG_134|Drugs|Aminoglycosides|Aminoglycoside_N-acetyltransferases|AAC6-PRIME	1	474	2	26	5.48523	0.109705	36.5	0
MEG_135|Drugs|Aminoglycosides|Aminoglycoside_N-acetyltransferases|AAC6-PRIME	1	474	2	26	5.48523	0.109705	40.9	0
MEG_136|Drugs|Aminoglycosides|Aminoglycoside_N-acetyltransferases|AAC6-PRIME	1	564	2	19	3.36879	0.0673759	41	40
MEG_139|Drugs|Aminoglycosides|Aminoglycoside_N-acetyltransferases|AAC6-PRIME	1	549	3	20	3.64299	0.107468	40.5	44
MEG_145|Drugs|Aminoglycosides|Aminoglycoside_N-acetyltransferases|AAC6-PRIME	1	543	4	43	7.91897	0.158379	40.8	50
MEG_146|Drugs|Aminoglycosides|Aminoglycoside_N-acetyltransferases|AAC6-PRIME	1	441	6	50	11.3379	0.276644	41	0
MEG_147|Drugs|Aminoglycosides|Aminoglycoside_N-acetyltransferases|AAC6-PRIME	1	441	2	19	4.30839	0.0861678	40.9	40
MEG_148|Drugs|Aminoglycosides|Aminoglycoside_N-acetyltransferases|AAC6-PRIME	1	441	4	40	9.07029	0.181406	41	0
MEG_149|Drugs|Aminoglycosides|Aminoglycoside_N-acetyltransferases|AAC6-PRIME	1	441	4	40	9.07029	0.181406	41	0
MEG_150|Drugs|Aminoglycosides|Aminoglycoside_N-acetyltransferases|AAC6-PRIME	1	441	2	21	4.7619	0.0952381	40	0
MEG_151|Drugs|Aminoglycosides|Aminoglycoside_N-acetyltransferases|AAC6-PRIME	1	441	2	21	4.7619	0.0952381	37.6	0
MEG_152|Drugs|Aminoglycosides|Aminoglycoside_N-acetyltransferases|AAC6-PRIME	1	564	2	19	3.36879	0.0673759	39.8	40
MEG_158|Drugs|Aminoglycosides|Aminoglycoside_N-acetyltransferases|AAC6-PRIME	1	441	2	20	4.53515	0.0907029	39	0
MEG_160|Drugs|Aminoglycosides|Aminoglycoside_N-acetyltransferases|AAC6-PRIME	1	441	2	19	4.30839	0.0861678	41	40
MEG_164|Drugs|Aminoglycosides|Aminoglycoside_N-acetyltransferases|AAC6-PRIME	1	441	2	20	4.53515	0.0907029	41	0
MEG_165|Drugs|Aminoglycosides|Aminoglycoside_N-acetyltransferases|AAC6-PRIME	1	441	2	20	4.53515	0.0907029	41	0
MEG_166|Drugs|Aminoglycosides|Aminoglycoside_N-acetyltransferases|AAC6-PRIME	1	441	2	21	4.7619	0.0952381	41	0
MEG_167|Drugs|Aminoglycosides|Aminoglycoside_N-acetyltransferases|AAC6-PRIME	1	441	2	21	4.7619	0.0952381	41	0
MEG_170|Drugs|Aminoglycosides|Aminoglycoside_N-acetyltransferases|AAC6-PRIME	1	549	2	19	3.46084	0.0692168	40.6	40
MEG_171|Drugs|Aminoglycosides|Aminoglycoside_N-acetyltransferases|AAC6-PRIME	1	549	2	20	3.64299	0.0728597	41	0
MEG_172|Drugs|Aminoglycosides|Aminoglycoside_N-acetyltransferases|AAC6-PRIME	1	549	2	20	3.64299	0.0728597	41	0
MEG_173|Drugs|Aminoglycosides|Aminoglycoside_N-acetyltransferases|AAC6-PRIME	1	549	2	20	3.64299	0.0728597	40.9	0
MEG_177|Drugs|Aminoglycosides|Aminoglycoside_N-acetyltransferases|AAC6-PRIME	1	555	2	19	3.42342	0.0684685	41	40
MEG_179|Drugs|Aminoglycosides|Aminoglycoside_N-acetyltransferases|AAC6-PRIME	1	441	2	19	4.30839	0.0861678	40.2	0
MEG_180|Drugs|Aminoglycosides|Aminoglycoside_N-acetyltransferases|AAC6-PRIME	1	555	2	19	3.42342	0.0684685	40.9	40
MEG_184|Drugs|Aminoglycosides|Aminoglycoside_N-acetyltransferases|AAC6-PRIME	1	573	2	19	3.31588	0.0663176	40.5	40
MEG_185|Drugs|Aminoglycosides|Aminoglycoside_N-acetyltransferases|AAC6-PRIME	1	1455	3	20	1.37457	0.0398625	40.5	26.7
MEG_191|Drugs|Aminoglycosides|Aminoglycoside_N-acetyltransferases|AAC6-PRIME	1	474	4	39	8.22785	0.164557	36.7	43
MEG_193|Drugs|Aminoglycosides|Aminoglycoside_N-acetyltransferases|AAC6-PRIME	1	474	4	38	8.01688	0.160338	40.8	40
MEG_194|Drugs|Aminoglycosides|Aminoglycoside_N-acetyltransferases|AAC6-PRIME	1	552	2	19	3.44203	0.0688406	41	40
MEG_195|Drugs|Aminoglycosides|Aminoglycoside_N-acetyltransferases|AAC6-PRIME	1	486	2	19	3.90947	0.0781893	41	40
MEG_196|Drugs|Aminoglycosides|Aminoglycoside_N-acetyltransferases|AAC6-PRIME	1	486	4	38	7.81893	0.156379	40.9	40
MEG_197|Drugs|Aminoglycosides|Aminoglycoside_N-acetyltransferases|AAC6-PRIME	1	474	4	38	8.01688	0.160338	41	40
MEG_198|Drugs|Aminoglycosides|Aminoglycoside_N-acetyltransferases|AAC6-PRIME	1	474	2	19	4.00844	0.0801688	41	40
MEG_204|Drugs|Aminoglycosides|Aminoglycoside_N-acetyltransferases|AAC6-PRIME	1	555	2	19	3.42342	0.0684685	38.9	0
MEG_209|Drugs|Aminoglycosides|Aminoglycoside_N-acetyltransferases|AAC6-PRIME	1	483	2	19	3.93375	0.0786749	40.8	40
MEG_211|Drugs|Aminoglycosides|Aminoglycoside_N-acetyltransferases|AAC6-PRIME	1	558	2	21	3.76344	0.0752688	38.7	21
MEG_213|Drugs|Aminoglycosides|Aminoglycoside_N-acetyltransferases|AAC6-PRIME	1	537	2	19	3.53818	0.0707635	36.6	40
MEG_223|Drugs|Aminoglycosides|Aminoglycoside_N-acetyltransferases|AAC6-PRIME	1	555	2	19	3.42342	0.0684685	37.9	40
MEG_243|Drugs|Aminoglycosides|Aminoglycoside_N-acetyltransferases|AAC6-PRIME	1	555	2	19	3.42342	0.0684685	41	40
MEG_246|Drugs|Aminoglycosides|Aminoglycoside_N-acetyltransferases|AAC6-PRIME	1	462	4	38	8.22511	0.164502	38.2	0
MEG_247|Drugs|Aminoglycosides|Aminoglycoside_N-acetyltransferases|AAC6-PRIME	1	462	2	19	4.11255	0.0822511	40.1	0
MEG_249|Drugs|Aminoglycosides|Aminoglycoside_N-acetyltransferases|AAC6-PRIME	1	483	2	19	3.93375	0.0786749	41	40
MEG_250|Drugs|Aminoglycosides|Aminoglycoside_N-acetyltransferases|AAC6-PRIME	1	483	4	38	7.86749	0.15735	39.8	0
MEG_251|Drugs|Aminoglycosides|Aminoglycoside_N-acetyltransferases|AAC6-PRIME	1	483	2	20	4.14079	0.0828157	40.8	0
MEG_252|Drugs|Aminoglycosides|Aminoglycoside_N-acetyltransferases|AAC6-PRIME	1	483	4	38	7.86749	0.15735	41	40
MEG_254|Drugs|Aminoglycosides|Aminoglycoside_N-acetyltransferases|AAC6-PRIME	1	483	5	39	8.07453	0.196687	40.2	40
MEG_256|Drugs|Aminoglycosides|Aminoglycoside_N-acetyltransferases|AAC6-PRIME	1	468	4	40	8.54701	0.166667	40.7	40
MEG_257|Drugs|Aminoglycosides|Aminoglycoside_N-acetyltransferases|AAC6-PRIME	1	462	2	19	4.11255	0.0822511	40.9	0
MEG_258|Drugs|Aminoglycosides|Aminoglycoside_N-acetyltransferases|AAC6-PRIME	1	462	2	19	4.11255	0.0822511	40.9	0
MEG_259|Drugs|Aminoglycosides|Aminoglycoside_N-acetyltransferases|AAC6-PRIME	1	462	2	19	4.11255	0.0822511	40.9	0
MEG_261|Drugs|Aminoglycosides|Aminoglycoside_N-acetyltransferases|AAC6-PRIME	1	462	2	19	4.11255	0.0822511	41	0
MEG_263|Drugs|Aminoglycosides|Aminoglycoside_N-acetyltransferases|AAC6-PRIME	1	498	2	21	4.21687	0.0843373	41	52
MEG_264|Drugs|Aminoglycosides|Aminoglycoside_N-acetyltransferases|AAC6-PRIME	1	474	8	74	15.6118	0.324895	37.2	0
MEG_265|Drugs|Aminoglycosides|Aminoglycoside_N-acetyltransferases|AAC6-PRIME	1	552	2	19	3.44203	0.0688406	40.4	0
MEG_266|Drugs|Aminoglycosides|Aminoglycoside_N-acetyltransferases|AAC6-PRIME	1	582	2	19	3.2646	0.0652921	41	0
MEG_269|Drugs|Aminoglycosides|Aminoglycoside_N-acetyltransferases|AAC6-PRIME	1	552	2	19	3.44203	0.0688406	40.3	40
MEG_271|Drugs|Aminoglycosides|Aminoglycoside_N-acetyltransferases|AAC6-PRIME	1	450	2	19	4.22222	0.0844444	40.9	0
MEG_279|Drugs|Aminoglycosides|Aminoglycoside_N-acetyltransferases|AAC6-PRIME	1	435	2	19	4.36782	0.0873563	39.9	40
MEG_280|Drugs|Aminoglycosides|Aminoglycoside_N-acetyltransferases|AAC6-PRIME	1	531	6	54	10.1695	0.214689	40.9	0
MEG_283|Drugs|Aminoglycosides|Aminoglycoside_N-acetyltransferases|AAC6-PRIME	1	555	2	20	3.6036	0.0720721	41	46
MEG_284|Drugs|Aminoglycosides|Aminoglycoside_N-acetyltransferases|AAC6-PRIME	1	462	4	38	8.22511	0.164502	40.8	0
MEG_288|Drugs|Aminoglycosides|Aminoglycoside_N-acetyltransferases|AAC6-PRIME	1	441	2	19	4.30839	0.0861678	41	40
MEG_289|Drugs|Aminoglycosides|Aminoglycoside_N-acetyltransferases|AAC6-PRIME	1	441	2	20	4.53515	0.0907029	40.9	0
MEG_290|Drugs|Aminoglycosides|Aminoglycoside_N-acetyltransferases|AAC6-PRIME	1	441	2	19	4.30839	0.0861678	40.9	40
MEG_295|Drugs|Aminoglycosides|Aminoglycoside_N-acetyltransferases|AAC6-PRIME	1	462	4	38	8.22511	0.164502	40.5	0
MEG_303|Drugs|Aminoglycosides|Aminoglycoside_N-acetyltransferases|AAC6-PRIME	1	549	2	20	3.64299	0.0728597	41	0
MEG_306|Drugs|Aminoglycosides|Aminoglycoside_N-acetyltransferases|AAC6-PRIME	1	573	2	20	3.4904	0.069808	41	0
MEG_310|Drugs|Aminoglycosides|Aminoglycoside_N-acetyltransferases|AAC6-PRIME	1	555	2	19	3.42342	0.0684685	39.9	0
MEG_313|Drugs|Aminoglycosides|Aminoglycoside_N-acetyltransferases|AAC6-PRIME	1	567	4	23	4.05644	0.135802	40.9	0
MEG_318|Drugs|Aminoglycosides|Aminoglycoside_N-acetyltransferases|AAC6-PRIME	1	555	4	39	7.02703	0.140541	41	43
MEG_321|Drugs|Aminoglycosides|Aminoglycoside_N-acetyltransferases|AAC6-PRIME	1	594	5	57	9.59596	0.213805	38.9	51.6
MEG_325|Drugs|Aminoglycosides|Aminoglycoside_N-acetyltransferases|AAC6-PRIME	1	441	2	20	4.53515	0.0907029	36.2	0
MEG_326|Drugs|Aminoglycosides|Aminoglycoside_N-acetyltransferases|AAC6-PRIME	1	441	2	19	4.30839	0.0861678	36.5	0
MEG_328|Drugs|Aminoglycosides|Aminoglycoside_N-acetyltransferases|AAC6-PRIME	1	558	2	20	3.58423	0.0716846	40.2	0
MEG_329|Drugs|Aminoglycosides|Aminoglycoside_N-acetyltransferases|AAC6-PRIME	1	441	2	21	4.7619	0.0952381	41	0
MEG_332|Drugs|Aminoglycosides|Aminoglycoside_N-acetyltransferases|AAC6-PRIME	1	435	2	22	5.05747	0.0942529	39.8	0
MEG_333|Drugs|Aminoglycosides|Aminoglycoside_N-acetyltransferases|AAC6-PRIME	1	980	4	222	22.6531	0.265306	39.9	1.5
MEG_337|Drugs|Aminoglycosides|Aminoglycoside_N-acetyltransferases|AAC6-PRIME	1	558	2	20	3.58423	0.0716846	35.3	0
MEG_342|Drugs|Aminoglycosides|Aminoglycoside_N-acetyltransferases|AAC6-PRIME	1	575	6	29	5.04348	0.2	41	0
MEG_347|Drugs|Aminoglycosides|Aminoglycoside_N-acetyltransferases|AAC6-PRIME	1	519	3	20	3.85356	0.11368	40.1	44
MEG_352|Drugs|Aminoglycosides|Aminoglycoside_N-acetyltransferases|AAC6-PRIME	1	1476	2	19	1.28726	0.0257453	40.9	0
MEG_366|Drugs|Aminoglycosides|Aminoglycoside_N-acetyltransferases|AAC6-PRIME	1	606	3	20	3.30033	0.0957096	40.3	42
MEG_369|Drugs|Fosfomycin|Fosfomycin_MFS_efflux_pump|ABAF	1	1290	10	39	3.02326	0.192248	39.8	48.9
MEG_370|Drugs|Fosfomycin|Fosfomycin_MFS_efflux_pump|ABAQ	1	1305	2	19	1.45594	0.0291188	40.8	40
MEG_371|Drugs|Multi-drug_resistance|Multi-drug_ABC_efflux_pumps|ABCA	1	4359	12	102	2.33999	0.0532232	40.7	42
MEG_372|Multi-compound|Drug_and_biocide_resistance|Drug_and_biocide_MATE_efflux_pumps|ABEM	1	1347	8	202	14.9963	0.311062	39.2	0
MEG_373|Multi-compound|Drug_and_biocide_resistance|Drug_and_biocide_MATE_efflux_pumps|ABEM	1	1347	6	128	9.5026	0.249443	40.8	0
MEG_381|Biocides|Multi-biocide_resistance|Multi-biocide_RND_efflux_pump|ABUO	1	1347	6	73	5.41945	0.108389	40.2	46.7
MEG_387|Drugs|betalactams|Class_C_betalactamases|ACC	1	1173	2	20	1.70503	0.0341006	40.9	0
MEG_389|Drugs|betalactams|Class_C_betalactamases|ACC	1	1161	2	19	1.63652	0.0327304	40.7	0
MEG_392|Drugs|betalactams|Class_C_betalactamases|ACC	1	1161	2	19	1.63652	0.0327304	40.9	0
MEG_393|Drugs|betalactams|Class_C_betalactamases|ACC	1	1161	2	19	1.63652	0.0327304	40	0
MEG_394|Drugs|betalactams|Class_C_betalactamases|ACC	1	1173	2	20	1.70503	0.0341006	35.5	0
MEG_395|Drugs|betalactams|Class_A_betalactamases|ACI	1	855	4	40	4.67836	0.0935673	41	46
MEG_396|Metals|Iron_resistance|Iron_resistance_protein|ACN	1	2832	163	942	33.2627	2.61123	39.8	48.6
MEG_398|Metals|Arsenic_resistance|Arsenic_resistance_membrane_transporter|ACR3	1	1044	7	61	5.84291	0.1341	38.5	46
MEG_399|Multi-compound|Drug_and_biocide_resistance|Drug_and_biocide_RND_efflux_pumps|ACRA	1	1194	2	19	1.59129	0.0318258	40.7	40
MEG_401|Multi-compound|Drug_and_biocide_resistance|Drug_and_biocide_RND_efflux_pumps|ACRB	1	3150	74	629	19.9683	0.829841	39.9	39.5
MEG_402|Multi-compound|Drug_and_biocide_resistance|Drug_and_biocide_RND_efflux_pumps|ACRB	1	1194	2	23	1.9263	0.038526	40.5	24
MEG_403|Multi-compound|Drug_and_biocide_resistance|Drug_and_biocide_RND_efflux_pumps|ACRC	1	1461	20	183	12.5257	0.275838	40.8	42.5
MEG_404|Multi-compound|Drug_and_biocide_and_metal_resistance|Drug_and_biocide_and_metal_RND_efflux_pumps|ACRD	1	3114	69	552	17.7264	0.722543	39.7	42.4
MEG_405|Multi-compound|Drug_and_biocide_and_metal_resistance|Drug_and_biocide_and_metal_RND_efflux_pumps|ACRD	1	3117	28	327	10.4909	0.272377	40.2	0
MEG_406|Multi-compound|Drug_and_biocide_and_metal_resistance|Drug_and_biocide_and_metal_RND_efflux_pumps|ACRD	1	3114	25	550	17.6622	0.319846	39.7	0
MEG_407|Multi-compound|Drug_and_biocide_and_metal_resistance|Drug_and_biocide_and_metal_RND_efflux_pumps|ACRD	1	3114	26	297	9.53757	0.283237	40.3	0
MEG_408|Multi-compound|Drug_and_biocide_resistance|Drug_and_biocide_RND_efflux_pumps|ACRE	1	1158	4	38	3.28152	0.0656304	38.9	40
MEG_409|Multi-compound|Drug_and_biocide_resistance|Drug_and_biocide_RND_efflux_pumps|ACRF	1	3105	29	328	10.5636	0.217713	40.3	0
MEG_410|Multi-compound|Drug_and_biocide_resistance|Drug_and_biocide_RND_efflux_pumps|ACRF	1	3105	27	289	9.30757	0.209662	40.7	0
MEG_411|Multi-compound|Drug_and_biocide_resistance|Drug_and_biocide_RND_efflux_regulator|ACRR|RequiresSNPConfirmation	1	648	9	58	8.95062	0.291667	39.6	41.8
MEG_414|Multi-compound|Drug_and_biocide_resistance|Drug_and_biocide_RND_efflux_regulator|ACRR|RequiresSNPConfirmation	1	651	4	40	6.14439	0.122888	41	0
MEG_415|Multi-compound|Drug_and_biocide_resistance|Drug_and_biocide_RND_efflux_regulator|ACRS	1	663	4	45	6.78733	0.129713	39	48.8
MEG_416|Drugs|betalactams|Class_C_betalactamases|ACT	1	1146	2	19	1.65794	0.0331588	40.9	0
MEG_417|Drugs|betalactams|Class_C_betalactamases|ACT	1	1146	2	19	1.65794	0.0331588	40.8	0
MEG_418|Drugs|betalactams|Class_C_betalactamases|ACT	1	1146	2	19	1.65794	0.0331588	40.1	0
MEG_419|Drugs|betalactams|Class_C_betalactamases|ACT	1	1146	6	60	5.2356	0.104712	38.2	13.3
MEG_420|Drugs|betalactams|Class_C_betalactamases|ACT	1	1146	2	19	1.65794	0.0331588	41	40
MEG_421|Drugs|betalactams|Class_C_betalactamases|ACT	1	1146	2	19	1.65794	0.0331588	41	0
MEG_422|Drugs|betalactams|Class_C_betalactamases|ACT	1	1146	2	19	1.65794	0.0331588	40.8	0
MEG_423|Drugs|betalactams|Class_C_betalactamases|ACT	1	1146	2	21	1.83246	0.0366492	41	0
MEG_425|Drugs|betalactams|Class_C_betalactamases|ACT	1	1146	2	19	1.65794	0.0331588	39.8	0
MEG_426|Drugs|betalactams|Class_C_betalactamases|ACT	1	1146	2	19	1.65794	0.0331588	41	0
MEG_427|Drugs|betalactams|Class_C_betalactamases|ACT	1	1146	2	21	1.83246	0.0366492	41	0
MEG_428|Drugs|betalactams|Class_C_betalactamases|ACT	1	1146	2	21	1.83246	0.0366492	38.6	0
MEG_429|Drugs|betalactams|Class_C_betalactamases|ACT	1	1146	2	19	1.65794	0.0331588	40.8	0
MEG_431|Drugs|betalactams|Class_C_betalactamases|ACT	1	1146	4	40	3.4904	0.069808	37.7	0
MEG_432|Drugs|betalactams|Class_C_betalactamases|ACT	1	1146	2	19	1.65794	0.0331588	40.2	0
MEG_433|Drugs|betalactams|Class_C_betalactamases|ACT	1	1146	2	21	1.83246	0.0366492	41	0
MEG_434|Drugs|betalactams|Class_C_betalactamases|ACT	1	1146	2	19	1.65794	0.0331588	40.9	0
MEG_435|Drugs|betalactams|Class_C_betalactamases|ACT	1	1146	4	40	3.4904	0.069808	40.4	0
MEG_436|Drugs|betalactams|Class_C_betalactamases|ACT	1	1146	4	40	3.4904	0.069808	39.7	0
MEG_437|Drugs|betalactams|Class_C_betalactamases|ACT	1	1146	6	59	5.14834	0.101222	40	0
MEG_438|Drugs|betalactams|Class_C_betalactamases|ACT	1	1146	6	61	5.32286	0.106457	40.8	0
MEG_439|Drugs|betalactams|Class_C_betalactamases|ACT	1	1146	4	38	3.31588	0.0663176	39.9	0
MEG_441|Drugs|betalactams|Class_C_betalactamases|ACT	1	1146	2	19	1.65794	0.0331588	40.8	40
MEG_444|Drugs|betalactams|Class_C_betalactamases|ACT	1	1146	2	19	1.65794	0.0331588	40	0
MEG_447|Drugs|betalactams|Class_C_betalactamases|ACT	1	1054	2	19	1.80266	0.0360531	41	0
MEG_448|Drugs|betalactams|Class_C_betalactamases|ACT	1	1013	2	22	2.17177	0.0434353	41	58
MEG_449|Drugs|betalactams|Class_C_betalactamases|ACT	1	1140	8	79	6.92982	0.138596	39.1	0
MEG_451|Drugs|betalactams|Class_C_betalactamases|ACT	1	1146	2	20	1.7452	0.0340314	40.9	0
MEG_452|Drugs|betalactams|Class_C_betalactamases|ACT	1	1143	2	19	1.66229	0.0332458	37.5	0
MEG_455|Drugs|betalactams|Class_C_betalactamases|ACT	1	1146	4	38	3.31588	0.0663176	39.7	0
MEG_457|Drugs|betalactams|Class_C_betalactamases|ACT	1	1143	2	19	1.66229	0.0332458	40.9	0
MEG_459|Drugs|betalactams|Class_C_betalactamases|ACT	1	1146	2	19	1.65794	0.0331588	40.9	0
MEG_460|Drugs|betalactams|Class_C_betalactamases|ACT	1	1146	2	19	1.65794	0.0331588	41	0
MEG_462|Drugs|betalactams|Class_C_betalactamases|ACT	1	1146	2	19	1.65794	0.0331588	40.8	0
MEG_464|Drugs|betalactams|Class_C_betalactamases|ACT	1	1146	4	40	3.4904	0.069808	36.5	0
MEG_465|Drugs|betalactams|Class_C_betalactamases|ACT	1	1146	2	21	1.83246	0.0366492	40.9	0
MEG_466|Drugs|betalactams|Class_C_betalactamases|ACT	1	1146	4	38	3.31588	0.0663176	40	0
MEG_467|Drugs|betalactams|Class_C_betalactamases|ACT	1	1146	4	40	3.4904	0.069808	39.9	0
MEG_468|Drugs|betalactams|Class_C_betalactamases|ACT	1	1146	2	20	1.7452	0.034904	41	0
MEG_469|Drugs|betalactams|Class_C_betalactamases|ACT	1	1146	2	19	1.65794	0.0331588	41	0
MEG_470|Drugs|betalactams|Class_C_betalactamases|ACT	1	1146	6	59	5.14834	0.102094	39.8	0
MEG_471|Drugs|betalactams|Class_C_betalactamases|ACT	1	1146	4	40	3.4904	0.069808	39.8	0
MEG_472|Drugs|betalactams|Class_C_betalactamases|ACT	1	1146	2	19	1.65794	0.0331588	41	0
MEG_474|Drugs|betalactams|Class_C_betalactamases|ACT	1	1146	2	19	1.65794	0.0331588	41	0
MEG_475|Drugs|betalactams|Class_C_betalactamases|ACT	1	1146	2	21	1.83246	0.034904	40.1	0
MEG_476|Drugs|betalactams|Class_C_betalactamases|ACT	1	1146	4	40	3.4904	0.069808	38.3	0
MEG_477|Drugs|betalactams|Class_C_betalactamases|ACT	1	1146	6	61	5.32286	0.106457	40	0
MEG_478|Drugs|betalactams|Class_C_betalactamases|ACT	1	1146	2	20	1.7452	0.034904	41	0
MEG_479|Drugs|betalactams|Class_C_betalactamases|ACT	1	1146	2	19	1.65794	0.0331588	41	0
MEG_480|Drugs|betalactams|Class_C_betalactamases|ACT	1	1146	4	39	3.40314	0.0671902	40.9	0
MEG_482|Drugs|betalactams|Class_C_betalactamases|ACT	1	1146	2	19	1.65794	0.0331588	38.7	0
MEG_483|Drugs|betalactams|Class_C_betalactamases|ACT	1	1146	2	19	1.65794	0.0331588	41	0
MEG_484|Drugs|betalactams|Class_C_betalactamases|ACT	1	1142	2	21	1.83888	0.0367776	41	0
MEG_485|Drugs|betalactams|Class_C_betalactamases|ACT	1	1248	4	39	3.125	0.0616987	40.4	0
MEG_486|Drugs|betalactams|Class_C_betalactamases|ACT	1	1248	6	59	4.72756	0.0929487	40.6	0
MEG_488|Drugs|betalactams|Class_C_betalactamases|ACT	1	1248	2	19	1.52244	0.0304487	40.8	0
MEG_489|Drugs|betalactams|Class_C_betalactamases|ACT	1	1248	6	61	4.88782	0.0977564	40.6	0
MEG_490|Drugs|betalactams|Class_C_betalactamases|ACT	1	1247	2	19	1.52366	0.0304731	41	0
MEG_492|Drugs|betalactams|Class_C_betalactamases|ACT	1	1247	2	21	1.68404	0.0336808	40.8	0
MEG_493|Drugs|betalactams|Class_C_betalactamases|ACT	1	1248	4	38	3.04487	0.0608974	40.9	0
MEG_494|Drugs|betalactams|Class_C_betalactamases|ACT	1	1248	4	38	3.04487	0.0608974	40.8	0
MEG_495|Drugs|betalactams|Class_C_betalactamases|ACT	1	1248	4	39	3.125	0.0625	40.7	20
MEG_496|Drugs|betalactams|Class_C_betalactamases|ACT	1	1248	8	80	6.41026	0.128205	41	0
MEG_498|Multi-compound|Biocide_and_metal_resistance|Biocide_and_metal_resistance_protein|ACTA	1	1626	17	121	7.44157	0.210332	39.8	0
MEG_499|Multi-compound|Biocide_and_metal_resistance|Biocide_and_metal_resistance_protein|ACTA	1	1632	14	101	6.18873	0.171569	40.6	0
MEG_500|Multi-compound|Biocide_and_metal_resistance|Biocide_and_metal_resistance_protein|ACTP	1	2484	12	188	7.56844	0.116747	40.2	6.67
MEG_501|Multi-compound|Biocide_and_metal_resistance|Biocide_and_metal_resistance_protein|ACTP	1	2484	11	205	8.25282	0.141707	40.1	0
MEG_502|Metals|Tellurium_resistance|Tellurium_resistance_protein|ACTP1	1	1656	128	738	44.5652	2.96558	40.1	47
MEG_503|Metals|Copper_resistance|Copper_resistance_protein|ACTPC	1	2526	27	231	9.14489	0.211006	40.7	43.7
MEG_504|Multi-compound|Biocide_and_metal_resistance|Biocide_and_metal_resistance_regulator|ACTR	1	585	8	79	13.5043	0.270085	40.9	44.5
MEG_505|Multi-compound|Biocide_and_metal_resistance|Biocide_and_metal_resistance_regulator|ACTS	1	1302	15	105	8.06452	0.225038	40.2	38
MEG_516|Drugs|betalactams|Class_C_betalactamases|ADC	1	1152	4	38	3.29861	0.0659722	39.9	20
MEG_517|Drugs|betalactams|Class_C_betalactamases|ADC	1	1152	3	20	1.73611	0.0503472	40.9	0
MEG_518|Drugs|betalactams|Class_C_betalactamases|ADC	1	1152	2	19	1.64931	0.0329861	40.9	0
MEG_519|Drugs|betalactams|Class_C_betalactamases|ADC	1	1152	2	19	1.64931	0.0329861	41	0
MEG_520|Drugs|betalactams|Class_C_betalactamases|ADC	1	1152	6	54	4.6875	0.0989583	41	13.3
MEG_525|Drugs|betalactams|Class_C_betalactamases|ADC	1	1152	4	40	3.47222	0.0685764	40.9	0
MEG_526|Drugs|betalactams|Class_C_betalactamases|ADC	1	1152	2	19	1.64931	0.0329861	41	0
MEG_530|Drugs|betalactams|Class_C_betalactamases|ADC	1	1152	7	59	5.12153	0.123264	40.6	47.7
MEG_531|Drugs|betalactams|Class_C_betalactamases|ADC	1	1152	2	23	1.99653	0.0399306	40.8	0
MEG_539|Drugs|betalactams|Class_C_betalactamases|ADC	1	1152	2	19	1.64931	0.0329861	40.7	0
MEG_540|Drugs|betalactams|Class_C_betalactamases|ADC	1	1152	2	19	1.64931	0.0329861	40.8	0
MEG_544|Drugs|betalactams|Class_C_betalactamases|ADC	1	1152	2	20	1.73611	0.0338542	40.8	0
MEG_546|Drugs|betalactams|Class_C_betalactamases|ADC	1	1152	2	20	1.73611	0.0338542	40.4	0
MEG_548|Drugs|betalactams|Class_C_betalactamases|ADC	1	1152	2	21	1.82292	0.0364583	41	0
MEG_550|Drugs|betalactams|Class_C_betalactamases|ADC	1	1152	2	19	1.64931	0.0329861	39.8	0
MEG_555|Drugs|betalactams|Class_C_betalactamases|ADC	1	1152	2	19	1.64931	0.0329861	40.9	0
MEG_556|Drugs|betalactams|Class_C_betalactamases|ADC	1	1152	2	19	1.64931	0.0329861	40.7	0
MEG_565|Drugs|betalactams|Class_C_betalactamases|ADC	1	1152	2	19	1.64931	0.0329861	40.7	0
MEG_568|Drugs|betalactams|Class_C_betalactamases|ADC	1	1158	2	19	1.64076	0.0328152	37.6	0
MEG_574|Drugs|betalactams|Class_C_betalactamases|ADC	1	1152	2	20	1.73611	0.0347222	40.8	0
MEG_575|Drugs|betalactams|Class_C_betalactamases|ADC	1	1152	2	19	1.64931	0.0329861	40.5	0
MEG_578|Drugs|betalactams|Class_C_betalactamases|ADC	1	1152	2	19	1.64931	0.0329861	40.8	0
MEG_579|Drugs|betalactams|Class_C_betalactamases|ADC	1	1152	2	19	1.64931	0.0329861	40.6	0
MEG_580|Drugs|betalactams|Class_C_betalactamases|ADC	1	1152	2	19	1.64931	0.0329861	41	0
MEG_591|Drugs|betalactams|Class_C_betalactamases|ADC	1	1152	2	20	1.73611	0.0347222	41	0
MEG_592|Drugs|betalactams|Class_C_betalactamases|ADC	1	1152	2	20	1.73611	0.0347222	39.9	0
MEG_595|Drugs|betalactams|Class_C_betalactamases|ADC	1	1152	2	19	1.64931	0.0329861	40.9	0
MEG_598|Drugs|betalactams|Class_C_betalactamases|ADC	1	1152	2	19	1.64931	0.0329861	36.8	0
MEG_599|Drugs|betalactams|Class_C_betalactamases|ADC	1	1152	2	19	1.64931	0.0329861	40.2	0
MEG_602|Drugs|betalactams|Class_C_betalactamases|ADC	1	1152	2	20	1.73611	0.0347222	34.4	0
MEG_620|Drugs|betalactams|Class_C_betalactamases|ADC	1	1152	2	19	1.64931	0.0329861	36.1	0
MEG_623|Drugs|betalactams|Class_C_betalactamases|ADC	1	1152	2	20	1.73611	0.0347222	40.9	46
MEG_625|Drugs|betalactams|Class_C_betalactamases|ADC	1	1152	2	19	1.64931	0.0329861	38.5	0
MEG_627|Drugs|betalactams|Class_C_betalactamases|ADC	1	1152	2	19	1.64931	0.0329861	41	0
MEG_629|Drugs|betalactams|Class_C_betalactamases|ADC	1	1191	6	31	2.60285	0.121746	39.9	16
MEG_631|Drugs|betalactams|Class_C_betalactamases|ADC	1	1152	2	19	1.64931	0.0329861	40.9	0
MEG_639|Drugs|betalactams|Class_C_betalactamases|ADC	1	1152	2	19	1.64931	0.0329861	39.8	0
MEG_643|Drugs|betalactams|Class_C_betalactamases|ADC	1	1194	8	80	6.70017	0.134003	41	45
MEG_649|Drugs|betalactams|Class_C_betalactamases|ADC	1	1152	2	19	1.64931	0.0329861	40.8	0
MEG_650|Drugs|betalactams|Class_C_betalactamases|ADC	1	1152	2	19	1.64931	0.0329861	41	0
MEG_653|Drugs|betalactams|Class_C_betalactamases|ADC	1	1152	2	27	2.34375	0.0399306	40.1	0
MEG_655|Drugs|betalactams|Class_C_betalactamases|ADC	1	1152	2	19	1.64931	0.0329861	37	0
MEG_659|Drugs|betalactams|Class_C_betalactamases|ADC	1	1152	2	19	1.64931	0.0329861	40.9	0
MEG_662|Drugs|betalactams|Class_C_betalactamases|ADC	1	1152	2	19	1.64931	0.0329861	40.9	0
MEG_664|Drugs|betalactams|Class_C_betalactamases|ADC	1	1152	2	19	1.64931	0.0329861	40.6	0
MEG_665|Drugs|betalactams|Class_C_betalactamases|ADC	1	1152	2	20	1.73611	0.0338542	40.5	0
MEG_677|Multi-compound|Drug_and_biocide_resistance|Drug_and_biocide_RND_efflux_pumps|ADEA	1	1191	6	94	7.89253	0.126784	40.6	39.7
MEG_678|Multi-compound|Drug_and_biocide_resistance|Drug_and_biocide_RND_efflux_pumps|ADEB	1	3108	12	167	5.37323	0.162806	39.5	50.3
MEG_679|Multi-compound|Drug_and_biocide_resistance|Drug_and_biocide_RND_efflux_pumps|ADEC	1	1398	8	82	5.86552	0.116595	40.3	47.5
MEG_681|Multi-compound|Drug_and_biocide_resistance|Drug_and_biocide_RND_efflux_pumps|ADEE	1	3111	13	107	3.43941	0.0855031	40.7	43.4
MEG_682|Multi-compound|Drug_and_biocide_resistance|Drug_and_biocide_RND_efflux_pumps|ADEF	1	1221	4	39	3.1941	0.0638821	40.7	23
MEG_683|Multi-compound|Drug_and_biocide_resistance|Drug_and_biocide_RND_efflux_pumps|ADEF	1	1221	2	19	1.5561	0.031122	40.4	0
MEG_684|Multi-compound|Drug_and_biocide_resistance|Drug_and_biocide_RND_efflux_pumps|ADEG	1	3180	12	135	4.24528	0.0789308	39.6	42.8
MEG_685|Multi-compound|Drug_and_biocide_resistance|Drug_and_biocide_RND_efflux_pumps|ADEH	1	1452	2	19	1.30854	0.0261708	41	40
MEG_686|Multi-compound|Drug_and_biocide_resistance|Drug_and_biocide_RND_efflux_pumps|ADEI	1	1251	21	212	16.9464	0.808153	40.4	0
MEG_687|Multi-compound|Drug_and_biocide_resistance|Drug_and_biocide_RND_efflux_pumps|ADEI	1	1251	24	186	14.8681	0.992806	39.9	0
MEG_688|Multi-compound|Drug_and_biocide_resistance|Drug_and_biocide_RND_efflux_pumps|ADEI	1	1251	27	186	14.8681	1.11191	40	0
MEG_689|Multi-compound|Drug_and_biocide_resistance|Drug_and_biocide_RND_efflux_pumps|ADEI	1	1251	17	151	12.0703	0.60032	39.8	0
MEG_690|Multi-compound|Drug_and_biocide_resistance|Drug_and_biocide_RND_efflux_pumps|ADEI	1	1251	27	186	14.8681	1.10072	40.2	0
MEG_691|Multi-compound|Drug_and_biocide_resistance|Drug_and_biocide_RND_efflux_pumps|ADEI	1	1251	27	186	14.8681	1.08793	39.8	0
MEG_692|Multi-compound|Drug_and_biocide_resistance|Drug_and_biocide_RND_efflux_pumps|ADEJ	1	3177	519	1961	61.7249	14.9474	40	50.7
MEG_693|Multi-compound|Drug_and_biocide_resistance|Drug_and_biocide_RND_efflux_pumps|ADEK	1	1455	33	358	24.6048	1.33402	40.2	8.15
MEG_694|Multi-compound|Drug_and_biocide_resistance|Drug_and_biocide_RND_efflux_pumps|ADEK	1	1455	55	362	24.8797	2.40275	39.9	1.07
MEG_695|Multi-compound|Drug_and_biocide_resistance|Drug_and_biocide_RND_efflux_pumps|ADEK	1	1455	44	510	35.0515	2.00481	39.9	1.64
MEG_696|Multi-compound|Drug_and_biocide_resistance|Drug_and_biocide_RND_efflux_pumps|ADEK	1	1455	45	369	25.3608	1.88041	39.2	4.71
MEG_697|Multi-compound|Drug_and_biocide_resistance|Drug_and_biocide_RND_efflux_pumps|ADEK	1	1455	45	335	23.0241	1.91615	39.9	2.31
MEG_698|Multi-compound|Drug_and_biocide_resistance|Drug_and_biocide_RND_efflux_pumps|ADEK	1	1455	55	453	31.134	2.27766	39.8	0.509
MEG_699|Multi-compound|Drug_and_biocide_resistance|Drug_and_biocide_RND_efflux_regulator|ADEL	1	1014	4	38	3.74753	0.0749507	40.9	0
MEG_700|Multi-compound|Drug_and_biocide_resistance|Drug_and_biocide_RND_efflux_regulator|ADEL	1	1014	2	19	1.87377	0.0374753	41	0
MEG_701|Multi-compound|Drug_and_biocide_resistance|Drug_and_biocide_RND_efflux_regulator|ADEN	1	654	4	72	11.0092	0.307339	40.6	40.5
MEG_703|Multi-compound|Drug_and_biocide_resistance|Drug_and_biocide_RND_efflux_regulator|ADER	1	744	4	38	5.10753	0.102151	40.8	40
MEG_704|Multi-compound|Drug_and_biocide_resistance|Drug_and_biocide_RND_efflux_regulator|ADES	1	1086	6	41	3.77532	0.104972	41	40
MEG_705|Multi-compound|Drug_and_biocide_resistance|Drug_and_biocide_RND_efflux_pumps|ADET1	1	915	9	63	6.88525	0.2	40.5	46
MEG_707|Drugs|betalactams|Class_A_betalactamases|AER	1	915	3	21	2.29508	0.0666667	41	0
MEG_708|Drugs|betalactams|Class_A_betalactamases|AER	1	996	4	21	2.10843	0.0813253	40.6	0
MEG_709|Drugs|betalactams|Class_B_betalactamases|AFM	1	804	10	80	9.95025	0.236318	39.8	8
MEG_710|Drugs|betalactams|Class_B_betalactamases|AIM	1	912	4	38	4.16667	0.0833333	40.8	40
MEG_711|Metals|Arsenic_resistance|Arsenite_oxidase|AIOA	1	2481	4	38	1.53164	0.0306328	41	0
MEG_712|Metals|Arsenic_resistance|Arsenite_oxidase|AIOA	1	2481	2	19	0.76582	0.0153164	40.6	0
MEG_713|Metals|Arsenic_resistance|Arsenite_oxidase|AIOB	1	522	2	19	3.63985	0.0727969	40.7	40
MEG_714|Metals|Arsenic_resistance|Arsenite_oxidase|AIOE	1	1047	5	41	3.91595	0.0974212	40.9	48.4
MEG_715|Metals|Arsenic_resistance|Arsenite_oxidase_regulator|AIOR	1	1329	20	149	11.2114	0.370203	40.4	47.5
MEG_716|Metals|Arsenic_resistance|Arsenite_oxidase_regulator|AIOS	1	1467	4	44	2.99932	0.0599864	39.4	42.5
MEG_717|Metals|Arsenic_resistance|Arsenite_oxidase_regulator|AIOX	1	921	5	22	2.38871	0.104235	40.5	40
MEG_718|Drugs|betalactams|Class_B_betalactamases|ALG	1	957	20	125	13.0617	0.407524	40.5	33.8
MEG_719|Drugs|betalactams|Class_B_betalactamases|ALG	1	888	2	19	2.13964	0.0427928	41	40
MEG_721|Drugs|betalactams|Class_B_betalactamases|ALI	1	738	2	19	2.57453	0.0514905	40.7	40
MEG_722|Drugs|Cationic_antimicrobial_peptides|Lipid_A_modification|ALMG	1	822	4	39	4.74453	0.0948905	40.9	43
MEG_724|Drugs|betalactams|Class_C_betalactamases|AMPC	1	1173	3	24	2.04604	0.054561	40.9	0
MEG_725|Drugs|betalactams|Class_C_betalactamases|AMPC	1	1143	4	38	3.32458	0.0664917	40.9	40
MEG_727|Drugs|betalactams|Class_C_betalactamases|AMPC	1	1248	2	19	1.52244	0.0304487	40.9	40
MEG_728|Drugs|betalactams|Class_C_betalactamases|AMPC	1	1134	6	60	5.29101	0.10582	39.1	0
MEG_729|Drugs|betalactams|Penicillin_binding_protein|AMPH	1	1158	8	76	6.56304	0.131261	41	40
MEG_730|Drugs|betalactams|Penicillin_binding_protein|AMPH	1	1161	11	102	8.78553	0.186908	39.9	41.1
MEG_731|Multi-compound|Drug_and_biocide_resistance|Drug_and_biocide_RND_efflux_pumps|AMRA	1	1200	10	96	8	0.16	41	41.2
MEG_732|Multi-compound|Drug_and_biocide_resistance|Drug_and_biocide_RND_efflux_pumps|AMRB	1	3132	53	506	16.1558	0.381865	40.4	32.4
MEG_733|Multi-compound|Drug_and_biocide_resistance|Drug_and_biocide_MFS_efflux_pumps|AMVA	1	1479	2	19	1.28465	0.025693	41	40
MEG_734|Drugs|betalactams|Class_B_betalactamases|ANA	1	768	2	19	2.47396	0.0494792	41	40
MEG_735|Drugs|Aminoglycosides|Aminoglycoside_O-nucleotidyltransferases|ANT2-DPRIME	1	534	2	19	3.55805	0.071161	41	40
MEG_738|Drugs|Aminoglycosides|Aminoglycoside_O-nucleotidyltransferases|ANT2-DPRIME	1	534	3	20	3.74532	0.110487	36.2	30.7
MEG_758|Drugs|Aminoglycosides|Aminoglycoside_O-nucleotidyltransferases|ANT3-DPRIME	1	834	4	39	4.67626	0.0923261	40.9	0
MEG_759|Drugs|Aminoglycosides|Aminoglycoside_O-nucleotidyltransferases|ANT3-DPRIME	1	834	2	19	2.27818	0.0455635	41	0
MEG_760|Drugs|Aminoglycosides|Aminoglycoside_O-nucleotidyltransferases|ANT3-DPRIME	1	834	2	19	2.27818	0.0455635	41	0
MEG_761|Drugs|Aminoglycosides|Aminoglycoside_O-nucleotidyltransferases|ANT3-DPRIME	1	1392	2	20	1.43678	0.0287356	41	0
MEG_762|Drugs|Aminoglycosides|Aminoglycoside_O-nucleotidyltransferases|ANT3-DPRIME	1	1374	2	21	1.52838	0.0298399	41	0
MEG_770|Drugs|Aminoglycosides|Aminoglycoside_O-nucleotidyltransferases|ANT3-DPRIME	1	792	2	19	2.39899	0.0479798	40.9	0
MEG_771|Drugs|Aminoglycosides|Aminoglycoside_O-nucleotidyltransferases|ANT3-DPRIME	1	792	2	19	2.39899	0.0479798	40.3	0
MEG_773|Drugs|Aminoglycosides|Aminoglycoside_O-nucleotidyltransferases|ANT3-DPRIME	1	792	2	19	2.39899	0.0479798	41	0
MEG_775|Drugs|Aminoglycosides|Aminoglycoside_O-nucleotidyltransferases|ANT3-DPRIME	1	798	2	19	2.38095	0.047619	40	0
MEG_778|Drugs|Aminoglycosides|Aminoglycoside_O-nucleotidyltransferases|ANT3-DPRIME	1	792	2	19	2.39899	0.0479798	40.9	0
MEG_781|Drugs|Aminoglycosides|Aminoglycoside_O-nucleotidyltransferases|ANT3-DPRIME	1	798	2	19	2.38095	0.047619	41	0
MEG_783|Drugs|Aminoglycosides|Aminoglycoside_O-nucleotidyltransferases|ANT3-DPRIME	1	792	2	19	2.39899	0.0479798	37.4	0
MEG_786|Drugs|Aminoglycosides|Aminoglycoside_O-nucleotidyltransferases|ANT3-DPRIME	1	792	2	19	2.39899	0.0479798	41	40
MEG_787|Drugs|Aminoglycosides|Aminoglycoside_O-nucleotidyltransferases|ANT3-DPRIME	1	792	2	19	2.39899	0.0479798	38.2	0
MEG_808|Drugs|Aminoglycosides|Aminoglycoside_O-nucleotidyltransferases|ANT3-DPRIME	1	792	2	19	2.39899	0.0479798	35.8	0
MEG_818|Drugs|Aminoglycosides|Aminoglycoside_O-nucleotidyltransferases|ANT3-DPRIME	1	846	2	19	2.24586	0.0449173	40.7	0
MEG_819|Drugs|Aminoglycosides|Aminoglycoside_O-nucleotidyltransferases|ANT3-DPRIME	1	846	1	40	4.72813	0.0472813	40.2	0
MEG_825|Drugs|Aminoglycosides|Aminoglycoside_O-nucleotidyltransferases|ANT3-DPRIME	1	846	4	24	2.83688	0.0898345	40.9	0
MEG_826|Drugs|Aminoglycosides|Aminoglycoside_O-nucleotidyltransferases|ANT3-DPRIME	1	789	12	445	56.4005	1.20659	40.7	51.5
MEG_835|Drugs|Aminoglycosides|Aminoglycoside_O-nucleotidyltransferases|ANT3-DPRIME	1	789	4	38	4.81622	0.0963245	40.8	20
MEG_837|Drugs|Aminoglycosides|Aminoglycoside_O-nucleotidyltransferases|ANT3-DPRIME	1	792	2	19	2.39899	0.0479798	40.9	0
MEG_838|Drugs|Aminoglycosides|Aminoglycoside_O-nucleotidyltransferases|ANT3-DPRIME	1	792	2	19	2.39899	0.0479798	39.7	0
MEG_839|Drugs|Aminoglycosides|Aminoglycoside_O-nucleotidyltransferases|ANT3-DPRIME	1	792	2	19	2.39899	0.0479798	40.9	0
MEG_842|Drugs|Aminoglycosides|Aminoglycoside_O-nucleotidyltransferases|ANT3-DPRIME	1	792	2	19	2.39899	0.0479798	38.5	0
MEG_851|Drugs|Aminoglycosides|Aminoglycoside_O-nucleotidyltransferases|ANT3-DPRIME	1	798	2	19	2.38095	0.047619	39.7	0
MEG_860|Drugs|Aminoglycosides|Aminoglycoside_O-nucleotidyltransferases|ANT3-DPRIME	1	792	2	19	2.39899	0.0479798	38.6	0
MEG_865|Drugs|Aminoglycosides|Aminoglycoside_O-nucleotidyltransferases|ANT3-DPRIME	1	792	2	19	2.39899	0.0479798	40.5	0
MEG_869|Drugs|Aminoglycosides|Aminoglycoside_O-nucleotidyltransferases|ANT3-DPRIME	1	792	2	19	2.39899	0.0479798	40.3	0
MEG_877|Drugs|Aminoglycosides|Aminoglycoside_O-nucleotidyltransferases|ANT3-DPRIME	1	792	2	19	2.39899	0.0479798	41	0
MEG_897|Drugs|Aminoglycosides|Aminoglycoside_O-nucleotidyltransferases|ANT3-DPRIME	1	792	2	19	2.39899	0.0479798	40.9	0
MEG_900|Drugs|Aminoglycosides|Aminoglycoside_O-nucleotidyltransferases|ANT3-DPRIME	1	789	2	19	2.40811	0.0481622	41	0
MEG_917|Drugs|Aminoglycosides|Aminoglycoside_O-nucleotidyltransferases|ANT3-DPRIME	1	834	2	19	2.27818	0.0455635	41	0
MEG_919|Drugs|Aminoglycosides|Aminoglycoside_O-nucleotidyltransferases|ANT3-DPRIME	1	780	2	27	3.46154	0.0692308	41	0
MEG_925|Drugs|Aminoglycosides|Aminoglycoside_O-nucleotidyltransferases|ANT3-DPRIME	1	783	5	39	4.98084	0.122605	40.6	40
MEG_934|Drugs|Aminoglycosides|Aminoglycoside_O-nucleotidyltransferases|ANT3-DPRIME	1	780	8	58	7.4359	0.194872	40	30
MEG_935|Drugs|Aminoglycosides|Aminoglycoside_O-nucleotidyltransferases|ANT3-DPRIME	1	792	4	41	5.17677	0.102273	40.1	46
MEG_944|Drugs|Aminoglycosides|Aminoglycoside_O-nucleotidyltransferases|ANT3-DPRIME	1	846	2	19	2.24586	0.0449173	40.7	0
MEG_945|Drugs|Aminoglycosides|Aminoglycoside_O-nucleotidyltransferases|ANT3-DPRIME	1	798	2	19	2.38095	0.047619	40.7	0
MEG_948|Drugs|Aminoglycosides|Aminoglycoside_O-nucleotidyltransferases|ANT3-DPRIME	1	789	260	789	100	44.602	39.8	58.9
MEG_949|Drugs|Aminoglycosides|Aminoglycoside_O-nucleotidyltransferases|ANT3-DPRIME	1	972	2	19	1.95473	0.0390947	40.8	0
MEG_952|Drugs|Aminoglycosides|Aminoglycoside_O-nucleotidyltransferases|ANT3-DPRIME	1	1053	2	19	1.80437	0.0360874	40.9	0
MEG_955|Drugs|Aminoglycosides|Aminoglycoside_O-nucleotidyltransferases|ANT3-DPRIME	1	816	2	20	2.45098	0.0490196	40.7	0
MEG_957|Drugs|Aminoglycosides|Aminoglycoside_O-nucleotidyltransferases|ANT3-DPRIME	1	786	2	19	2.4173	0.0483461	40.9	0
MEG_960|Drugs|Aminoglycosides|Aminoglycoside_O-nucleotidyltransferases|ANT3-DPRIME	1	780	2	19	2.4359	0.0487179	40.9	0
MEG_964|Drugs|Aminoglycosides|Aminoglycoside_O-nucleotidyltransferases|ANT3-DPRIME	1	792	2	19	2.39899	0.0479798	40.4	0
MEG_966|Drugs|Aminoglycosides|Aminoglycoside_O-nucleotidyltransferases|ANT3-DPRIME	1	792	2	19	2.39899	0.0479798	40.2	0
MEG_967|Drugs|Aminoglycosides|Aminoglycoside_O-nucleotidyltransferases|ANT3-DPRIME	1	790	2	19	2.40506	0.0481013	40.9	0
MEG_969|Drugs|Aminoglycosides|Aminoglycoside_O-nucleotidyltransferases|ANT3-DPRIME	1	792	2	19	2.39899	0.0479798	38.8	0
MEG_976|Drugs|Aminoglycosides|Aminoglycoside_O-nucleotidyltransferases|ANT4-PRIME	1	762	2	21	2.75591	0.0538058	41	0
MEG_977|Drugs|Aminoglycosides|Aminoglycoside_O-nucleotidyltransferases|ANT4-PRIME	1	771	4	39	5.05837	0.101167	40.9	43
MEG_978|Drugs|Aminoglycosides|Aminoglycoside_O-nucleotidyltransferases|ANT4-PRIME	1	771	2	19	2.46433	0.0492866	41	0
MEG_979|Drugs|Aminoglycosides|Aminoglycoside_O-nucleotidyltransferases|ANT4-PRIME	1	762	2	21	2.75591	0.0551181	41	0
MEG_980|Drugs|Aminoglycosides|Aminoglycoside_O-nucleotidyltransferases|ANT4-PRIME	1	762	2	20	2.62467	0.0524934	41	0
MEG_981|Drugs|Aminoglycosides|Aminoglycoside_O-nucleotidyltransferases|ANT4-PRIME	1	771	5	34	4.40986	0.128405	40.4	0
MEG_982|Drugs|Aminoglycosides|Aminoglycoside_O-nucleotidyltransferases|ANT4-PRIME	1	756	3	20	2.6455	0.0767196	40.1	40
MEG_983|Drugs|Aminoglycosides|Aminoglycoside_O-nucleotidyltransferases|ANT4-PRIME	1	762	3	21	2.75591	0.0800525	41	0
MEG_984|Drugs|Aminoglycosides|Aminoglycoside_O-nucleotidyltransferases|ANT4-PRIME	1	759	4	39	5.13834	0.102767	40.8	43
MEG_986|Drugs|Aminoglycosides|Aminoglycoside_O-nucleotidyltransferases|ANT6	1	909	2	19	2.09021	0.0418042	40.1	0
MEG_987|Drugs|Aminoglycosides|Aminoglycoside_O-nucleotidyltransferases|ANT6	1	909	3	20	2.20022	0.0638064	40.4	40
MEG_990|Drugs|Aminoglycosides|Aminoglycoside_O-nucleotidyltransferases|ANT6	1	900	8	80	8.88889	0.177778	38.4	35
MEG_991|Drugs|Aminoglycosides|Aminoglycoside_O-nucleotidyltransferases|ANT6	1	861	2	19	2.20674	0.0441347	41	40
MEG_993|Drugs|Aminoglycosides|Aminoglycoside_O-nucleotidyltransferases|ANT6	1	888	4	40	4.5045	0.0900901	39.1	46
MEG_995|Drugs|Aminoglycosides|Aminoglycoside_O-nucleotidyltransferases|ANT6	1	849	4	38	4.47585	0.0895171	36.1	0
MEG_997|Drugs|Aminoglycosides|Aminoglycoside_O-nucleotidyltransferases|ANT6	1	858	7	60	6.99301	0.160839	40.8	43.4
MEG_998|Drugs|Aminoglycosides|Aminoglycoside_O-nucleotidyltransferases|ANT6	1	864	2	24	2.77778	0.0555556	40.9	60
MEG_1000|Drugs|Aminoglycosides|Aminoglycoside_O-nucleotidyltransferases|ANT6	1	864	2	19	2.19907	0.0439815	41	40
MEG_1001|Drugs|Aminoglycosides|Aminoglycoside_O-nucleotidyltransferases|ANT6	1	849	4	38	4.47585	0.0895171	41	0
MEG_1002|Drugs|Aminoglycosides|Aminoglycoside_O-nucleotidyltransferases|ANT6	1	855	2	20	2.33918	0.045614	40.6	40
MEG_1005|Drugs|Aminoglycosides|Aminoglycoside_O-nucleotidyltransferases|ANT9	1	768	2	19	2.47396	0.0494792	41	0
MEG_1006|Drugs|Aminoglycosides|Aminoglycoside_O-nucleotidyltransferases|ANT9	1	774	4	39	5.03876	0.100775	40.7	43
MEG_1007|Drugs|Aminoglycosides|Aminoglycoside_O-nucleotidyltransferases|ANT9	1	753	2	19	2.52324	0.0504648	41	0
MEG_1009|Drugs|Aminoglycosides|Aminoglycoside_O-phosphotransferases|APH2-DPRIME	1	891	4	38	4.26487	0.0852974	40.9	20
MEG_1010|Drugs|Aminoglycosides|Aminoglycoside_O-phosphotransferases|APH2-DPRIME	1	894	2	19	2.12528	0.0425056	39.7	0
MEG_1012|Drugs|Aminoglycosides|Aminoglycoside_O-phosphotransferases|APH2-DPRIME	1	906	4	38	4.19426	0.0838852	40.2	20
MEG_1014|Drugs|Aminoglycosides|Aminoglycoside_O-phosphotransferases|APH2-DPRIME	1	894	2	19	2.12528	0.0425056	41	40
MEG_1015|Drugs|Aminoglycosides|Aminoglycoside_O-phosphotransferases|APH2-DPRIME	1	906	2	19	2.09713	0.0419426	41	0
MEG_1016|Drugs|Aminoglycosides|Aminoglycoside_O-phosphotransferases|APH2-DPRIME	1	795	8	60	7.54717	0.197484	40.1	0
MEG_1018|Drugs|Aminoglycosides|Aminoglycoside_O-phosphotransferases|APH2-DPRIME	1	921	5	41	4.45168	0.109663	40.6	46
MEG_1019|Drugs|Aminoglycosides|Aminoglycoside_O-phosphotransferases|APH3-DPRIME	1	828	116	828	100	18.4457	39.6	19.1
MEG_1020|Drugs|Aminoglycosides|Aminoglycoside_O-phosphotransferases|APH3-DPRIME	1	795	2	19	2.38994	0.0477987	41	0
MEG_1021|Drugs|Aminoglycosides|Aminoglycoside_O-phosphotransferases|APH3-DPRIME	1	804	7	62	7.71144	0.172886	40.8	41.7
MEG_1031|Drugs|Aminoglycosides|Aminoglycoside_O-phosphotransferases|APH3-DPRIME	1	816	2	20	2.45098	0.0490196	41	46
MEG_1032|Drugs|Aminoglycosides|Aminoglycoside_O-phosphotransferases|APH3-DPRIME	1	819	6	61	7.44811	0.14652	40	0
MEG_1033|Drugs|Aminoglycosides|Aminoglycoside_O-phosphotransferases|APH3-DPRIME	1	819	8	80	9.76801	0.19536	40.9	0
MEG_1034|Drugs|Aminoglycosides|Aminoglycoside_O-phosphotransferases|APH3-DPRIME	1	807	4	38	4.7088	0.094176	41	0
MEG_1035|Drugs|Aminoglycosides|Aminoglycoside_O-phosphotransferases|APH3-DPRIME	1	795	2	20	2.51572	0.0503145	37.8	0
MEG_1036|Drugs|Aminoglycosides|Aminoglycoside_O-phosphotransferases|APH3-DPRIME	1	804	6	65	8.08458	0.154229	40.4	43.7
MEG_1037|Drugs|Aminoglycosides|Aminoglycoside_O-phosphotransferases|APH3-DPRIME	1	807	8	78	9.66543	0.193309	40.8	0
MEG_1038|Drugs|Aminoglycosides|Aminoglycoside_O-phosphotransferases|APH3-DPRIME	1	795	4	39	4.90566	0.0981132	40.9	0
MEG_1039|Drugs|Aminoglycosides|Aminoglycoside_O-phosphotransferases|APH3-DPRIME	1	795	7	60	7.54717	0.173585	40.7	0
MEG_1040|Drugs|Aminoglycosides|Aminoglycoside_O-phosphotransferases|APH3-DPRIME	1	795	4	39	4.90566	0.0981132	41	0
MEG_1043|Drugs|Aminoglycosides|Aminoglycoside_O-phosphotransferases|APH3-DPRIME	1	816	2	20	2.45098	0.0490196	40.9	0
MEG_1045|Drugs|Aminoglycosides|Aminoglycoside_O-phosphotransferases|APH3-DPRIME	1	804	62	804	100	11.3246	39.4	0
MEG_1046|Drugs|Aminoglycosides|Aminoglycoside_O-phosphotransferases|APH3-DPRIME	1	804	39	763	94.9005	6.91667	39.6	0
MEG_1047|Drugs|Aminoglycosides|Aminoglycoside_O-phosphotransferases|APH3-DPRIME	1	801	2	19	2.37203	0.0474407	40.8	40
MEG_1048|Drugs|Aminoglycosides|Aminoglycoside_O-phosphotransferases|APH3-DPRIME	1	780	2	20	2.5641	0.0512821	40.9	46
MEG_1049|Drugs|Aminoglycosides|Aminoglycoside_O-phosphotransferases|APH3-DPRIME	1	765	2	19	2.48366	0.0496732	41	0
MEG_1050|Drugs|Aminoglycosides|Aminoglycoside_O-phosphotransferases|APH3-DPRIME	1	795	4	40	5.03145	0.100629	40.8	0
MEG_1051|Drugs|Aminoglycosides|Aminoglycoside_O-phosphotransferases|APH3-DPRIME	1	819	10	81	9.89011	0.236874	41	0
MEG_1052|Drugs|Aminoglycosides|Aminoglycoside_O-phosphotransferases|APH3-DPRIME	1	813	4	39	4.79705	0.095941	40.9	0
MEG_1053|Drugs|Aminoglycosides|Aminoglycoside_O-phosphotransferases|APH3-DPRIME	1	804	71	770	95.7711	12.9142	38.9	0
MEG_1054|Drugs|Aminoglycosides|Aminoglycoside_O-phosphotransferases|APH3-DPRIME	1	804	66	694	86.3184	11.6144	39.7	0
MEG_1055|Drugs|Aminoglycosides|Aminoglycoside_O-phosphotransferases|APH3-DPRIME	1	804	32	747	92.9104	5.69279	39.5	0
MEG_1056|Drugs|Aminoglycosides|Aminoglycoside_O-phosphotransferases|APH3-DPRIME	1	816	4	41	5.02451	0.0980392	40.4	26
MEG_1057|Drugs|Aminoglycosides|Aminoglycoside_O-phosphotransferases|APH3-DPRIME	1	804	51	782	97.2637	9.14925	39.7	0
MEG_1058|Drugs|Aminoglycosides|Aminoglycoside_O-phosphotransferases|APH3-DPRIME	1	492	21	455	92.4797	5.83333	38.6	0
MEG_1059|Drugs|Aminoglycosides|Aminoglycoside_O-phosphotransferases|APH3-PRIME	1	789	4	39	4.94297	0.0975919	40.9	41.5
MEG_1062|Drugs|Aminoglycosides|Aminoglycoside_O-phosphotransferases|APH3-PRIME	1	777	2	22	2.8314	0.0566281	41	0
MEG_1063|Drugs|Aminoglycosides|Aminoglycoside_O-phosphotransferases|APH3-PRIME	1	780	1	72	9.23077	0.0923077	37.4	0
MEG_1064|Drugs|Aminoglycosides|Aminoglycoside_O-phosphotransferases|APH3-PRIME	1	795	2	19	2.38994	0.0477987	40.9	0
MEG_1065|Drugs|Aminoglycosides|Aminoglycoside_O-phosphotransferases|APH3-PRIME	1	780	2	19	2.4359	0.0487179	40.6	0
MEG_1066|Drugs|Aminoglycosides|Aminoglycoside_O-phosphotransferases|APH3-PRIME	1	804	6	60	7.46269	0.149254	41	26.7
MEG_1067|Drugs|Aminoglycosides|Aminoglycoside_O-phosphotransferases|APH3-PRIME	1	804	2	21	2.61194	0.0522388	41	52
MEG_1068|Drugs|Aminoglycosides|Aminoglycoside_O-phosphotransferases|APH3-PRIME	1	807	8	78	9.66543	0.192069	40.7	0
MEG_1069|Drugs|Aminoglycosides|Aminoglycoside_O-phosphotransferases|APH3-PRIME	1	780	4	40	5.12821	0.102564	41	0
MEG_1071|Drugs|Aminoglycosides|Aminoglycoside_O-phosphotransferases|APH3-PRIME	1	792	4	39	4.92424	0.0984848	38.8	0
MEG_1072|Drugs|Aminoglycosides|Aminoglycoside_O-phosphotransferases|APH3-PRIME	1	753	2	19	2.52324	0.0504648	41	40
MEG_1073|Drugs|Aminoglycosides|Aminoglycoside_O-phosphotransferases|APH3-PRIME	1	795	6	58	7.2956	0.145912	40.9	42
MEG_1074|Drugs|Aminoglycosides|Aminoglycoside_O-phosphotransferases|APH3-PRIME	1	789	2	19	2.40811	0.0481622	41	40
MEG_1075|Drugs|Aminoglycosides|Aminoglycoside_O-phosphotransferases|APH3-PRIME	1	780	4	49	6.28205	0.158974	38.9	0
MEG_1076|Drugs|Aminoglycosides|Aminoglycoside_O-phosphotransferases|APH3-PRIME	1	807	8	75	9.29368	0.188352	40.9	10
MEG_1077|Drugs|Aminoglycosides|Aminoglycoside_O-phosphotransferases|APH3-PRIME	1	813	6	42	5.16605	0.145141	40.8	0
MEG_1080|Drugs|Aminoglycosides|Aminoglycoside_O-phosphotransferases|APH3-PRIME	1	795	4	40	5.03145	0.100629	39.4	0
MEG_1081|Drugs|Aminoglycosides|Aminoglycoside_O-phosphotransferases|APH3-PRIME	1	780	2	49	6.28205	0.110256	40	0
MEG_1082|Drugs|Aminoglycosides|Aminoglycoside_O-phosphotransferases|APH4	1	1026	4	41	3.9961	0.079922	39.6	49
MEG_1083|Drugs|Aminoglycosides|Aminoglycoside_O-phosphotransferases|APH4	1	1263	2	19	1.50435	0.0300871	40.9	40
MEG_1084|Drugs|Aminoglycosides|Aminoglycoside_O-phosphotransferases|APH6	1	837	86	810	96.7742	14.6057	39.2	0
MEG_1085|Drugs|Aminoglycosides|Aminoglycoside_O-phosphotransferases|APH6	1	837	86	821	98.0884	13.5615	39.3	0
MEG_1086|Drugs|Aminoglycosides|Aminoglycoside_O-phosphotransferases|APH6	1	837	93	837	100	15.3608	39	0
MEG_1087|Drugs|Aminoglycosides|Aminoglycoside_O-phosphotransferases|APH6	1	837	36	723	86.3799	5.05735	39.3	0
MEG_1088|Drugs|Aminoglycosides|Aminoglycoside_O-phosphotransferases|APH6	1	924	12	98	10.6061	0.251082	39.5	6.67
MEG_1089|Drugs|Aminoglycosides|Aminoglycoside_O-phosphotransferases|APH6	1	924	6	27	2.92208	0.127706	39.8	44
MEG_1090|Drugs|Aminoglycosides|Aminoglycoside_O-phosphotransferases|APH6	1	843	4	39	4.62633	0.0925267	40.8	0
MEG_1091|Drugs|Aminoglycosides|Aminoglycoside_O-phosphotransferases|APH6	1	837	94	771	92.1147	15.865	39.8	0
MEG_1092|Drugs|Aminoglycosides|Aminoglycoside_O-phosphotransferases|APH6	1	801	4	38	4.74407	0.0948814	40.8	0
MEG_1093|Drugs|Aminoglycosides|Aminoglycoside_O-phosphotransferases|APH6	1	924	12	112	12.1212	0.248918	39.9	41
MEG_1094|Drugs|Aminoglycosides|Aminoglycoside_O-phosphotransferases|APH6	1	924	8	59	6.38528	0.166667	40.9	0
MEG_1095|Drugs|Aminoglycosides|Aminoglycoside_O-phosphotransferases|APH6	1	837	85	834	99.6416	13.5878	39.1	0
MEG_1096|Drugs|Aminoglycosides|Aminoglycoside_O-phosphotransferases|APH6	1	837	90	830	99.1637	14.9415	39	0
MEG_1097|Drugs|Aminoglycosides|Aminoglycoside_O-phosphotransferases|APH6	1	831	71	701	84.3562	11.5788	39.6	0
MEG_1098|Drugs|Aminoglycosides|Aminoglycoside_O-phosphotransferases|APH7-DPRIME	1	999	8	76	7.60761	0.152152	40.7	40
MEG_1100|Drugs|Aminoglycosides|Aminoglycoside_O-phosphotransferases|APH9	1	993	8	64	6.44512	0.158107	40.9	43.8
MEG_1101|Drugs|Aminoglycosides|Aminoglycoside_O-phosphotransferases|APH9	1	996	2	21	2.10843	0.0421687	41	52
MEG_1104|Drugs|betalactams|Class_C_betalactamases|AQU	1	1143	12	151	13.2108	0.216973	39.7	13.3
MEG_1105|Drugs|betalactams|Class_C_betalactamases|AQU	1	1143	14	134	11.7235	0.234471	40.9	11.4
MEG_1106|Drugs|betalactams|Class_C_betalactamases|AQU	1	1149	2	19	1.65361	0.0330722	41	0
MEG_1109|Drugs|betalactams|Class_A_betalactamases|ARL	1	849	2	19	2.23793	0.0447585	41	0
MEG_1110|Drugs|betalactams|Class_A_betalactamases|ARL	1	849	4	38	4.47585	0.0895171	40.7	0
MEG_1111|Drugs|betalactams|Class_A_betalactamases|ARL	1	849	4	41	4.82921	0.0930506	40.9	0
MEG_1112|Drugs|betalactams|Class_A_betalactamases|ARL	1	849	4	38	4.47585	0.0895171	40.9	40
MEG_1118|Drugs|Multi-drug_resistance|MDR_regulator|ARLS	1	1356	4	39	2.87611	0.0575221	41	0
MEG_1119|Drugs|Multi-drug_resistance|MDR_regulator|ARLS	1	1356	6	58	4.27729	0.0855457	40.9	0
MEG_1120|Drugs|Aminoglycosides|16S_rRNA_methyltransferases|ARMA	1	774	6	42	5.42636	0.162791	40.5	47.8
MEG_1122|Drugs|Cationic_antimicrobial_peptides|Polymyxin_B_resistance_regulator|ARNA	1	1989	779	1626	81.7496	39.6571	40.1	52.9
MEG_1128|Drugs|Rifampin|Rifampin_ADP-ribosyltransferase_Arr|ARR	1	432	2	21	4.86111	0.0972222	40.6	52
MEG_1131|Drugs|Rifampin|Rifampin_ADP-ribosyltransferase_Arr|ARR	1	453	4	42	9.27152	0.198675	41	45
MEG_1133|Drugs|Rifampin|Rifampin_ADP-ribosyltransferase_Arr|ARR	1	453	2	19	4.19426	0.0838852	40.9	40
MEG_1135|Drugs|Rifampin|Rifampin_ADP-ribosyltransferase_Arr|ARR	1	543	2	192	35.3591	0.353591	40.1	18
MEG_1138|Drugs|Rifampin|Rifampin_ADP-ribosyltransferase_Arr|ARR	1	453	2	19	4.19426	0.0838852	41	40
MEG_1139|Metals|Arsenic_resistance|Arsenic_resistance_protein|ARRA	1	2565	4	40	1.55945	0.0311891	40.9	23
MEG_1140|Metals|Arsenic_resistance|Arsenic_resistance_protein|ARRA	1	2565	2	20	0.779727	0.0155945	40.9	0
MEG_1142|Metals|Multi-metal_resistance|Multi-metal_resistance_protein|ARSA	1	1752	8	82	4.68037	0.0936073	40.7	41.2
MEG_1143|Metals|Multi-metal_resistance|Multi-metal_resistance_protein|ARSA	1	1752	14	135	7.70548	0.15411	40.7	41.7
MEG_1144|Metals|Multi-metal_resistance|Multi-metal_resistance_protein|ARSA	1	1752	10	85	4.8516	0.111872	40.8	41.2
MEG_1145|Metals|Arsenic_resistance|Arsenic_resistance_protein|ARSB	1	1290	60	362	28.062	1.86899	40.4	41.9
MEG_1146|Metals|Arsenic_resistance|Arsenic_resistance_protein|ARSB	1	1041	2	25	2.40154	0.0480307	41	0
MEG_1147|Metals|Arsenic_resistance|Arsenic_resistance_protein|ARSB	1	1041	2	25	2.40154	0.0480307	41	0
MEG_1148|Metals|Multi-metal_resistance|Multi-metal_resistance_protein|ARSBM	1	1290	36	281	21.7829	0.929457	40.3	48.8
MEG_1149|Metals|Multi-metal_resistance|Multi-metal_resistance_protein|ARSBM	1	1290	4	39	3.02326	0.0604651	40.9	43
MEG_1150|Metals|Multi-metal_resistance|Multi-metal_resistance_protein|ARSBM	1	1290	2	19	1.47287	0.0294574	40.6	40
MEG_1151|Metals|Multi-metal_resistance|Multi-metal_resistance_protein|ARSBM	1	1290	29	239	18.5271	0.788372	40.3	31.2
MEG_1153|Metals|Multi-metal_resistance|Multi-metal_resistance_protein|ARSBM	1	1290	21	188	14.5736	0.569767	40.7	48.3
MEG_1155|Metals|Arsenic_resistance|Arsenic_resistance_protein|ARSC	1	396	2	19	4.79798	0.0959596	41	40
MEG_1156|Metals|Arsenic_resistance|Arsenic_resistance_protein|ARSC	1	396	4	42	10.6061	0.212121	39.4	45.2
MEG_1157|Metals|Arsenic_resistance|Arsenic_resistance_protein|ARSC	1	393	2	20	5.08906	0.101781	29.1	0
MEG_1160|Metals|Arsenic_resistance|Arsenic_resistance_protein|ARSC	1	396	2	19	4.79798	0.0959596	41	40
MEG_1163|Metals|Multi-metal_resistance|Multi-metal_resistance_protein|ARSCM	1	426	2	22	5.16432	0.103286	41	58
MEG_1164|Metals|Multi-metal_resistance|Multi-metal_resistance_protein|ARSCM	1	426	4	34	7.98122	0.276995	40.5	41.8
MEG_1167|Metals|Arsenic_resistance|Arsenic_resistance_protein|ARSH	1	699	7	44	6.29471	0.323319	41	60
MEG_1168|Biocides|Naphthoquinone|Naphthoquinone_resistance_protein|ARSHN	1	621	13	167	26.8921	0.628019	40.9	46.8
MEG_1169|Metals|Arsenic_resistance|Arsenic_resistance_protein|ARSM	1	852	21	154	18.0751	0.485915	40.2	42.9
MEG_1170|Metals|Arsenic_resistance|Arsenic_resistance_protein|ARSP	1	948	4	41	4.32489	0.085443	41	47.5
MEG_1171|Metals|Arsenic_resistance|Arsenic_resistance_regulator|ARSR	1	354	3	20	5.64972	0.166667	41	44
MEG_1172|Metals|Arsenic_resistance|Arsenic_resistance_regulator|ARSR	1	318	2	19	5.97484	0.119497	40.2	40
MEG_1173|Metals|Arsenic_resistance|Arsenic_resistance_regulator|ARSR	1	354	6	60	16.9492	0.338983	40.5	46
MEG_1178|Metals|Arsenic_resistance|Arsenic_resistance_protein|ARST	1	975	10	84	8.61538	0.210256	40.5	41.2
MEG_1179|Drugs|Multi-drug_resistance|Multi-drug_RND_efflux_regulator|ASMA	1	1824	4	39	2.13816	0.0427632	40.8	43
MEG_1180|Drugs|Multi-drug_resistance|Multi-drug_RND_efflux_regulator|ASMA	1	1854	6	57	3.07443	0.0614887	41	40
MEG_1181|Biocides|Acid_resistance|Acid_resistance_protein|ASR	1	336	4	56	16.6667	0.342262	34.7	20
MEG_1182|Biocides|Acid_resistance|Acid_resistance_protein|ASR	1	309	2	19	6.14887	0.122977	41	0
MEG_1183|Drugs|betalactams|Class_A_betalactamases|AST	1	933	11	85	9.1104	0.226152	40	41.1
MEG_1184|Drugs|betalactams|Class_A_betalactamases|AXC	1	897	14	101	11.2598	0.309922	40.4	0
MEG_1185|Multi-compound|Drug_and_biocide_resistance|Drug_and_biocide_RND_efflux_pumps|AXY	1	3138	205	1156	36.8388	3.31103	40	33.4
MEG_1186|Multi-compound|Drug_and_biocide_resistance|Drug_and_biocide_RND_efflux_pumps|AXY	1	1176	25	212	18.0272	0.434524	40.4	40.5
MEG_1187|Multi-compound|Drug_and_biocide_resistance|Drug_and_biocide_RND_efflux_pumps|AXYZ|RequiresSNPConfirmation	1	639	9	66	10.3286	0.302034	40.5	46.4
MEG_1189|Drugs|Bacitracin|Undecaprenyl_pyrophosphate_phosphatase|BACA	1	822	4	191	23.236	0.411192	40.8	29.8
MEG_1190|Drugs|Bacitracin|Undecaprenyl_pyrophosphate_phosphatase|BACA	1	822	4	39	4.74453	0.0948905	40.9	0
MEG_1191|Multi-compound|Drug_and_biocide_and_metal_resistance|Drug_and_biocide_and_metal_RND_efflux_regulator|BAER	1	723	17	148	20.4703	0.51314	39.8	37.7
MEG_1192|Multi-compound|Drug_and_biocide_and_metal_resistance|Drug_and_biocide_and_metal_RND_efflux_regulator|BAER	1	723	11	100	13.8313	0.301521	40.8	43.5
MEG_1193|Multi-compound|Drug_and_biocide_and_metal_resistance|Drug_and_biocide_and_metal_RND_efflux_regulator|BAES	1	1404	10	71	5.05698	0.168091	40.3	22.4
MEG_1194|Multi-compound|Drug_and_biocide_and_metal_resistance|Drug_and_biocide_and_metal_RND_efflux_regulator|BAES	1	1404	31	185	13.1766	0.527066	40.4	49.8
MEG_1195|Multi-compound|Drug_and_biocide_and_metal_resistance|Drug_and_biocide_and_metal_RND_efflux_regulator|BAES	1	1401	4	20	1.42755	0.054247	40.9	0
MEG_1196|Drugs|Bacitracin|Undecaprenyl_pyrophosphate_phosphatase|BAHA	1	2259	7	58	2.56751	0.0593183	40.2	40
MEG_1197|Drugs|Cationic_antimicrobial_peptides|Polymyxin_B_resistance_regulator|BASRS|RequiresSNPConfirmation	1	666	26	131	19.6697	0.872372	40.4	43.9
MEG_1198|Drugs|Cationic_antimicrobial_peptides|Polymyxin_B_resistance_regulator|BASRS	1	1434	47	412	28.7308	0.656206	40.6	44.7
MEG_1200|Drugs|betalactams|Class_A_betalactamases|BBI	1	915	2	20	2.18579	0.0437158	39.8	46
MEG_1203|Drugs|betalactams|Class_B_betalactamases|BCII	1	774	4	38	4.90956	0.0981912	40.8	40
MEG_1204|Drugs|betalactams|Class_B_betalactamases|BCII	1	771	2	19	2.46433	0.0492866	36.3	0
MEG_1205|Drugs|betalactams|Class_B_betalactamases|BCII	1	771	2	19	2.46433	0.0492866	40.4	0
MEG_1206|Drugs|betalactams|Class_B_betalactamases|BCII	1	771	6	53	6.87419	0.14786	40.6	13.3
MEG_1207|Drugs|betalactams|Class_A_betalactamases|BCL	1	906	2	20	2.20751	0.0441501	41	0
MEG_1208|Drugs|betalactams|Class_A_betalactamases|BCL	1	924	2	20	2.1645	0.0422078	41	0
MEG_1209|Multi-compound|Drug_and_biocide_resistance|Drug_and_biocide_MFS_efflux_pumps|BCR	1	1134	8	77	6.79012	0.135802	40.9	0
MEG_1210|Multi-compound|Drug_and_biocide_resistance|Drug_and_biocide_MFS_efflux_pumps|BCR	1	1191	6	61	5.12175	0.0990764	40.8	0
MEG_1211|Multi-compound|Drug_and_biocide_resistance|Drug_and_biocide_MFS_efflux_pumps|BCR	1	1134	8	76	6.70194	0.134039	40.5	0
MEG_1212|Multi-compound|Drug_and_biocide_resistance|Drug_and_biocide_MFS_efflux_pumps|BCR1	1	1209	35	269	22.2498	0.567411	40.4	43.3
MEG_1213|Drugs|Bacitracin|Bacitracin_ABC_transporter|BCRA	1	921	8	77	8.36048	0.16721	40.8	41.5
MEG_1214|Drugs|Bacitracin|Bacitracin_ABC_transporter|BCRB	1	627	7	46	7.33652	0.215311	40.5	41.7
MEG_1215|Drugs|Bacitracin|Bacitracin_ABC_transporter|BCRC	1	612	2	19	3.10458	0.0620915	40.9	40
MEG_1219|Drugs|betalactams|Class_A_betalactamases|BEL	1	852	2	19	2.23005	0.0446009	41	40
MEG_1224|Multi-compound|Drug_and_biocide_resistance|Drug_and_biocide_RND_efflux_pumps|BEPD	1	1194	17	137	11.474	0.276382	40.6	42.1
MEG_1225|Multi-compound|Drug_and_biocide_resistance|Drug_and_biocide_RND_efflux_pumps|BEPE	1	3156	33	283	8.96705	0.266793	40.6	32.2
MEG_1226|Multi-compound|Drug_and_biocide_resistance|Drug_and_biocide_RND_efflux_pumps|BEPF	1	1236	2	19	1.53722	0.0307443	41	40
MEG_1227|Multi-compound|Drug_and_biocide_resistance|Drug_and_biocide_RND_efflux_pumps|BEPG	1	3225	38	330	10.2326	0.247442	40.6	41.6
MEG_1228|Drugs|betalactams|Class_A_betalactamases|BES	1	879	13	128	14.562	0.304892	40.8	39.2
MEG_1229|Multi-compound|Drug_and_biocide_resistance|Drug_and_biocide_MATE_efflux_pumps|BEXA	1	1332	4	38	2.85285	0.0570571	41	40
MEG_1230|Metals|Iron_resistance|Iron_resistance_protein|BFRA	1	480	7	61	12.7083	0.289583	40.3	43.4
MEG_1232|Drugs|betalactams|Class_A_betalactamases|BIC	1	885	2	19	2.14689	0.0429379	41	40
MEG_1233|Drugs|betalactams|Class_C_betalactamases|BIL	1	1146	2	22	1.91972	0.0383944	41	58
MEG_1234|Drugs|betalactams|Class_B_betalactamases|BJP1	1	885	2	19	2.14689	0.0429379	41	40
MEG_1235|Drugs|betalactams|Class_B_betalactamases|BJP1	1	885	4	41	4.63277	0.0926554	41	49
MEG_1236|Drugs|betalactams|Class_A_betalactamases|BKC	1	942	4	39	4.14013	0.0828025	37.9	0
MEG_1237|Drugs|betalactams|Class_A_betalactamases|BLA1	1	930	2	19	2.04301	0.0408602	40.6	40
MEG_1242|Drugs|betalactams|Class_A_betalactamases|BLAA	1	924	6	58	6.27706	0.125541	40.9	42
MEG_1243|Drugs|betalactams|Class_A_betalactamases|BLAA	1	1038	6	59	5.68401	0.11368	40.6	44
MEG_1244|Drugs|betalactams|Class_A_betalactamases|BLAA	1	960	2	19	1.97917	0.0395833	41	40
MEG_1246|Drugs|betalactams|Class_A_betalactamases|BLAA	1	1020	7	40	3.92157	0.20098	40.5	51.1
MEG_1250|Drugs|betalactams|Class_B_betalactamases|BLAB	1	1029	8	78	7.58017	0.151603	39.9	43
MEG_1253|Drugs|betalactams|Class_B_betalactamases|BLAB	1	750	2	19	2.53333	0.0506667	40.9	0
MEG_1254|Drugs|betalactams|Class_B_betalactamases|BLAB	1	747	2	20	2.67738	0.0535475	41	0
MEG_1256|Drugs|betalactams|Class_B_betalactamases|BLAB	1	750	2	20	2.66667	0.0533333	41	0
MEG_1257|Drugs|betalactams|Class_B_betalactamases|BLAB	1	750	2	20	2.66667	0.0533333	41	0
MEG_1259|Drugs|betalactams|Class_B_betalactamases|BLAB	1	750	2	19	2.53333	0.0506667	41	0
MEG_1260|Drugs|betalactams|Class_B_betalactamases|BLAB	1	750	2	20	2.66667	0.0533333	41	0
MEG_1262|Drugs|betalactams|Class_B_betalactamases|BLAB	1	747	2	21	2.81124	0.0562249	41	0
MEG_1266|Drugs|betalactams|Class_B_betalactamases|BLAB	1	750	2	19	2.53333	0.0506667	41	0
MEG_1268|Drugs|betalactams|Class_B_betalactamases|BLAB	1	750	2	19	2.53333	0.0506667	40.8	0
MEG_1269|Drugs|betalactams|Class_B_betalactamases|BLAB	1	750	2	19	2.53333	0.0506667	41	0
MEG_1270|Drugs|betalactams|Class_C_betalactamases|BLAC	1	1137	6	59	5.18909	0.102902	41	42
MEG_1271|Drugs|betalactams|Class_C_betalactamases|BLAC	1	1161	9	78	6.71835	0.149009	40.7	26.7
MEG_1272|Drugs|betalactams|Class_A_betalactamases|BLACRP	1	882	13	121	13.7188	0.293651	40.9	44
MEG_1273|Drugs|betalactams|Class_C_betalactamases|BLAE	1	1143	9	68	5.94926	0.153106	39.7	35.6
MEG_1274|Drugs|betalactams|Class_B_betalactamases|BLAEAM	1	957	3	22	2.29885	0.0668757	40.5	52
MEG_1275|Drugs|betalactams|Class_C_betalactamases|BLAEC	1	1134	4	40	3.52734	0.0705467	40.7	0
MEG_1276|Drugs|betalactams|Class_C_betalactamases|BLAEC	1	1134	4	41	3.61552	0.0705467	40.8	0
MEG_1277|Drugs|betalactams|Class_C_betalactamases|BLAEC	1	1134	4	41	3.61552	0.0723104	40.6	0
MEG_1278|Drugs|betalactams|Class_C_betalactamases|BLAEC	1	1134	6	59	5.20282	0.104056	40.9	0
MEG_1280|Drugs|betalactams|Class_C_betalactamases|BLAEC	1	1134	6	61	5.37919	0.107584	40.7	15.3
MEG_1281|Drugs|betalactams|Class_C_betalactamases|BLAEC	1	1134	4	41	3.61552	0.0723104	39.3	0
MEG_1282|Drugs|betalactams|Class_C_betalactamases|BLAEC	1	1134	2	19	1.67549	0.0335097	40.8	0
MEG_1283|Drugs|betalactams|Class_C_betalactamases|BLAEC	1	1134	2	19	1.67549	0.0335097	40.1	0
MEG_1284|Drugs|betalactams|Class_C_betalactamases|BLAEC	1	1134	4	40	3.52734	0.0687831	37	0
MEG_1285|Drugs|betalactams|Class_B_betalactamases|BLAECM	1	912	4	41	4.49561	0.0899123	40.9	49
MEG_1286|Drugs|betalactams|Class_A_betalactamases|BLAF	1	885	8	78	8.81356	0.176271	40.9	43
MEG_1288|Drugs|betalactams|Penicillin_binding_protein_regulator|BLAI	1	771	2	20	2.59403	0.0518807	41	46
MEG_1289|Drugs|betalactams|Penicillin_binding_protein_regulator|BLAI	1	381	2	19	4.98688	0.0997375	40.1	40
MEG_1290|Drugs|betalactams|Class_A_betalactamases|BLAL	1	978	4	38	3.88548	0.0777096	39	0
MEG_1291|Drugs|betalactams|Class_A_betalactamases|BLAL	1	978	4	36	3.68098	0.0777096	40	20
MEG_1292|Drugs|betalactams|Class_A_betalactamases|BLAL	1	978	4	38	3.88548	0.0777096	37.1	20
MEG_1293|Drugs|betalactams|Class_A_betalactamases|BLAP	1	924	2	20	2.1645	0.04329	41	46
MEG_1294|Drugs|betalactams|Class_A_betalactamases|BLAP	1	924	2	20	2.1645	0.0422078	40.7	40
MEG_1295|Drugs|betalactams|Class_A_betalactamases|BLAPAM	1	864	14	119	13.7731	0.324074	40.5	34.3
MEG_1296|Drugs|betalactams|Class_B_betalactamases|BLAPLA	1	876	2	20	2.28311	0.0456621	41	46
MEG_1297|Drugs|betalactams|Class_B_betalactamases|BLAPLA	1	876	2	19	2.16895	0.043379	41	0
MEG_1298|Drugs|betalactams|Penicillin_binding_protein_regulator|BLAR	1	1782	6	58	3.25477	0.0650954	39.1	42
MEG_1299|Drugs|betalactams|Penicillin_binding_protein_regulator|BLAR	1	1758	4	44	2.50284	0.0472127	39.6	20
MEG_1300|Drugs|betalactams|Penicillin_binding_protein_regulator|BLAR	1	1758	4	38	2.16155	0.0432309	38.7	0
MEG_1301|Drugs|betalactams|Penicillin_binding_protein_regulator|BLAR	1	1758	8	71	4.03868	0.0887372	40.1	0
MEG_1302|Drugs|betalactams|Penicillin_binding_protein_regulator|BLAR	1	1758	6	59	3.35609	0.0671217	40.2	0
MEG_1303|Drugs|betalactams|Penicillin_binding_protein_regulator|BLAR	1	1767	4	38	2.15054	0.0430108	40.6	40
MEG_1304|Drugs|betalactams|Class_A_betalactamases|BLAS	1	882	12	106	12.0181	0.267574	41	36.3
MEG_1305|Drugs|betalactams|Class_A_betalactamases|BLASGM	1	930	6	59	6.34409	0.126882	39	26.7
MEG_1306|Drugs|betalactams|Class_A_betalactamases|BLASGM	1	930	8	76	8.17204	0.163441	40.8	0
MEG_1307|Drugs|betalactams|Class_A_betalactamases|BLASGM	1	930	9	78	8.3871	0.188172	40.9	24.9
MEG_1308|Drugs|betalactams|Class_A_betalactamases|BLASGM	1	966	22	181	18.7371	0.453416	40.3	41.2
MEG_1309|Drugs|betalactams|Class_A_betalactamases|BLASGM	1	981	21	139	14.1692	0.411825	41	37.6
MEG_1310|Drugs|betalactams|Class_A_betalactamases|BLASGM	1	981	12	82	8.35882	0.236493	40.6	21
MEG_1311|Drugs|betalactams|Class_A_betalactamases|BLASGM	1	981	12	84	8.56269	0.240571	40.9	37.3
MEG_1312|Drugs|betalactams|Class_A_betalactamases|BLASGM	1	936	11	81	8.65385	0.229701	39.2	0
MEG_1319|Drugs|betalactams|Class_A_betalactamases|BLASME	1	1211	2	19	1.56895	0.031379	40.9	0
MEG_1322|Drugs|betalactams|Class_A_betalactamases|BLAZ	1	852	2	19	2.23005	0.0446009	41	40
MEG_1323|Drugs|betalactams|Class_A_betalactamases|BLAZ	1	852	2	20	2.34742	0.0469484	41	46
MEG_1333|Drugs|betalactams|Class_A_betalactamases|BLAZ	1	846	2	20	2.36407	0.0472813	41	0
MEG_1337|Drugs|betalactams|Class_A_betalactamases|BLAZ	1	846	2	19	2.24586	0.0449173	39.4	0
MEG_1341|Drugs|betalactams|Class_A_betalactamases|BLAZ	1	846	2	19	2.24586	0.0449173	40.9	0
MEG_1343|Drugs|betalactams|Class_A_betalactamases|BLAZ	1	846	2	19	2.24586	0.0449173	41	0
MEG_1344|Drugs|betalactams|Class_A_betalactamases|BLAZ	1	846	2	19	2.24586	0.0449173	40.8	0
MEG_1347|Drugs|betalactams|Class_A_betalactamases|BLAZ	1	846	2	19	2.24586	0.0449173	39.3	0
MEG_1394|Drugs|betalactams|Class_A_betalactamases|BLAZ	1	846	2	21	2.48227	0.0496454	40.3	52
MEG_1407|Drugs|betalactams|Class_A_betalactamases|BLAZ	1	888	2	19	2.13964	0.0427928	39.6	0
MEG_1412|Drugs|betalactams|Class_A_betalactamases|BLAZ	1	951	2	19	1.9979	0.0399579	40.9	0
MEG_1413|Drugs|betalactams|Class_A_betalactamases|BLAZ	1	900	2	19	2.11111	0.0422222	40.2	0
MEG_1424|Drugs|betalactams|Class_A_betalactamases|BLAZ	1	846	2	20	2.36407	0.0472813	40.9	0
MEG_1436|Drugs|betalactams|Class_A_betalactamases|BLAZ	1	846	2	19	2.24586	0.0449173	40.9	40
MEG_1446|Drugs|betalactams|Class_A_betalactamases|BLAZ	1	846	2	19	2.24586	0.0449173	40.2	0
MEG_1450|Drugs|betalactams|Class_A_betalactamases|BLAZ	1	846	2	19	2.24586	0.0449173	41	0
MEG_1455|Drugs|betalactams|Class_A_betalactamases|BLAZ	1	846	2	19	2.24586	0.0449173	41	0
MEG_1460|Drugs|Glycopeptides|Bleomycin_resistance_protein|BLE	1	405	3	21	5.18519	0.145679	39.9	0
MEG_1461|Drugs|Glycopeptides|Bleomycin_resistance_protein|BLM	1	906	8	59	6.51214	0.16777	41	40
MEG_1462|Drugs|Glycopeptides|Bleomycin_resistance_protein|BLM	1	369	2	20	5.42005	0.108401	41	46
MEG_1464|Multi-compound|Drug_and_biocide_resistance|Drug_and_biocide_MFS_efflux_pumps|BLT	1	1309	2	19	1.45149	0.0290298	39.8	0
MEG_1467|Biocides|Multi-biocide_resistance|Multi-biocide_resistance_regulator|BLTR	1	822	4	38	4.62287	0.0924574	41	0
MEG_1468|Biocides|Multi-biocide_resistance|Multi-biocide_resistance_regulator|BLTR	1	822	4	38	4.62287	0.0924574	41	0
MEG_1469|Multi-compound|Drug_and_biocide_resistance|Drug_and_biocide_MFS_efflux_regulator|BMR	1	1170	4	38	3.24786	0.0649573	41	0
MEG_1470|Multi-compound|Drug_and_biocide_resistance|Drug_and_biocide_MFS_efflux_regulator|BMR	1	837	4	38	4.54002	0.0908005	41	40
MEG_1471|Multi-compound|Drug_and_biocide_resistance|Drug_and_biocide_MFS_efflux_regulator|BMR	1	1170	8	126	10.7692	0.210256	40.3	0
MEG_1472|Drugs|betalactams|Class_D_betalactamases|BPU	1	789	4	38	4.81622	0.0963245	41	40
MEG_1473|Drugs|betalactams|Class_A_betalactamases|BRO	1	942	2	23	2.44161	0.0488323	41	0
MEG_1474|Drugs|betalactams|Class_A_betalactamases|BRO	1	942	5	41	4.35244	0.107219	40	0
MEG_1475|Drugs|betalactams|Class_A_betalactamases|BRO	1	945	6	58	6.13757	0.122751	38.6	0
MEG_1476|Drugs|betalactams|Class_A_betalactamases|BRO	1	945	6	58	6.13757	0.122751	39.2	0
MEG_1478|Drugs|Glycopeptides|Bleomycin_resistance_protein|BRP	1	399	2	19	4.7619	0.0952381	38.6	0
MEG_1479|Drugs|betalactams|Class_D_betalactamases|BSU	1	804	4	38	4.72637	0.0945274	38.6	40
MEG_1480|Drugs|betalactams|Class_C_betalactamases|BUT	1	1152	8	76	6.59722	0.131944	40.9	40
MEG_1481|Drugs|betalactams|Class_C_betalactamases|BUT	1	1152	2	19	1.64931	0.0329861	41	0
MEG_1482|Drugs|betalactams|Class_C_betalactamases|BUT	1	1194	4	38	3.18258	0.0636516	40.6	0
MEG_1483|Metals|Multi-metal_resistance|Multi-metal_resistance_protein|CADA	1	2061	4	41	1.98933	0.0388161	40.9	0
MEG_1484|Metals|Multi-metal_resistance|Multi-metal_resistance_protein|CADA	1	2061	4	40	1.94081	0.0383309	40.9	20
MEG_1485|Metals|Multi-metal_resistance|Multi-metal_resistance_regulator|CADC	1	369	2	19	5.14905	0.102981	41	40
MEG_1486|Metals|Multi-metal_resistance|Multi-metal_resistance_protein|CADD	1	618	4	20	3.23625	0.122977	41	40
MEG_1487|Metals|Cadmium_resistance|Cadmium_resistance_regulator|CADR	1	444	75	284	63.964	19.1059	40.1	51
MEG_1488|Metals|Multi-metal_resistance|Multi-metal_resistance_regulator|CADX	1	339	2	19	5.60472	0.112094	41	40
MEG_1489|Drugs|betalactams|Class_B_betalactamases|CAM	1	726	2	19	2.61708	0.0523416	41	40
MEG_1490|Drugs|Cationic_antimicrobial_peptides|Cationic_peptide-resistant_16S_ribosomal_subunit_protein|CAP16S|RequiresSNPConfirmation	1	1542	1331	1518	98.4436	103.425	40.4	0
MEG_1491|Drugs|Multi-drug_resistance|Multi-drug_ABC_efflux_pumps|CARA	1	1656	32	191	11.5338	0.395531	40.4	33
MEG_1497|Drugs|betalactams|Class_A_betalactamases|CARB	1	852	4	38	4.46009	0.0892019	40.3	40
MEG_1518|Drugs|betalactams|Class_A_betalactamases|CARB	1	867	2	19	2.19146	0.0438293	41	0
MEG_1520|Drugs|betalactams|Class_A_betalactamases|CARB	1	967	2	19	1.96484	0.0392968	41	0
MEG_1522|Drugs|betalactams|Class_A_betalactamases|CARB	1	897	2	300	33.4448	0.334448	40.2	0
MEG_1523|Drugs|betalactams|Class_A_betalactamases|CARB	1	867	2	19	2.19146	0.0438293	37.4	0
MEG_1534|Drugs|betalactams|Class_A_betalactamases|CARB	1	897	2	148	16.4994	0.329989	40.7	0
MEG_1541|Drugs|betalactams|Class_A_betalactamases|CARB	1	897	2	299	33.3333	0.333333	37.8	22
MEG_1544|Drugs|betalactams|Class_A_betalactamases|CARB	1	1878	2	58	3.08839	0.0447284	39.7	55
MEG_1545|Drugs|betalactams|Class_A_betalactamases|CARB	1	912	4	379	41.557	0.657895	39.6	0
MEG_1548|Drugs|Phenicol|Chloramphenicol_acetyltransferases|CAT	1	651	7	59	9.06298	0.210445	40.5	19.7
MEG_1549|Drugs|Phenicol|Chloramphenicol_acetyltransferases|CAT	1	633	4	27	4.2654	0.121643	40.1	0
MEG_1550|Drugs|Phenicol|Chloramphenicol_acetyltransferases|CAT	1	687	7	41	5.96798	0.208151	40.8	0
MEG_1555|Drugs|Phenicol|Chloramphenicol_acetyltransferases|CAT	1	630	12	99	15.7143	0.371429	40.5	38.7
MEG_1557|Drugs|Phenicol|Chloramphenicol_acetyltransferases|CAT	1	639	7	58	9.07668	0.211268	41	41.7
MEG_1559|Drugs|Phenicol|Chloramphenicol_acetyltransferases|CAT	1	717	2	19	2.64993	0.0529986	40.8	0
MEG_1560|Drugs|Phenicol|Chloramphenicol_acetyltransferases|CATA	1	648	5	41	6.32716	0.157407	40.2	0
MEG_1562|Drugs|Phenicol|Chloramphenicol_acetyltransferases|CATA	1	642	2	21	3.27103	0.0654206	39.7	0
MEG_1563|Drugs|Phenicol|Chloramphenicol_acetyltransferases|CATA	1	651	4	38	5.83717	0.116743	40	0
MEG_1564|Drugs|Phenicol|Chloramphenicol_acetyltransferases|CATA	1	651	4	38	5.83717	0.116743	41	0
MEG_1566|Drugs|Phenicol|Chloramphenicol_acetyltransferases|CATA	1	642	4	40	6.23053	0.124611	40.8	23
MEG_1568|Drugs|Phenicol|Chloramphenicol_acetyltransferases|CATA	1	642	2	19	2.9595	0.05919	41	40
MEG_1569|Drugs|Phenicol|Chloramphenicol_acetyltransferases|CATA	1	648	5	44	6.79012	0.165123	40.6	0
MEG_1570|Drugs|Phenicol|Chloramphenicol_acetyltransferases|CATA	1	648	5	44	6.79012	0.166667	40.6	0
MEG_1571|Drugs|Phenicol|Chloramphenicol_acetyltransferases|CATA	1	648	7	62	9.5679	0.222222	39.7	12.3
MEG_1572|Drugs|Phenicol|Chloramphenicol_acetyltransferases|CATA	1	648	3	22	3.39506	0.0987654	41	0
MEG_1573|Drugs|Phenicol|Chloramphenicol_acetyltransferases|CATA	1	630	2	19	3.01587	0.0603175	41	0
MEG_1576|Drugs|Phenicol|Chloramphenicol_acetyltransferases|CATA	1	624	2	19	3.04487	0.0608974	38.6	40
MEG_1583|Drugs|Phenicol|Chloramphenicol_acetyltransferases|CATA	1	663	2	20	3.01659	0.0603318	41	46
MEG_1585|Drugs|Phenicol|Chloramphenicol_acetyltransferases|CATA	1	654	4	38	5.8104	0.116208	40.9	40
MEG_1586|Drugs|Phenicol|Chloramphenicol_acetyltransferases|CATA	1	648	7	53	8.17901	0.226852	38.8	0
MEG_1588|Drugs|Phenicol|Chloramphenicol_acetyltransferases|CATA	1	642	2	21	3.27103	0.0654206	40.9	0
MEG_1590|Drugs|Phenicol|Chloramphenicol_acetyltransferases|CATA	1	642	2	19	2.9595	0.05919	40.7	0
MEG_1591|Drugs|Phenicol|Chloramphenicol_acetyltransferases|CATA	1	648	6	63	9.72222	0.191358	40.6	30.7
MEG_1594|Drugs|Phenicol|Chloramphenicol_acetyltransferases|CATB|RequiresSNPConfirmation	1	633	2	19	3.00158	0.0600316	32.9	0
MEG_1595|Drugs|Phenicol|Chloramphenicol_acetyltransferases|CATB|RequiresSNPConfirmation	1	633	2	19	3.00158	0.0600316	40.8	0
MEG_1596|Drugs|Phenicol|Chloramphenicol_acetyltransferases|CATB|RequiresSNPConfirmation	1	633	2	19	3.00158	0.0600316	40.1	0
MEG_1597|Drugs|Phenicol|Chloramphenicol_acetyltransferases|CATB|RequiresSNPConfirmation	1	633	2	19	3.00158	0.0600316	41	0
MEG_1604|Drugs|Phenicol|Chloramphenicol_acetyltransferases|CATB|RequiresSNPConfirmation	1	633	2	19	3.00158	0.0600316	40	0
MEG_1605|Drugs|Phenicol|Chloramphenicol_acetyltransferases|CATB|RequiresSNPConfirmation	1	633	2	19	3.00158	0.0600316	40.5	0
MEG_1606|Drugs|Phenicol|Chloramphenicol_acetyltransferases|CATB|RequiresSNPConfirmation	1	633	3	20	3.15956	0.0916272	40.4	0
MEG_1608|Drugs|Phenicol|Chloramphenicol_acetyltransferases|CATB|RequiresSNPConfirmation	1	633	2	19	3.00158	0.0600316	40.5	0
MEG_1610|Drugs|Phenicol|Chloramphenicol_acetyltransferases|CATB|RequiresSNPConfirmation	1	633	2	19	3.00158	0.0600316	40.8	0
MEG_1615|Drugs|Phenicol|Chloramphenicol_acetyltransferases|CATB|RequiresSNPConfirmation	1	633	2	19	3.00158	0.0600316	40.3	0
MEG_1617|Drugs|Phenicol|Chloramphenicol_acetyltransferases|CATB|RequiresSNPConfirmation	1	633	9	72	11.3744	0.293839	40.5	2
MEG_1620|Drugs|Phenicol|Chloramphenicol_acetyltransferases|CATB|RequiresSNPConfirmation	1	549	1	107	19.49	0.1949	40.4	60
MEG_1621|Drugs|Phenicol|Chloramphenicol_acetyltransferases|CATB|RequiresSNPConfirmation	1	630	4	38	6.03175	0.120635	40.9	0
MEG_1622|Drugs|Phenicol|Chloramphenicol_acetyltransferases|CATB|RequiresSNPConfirmation	1	630	5	39	6.19048	0.152381	38	0
MEG_1623|Drugs|Phenicol|Chloramphenicol_acetyltransferases|CATB|RequiresSNPConfirmation	1	633	4	38	6.00316	0.120063	41	40
MEG_1624|Drugs|Phenicol|Chloramphenicol_acetyltransferases|CATB|RequiresSNPConfirmation	1	633	2	19	3.00158	0.0600316	40	0
MEG_1625|Drugs|Phenicol|Chloramphenicol_acetyltransferases|CATB|RequiresSNPConfirmation	1	633	2	20	3.15956	0.0631912	41	46
MEG_1628|Drugs|Phenicol|Chloramphenicol_acetyltransferases|CATB|RequiresSNPConfirmation	1	630	2	20	3.1746	0.0634921	41	46
MEG_1629|Drugs|Phenicol|Chloramphenicol_acetyltransferases|CATB|RequiresSNPConfirmation	1	633	2	20	3.15956	0.0631912	41	46
MEG_1632|Drugs|Phenicol|Chloramphenicol_acetyltransferases|CATP|RequiresSNPConfirmation	1	624	5	39	6.25	0.153846	40.7	24
MEG_1633|Drugs|Phenicol|Chloramphenicol_acetyltransferases|CATS	1	492	2	20	4.06504	0.0813008	39.6	46
MEG_1634|Drugs|betalactams|Class_B_betalactamases|CAU	1	870	14	128	14.7126	0.308046	39.9	6.57
MEG_1635|Drugs|betalactams|Class_B_betalactamases|CAU	1	870	12	116	13.3333	0.271264	40.8	0
MEG_1636|Drugs|betalactams|Class_A_betalactamases|CBLA	1	891	2	19	2.13244	0.0426487	41	0
MEG_1637|Drugs|betalactams|Class_A_betalactamases|CBLA	1	891	2	19	2.13244	0.0426487	41	0
MEG_1638|Drugs|betalactams|Class_A_betalactamases|CBP	1	927	3	20	2.1575	0.0636462	40.7	44
MEG_1641|Multi-compound|Drug_and_biocide_resistance|Drug_and_biocide_MATE_efflux_pumps|CDEA	1	1326	4	38	2.86576	0.0573152	40.7	0
MEG_1642|Drugs|Lipopeptides|Daptomycin-resistant_mutant|CDSA|RequiresSNPConfirmation	1	804	4	38	4.72637	0.0945274	41	40
MEG_1643|Multi-compound|Drug_and_biocide_resistance|Drug_and_biocide_RND_efflux_pumps|CEOA	1	1218	8	77	6.32184	0.125616	40.3	40
MEG_1644|Multi-compound|Drug_and_biocide_resistance|Drug_and_biocide_RND_efflux_pumps|CEOB	1	3084	79	839	27.2049	1.12938	39.7	38.8
MEG_1651|Drugs|betalactams|Class_A_betalactamases|CEPA	1	903	2	19	2.1041	0.0420819	40.5	0
MEG_1652|Biocides|Biguanide_resistance|Biguanide_cation_efflux|CEPAB	1	903	2	19	2.1041	0.0420819	41	0
MEG_1653|Drugs|betalactams|Class_C_betalactamases|CEPH	1	1149	4	42	3.65535	0.073107	40.6	0
MEG_1654|Drugs|betalactams|Class_C_betalactamases|CEPS	1	1149	4	30	2.61097	0.0661445	39.9	20
MEG_1655|Metals|Chromium_resistance|Chromate_ABC_efflux_pump|CEUE	1	942	2	19	2.01699	0.0403397	38.7	40
MEG_1656|Drugs|betalactams|Class_C_betalactamases|CFE	1	1146	6	57	4.97382	0.0994764	40.7	13.3
MEG_1660|Drugs|betalactams|Class_B_betalactamases|CFIA	1	750	2	19	2.53333	0.0506667	35.4	0
MEG_1680|Drugs|MLS|23S_rRNA_methyltransferases|CFR	1	1251	4	38	3.03757	0.0607514	41	40
MEG_1683|Drugs|Multi-drug_resistance|MDR_23S_ribosomal_RNA_methyltransferase|CFRB	1	1050	3	20	1.90476	0.0561905	41	44
MEG_1688|Drugs|betalactams|Class_A_betalactamases|CFX	1	966	2	19	1.96687	0.0393375	41	0
MEG_1689|Drugs|betalactams|Class_A_betalactamases|CFX	1	966	2	19	1.96687	0.0393375	41	0
MEG_1690|Drugs|betalactams|Class_A_betalactamases|CFX	1	966	4	38	3.93375	0.0786749	38.9	0
MEG_1694|Drugs|betalactams|Class_A_betalactamases|CFX	1	966	2	19	1.96687	0.0393375	40.9	0
MEG_1698|Drugs|betalactams|Class_A_betalactamases|CFX	1	966	2	19	1.96687	0.0393375	41	0
MEG_1700|Drugs|betalactams|Class_B_betalactamases|CGB	1	729	4	39	5.34979	0.106996	40.9	0
MEG_1701|Metals|Sodium_resistance|Sodium_resistance_protein|CHAA	1	1101	5	40	3.63306	0.08901	39.6	42.4
MEG_1702|Multi-compound|Biocide_and_metal_resistance|Biocide_and_metal_resistance_protein|CHR	1	609	4	34	5.58292	0.126437	40.8	20
MEG_1703|Multi-compound|Biocide_and_metal_resistance|Biocide_and_metal_resistance_protein|CHR	1	453	3	20	4.41501	0.128035	40.4	40
MEG_1704|Multi-compound|Biocide_and_metal_resistance|Biocide_and_metal_resistance_protein|CHR	1	561	42	264	47.0588	3.22282	40	48.4
MEG_1705|Metals|Chromium_resistance|Chromium_resistance_protein|CHRA	1	1251	10	97	7.7538	0.154277	40.8	41.2
MEG_1706|Metals|Chromium_resistance|Chromium_resistance_protein|CHRA	1	1377	7	100	7.26216	0.151053	40.7	44
MEG_1707|Metals|Chromium_resistance|Chromium_resistance_protein|CHRA	1	1206	8	77	6.38474	0.127695	41	0
MEG_1708|Metals|Chromium_resistance|Chromium_resistance_protein|CHRA	1	1125	6	58	5.15556	0.103111	41	0
MEG_1709|Multi-compound|Biocide_and_metal_resistance|Biocide_and_metal_resistance_regulator|CHRB	1	939	6	60	6.38978	0.127796	40.8	46
MEG_1710|Metals|Chromium_resistance|Chromium_resistance_protein|CHRB1	1	975	2	19	1.94872	0.0389744	37.9	0
MEG_1711|Metals|Chromium_resistance|Chromium_resistance_protein|CHRB1	1	894	6	57	6.37584	0.127517	39.2	0
MEG_1712|Drugs|MLS|23S_rRNA_methyltransferases|CHRBM	1	843	6	57	6.76157	0.135231	40.9	40
MEG_1713|Metals|Chromium_resistance|Chromium_resistance_protein|CHRC	1	594	2	19	3.19865	0.0639731	40.8	40
MEG_1715|Metals|Chromium_resistance|Chromium_resistance_regulator|CHRF	1	423	3	20	4.72813	0.13948	40.7	44
MEG_1716|Metals|Chromium_resistance|Chromium_resistance_regulator|CHRI	1	495	3	22	4.44444	0.121212	40.5	40
MEG_1718|Drugs|betalactams|Class_A_betalactamases|CIA	1	879	4	29	3.2992	0.0864619	41	0
MEG_1719|Drugs|betalactams|Class_A_betalactamases|CIA	1	879	6	48	5.46075	0.129693	39.4	0
MEG_1720|Drugs|betalactams|Class_A_betalactamases|CIA	1	879	2	19	2.16155	0.0432309	40.9	0
MEG_1721|Drugs|betalactams|Class_A_betalactamases|CIA	1	879	4	38	4.32309	0.0864619	40.9	0
MEG_1722|Metals|Copper_resistance|Copper_resistance_protein|CINA	1	618	82	282	45.6311	7.4822	40.2	52.4
MEG_1725|Drugs|betalactams|Class_A_betalactamases|CKO	1	903	2	20	2.21484	0.0442968	41	0
MEG_1726|Drugs|Multi-drug_resistance|MDR_23S_ribosomal_RNA_methyltransferase|CLBA	1	1050	2	19	1.80952	0.0361905	41	40
MEG_1727|Drugs|Multi-drug_resistance|MDR_23S_ribosomal_RNA_methyltransferase|CLBB	1	1032	4	35	3.39147	0.0755814	41	43
MEG_1730|Drugs|Lipopeptides|Daptomycin-resistant_mutant|CLS|RequiresSNPConfirmation	1	1485	6	71	4.78114	0.0956229	40.7	46.7
MEG_1731|Drugs|Lipopeptides|Daptomycin-resistant_mutant|CLS|RequiresSNPConfirmation	1	1446	4	39	2.6971	0.0539419	40.9	43
MEG_1732|Drugs|Lipopeptides|Daptomycin-resistant_mutant|CLS|RequiresSNPConfirmation	1	1452	6	57	3.92562	0.0785124	40.7	40
MEG_1733|Drugs|betalactams|Class_C_betalactamases|CMA	1	1128	7	59	5.2305	0.121454	40.1	0
MEG_1734|Drugs|betalactams|Class_C_betalactamases|CMA	1	1128	6	58	5.14184	0.102837	40.6	0
MEG_1735|Drugs|betalactams|Class_A_betalactamases|CME	1	894	2	19	2.12528	0.0425056	40.9	40
MEG_1738|Multi-compound|Drug_and_biocide_and_metal_resistance|Drug_and_biocide_and_metal_RND_efflux_pumps|CMEA	1	1104	4	32	2.89855	0.0688406	41	40
MEG_1739|Multi-compound|Drug_and_biocide_and_metal_resistance|Drug_and_biocide_and_metal_RND_efflux_pumps|CMEB	1	3123	4	39	1.2488	0.024976	38.5	0
MEG_1740|Multi-compound|Drug_and_biocide_and_metal_resistance|Drug_and_biocide_and_metal_RND_efflux_pumps|CMEB	1	3123	9	63	2.01729	0.0560359	40.4	26.7
MEG_1741|Multi-compound|Drug_and_biocide_and_metal_resistance|Drug_and_biocide_and_metal_RND_efflux_pumps|CMEC	1	1479	4	39	2.63692	0.0527383	40.7	23
MEG_1742|Multi-compound|Drug_and_biocide_and_metal_resistance|Drug_and_biocide_and_metal_RND_efflux_pumps|CMEC	1	1479	4	39	2.63692	0.0520622	40.3	0
MEG_1743|Multi-compound|Drug_and_biocide_and_metal_resistance|Drug_and_biocide_and_metal_RND_efflux_pumps|CMED	1	1275	6	57	4.47059	0.0894118	41	40
MEG_1744|Multi-compound|Drug_and_biocide_and_metal_resistance|Drug_and_biocide_and_metal_RND_efflux_pumps|CMEE	1	741	10	99	13.3603	0.263158	40.6	41.2
MEG_1745|Multi-compound|Drug_and_biocide_and_metal_resistance|Drug_and_biocide_and_metal_RND_efflux_pumps|CMEF	1	3018	21	182	6.03048	0.13784	40.6	41.6
MEG_1747|Multi-compound|Drug_and_biocide_and_metal_resistance|Drug_and_biocide_and_metal_RND_efflux_regulator|CMER	1	633	2	19	3.00158	0.0600316	40.8	0
MEG_1748|Multi-compound|Drug_and_biocide_and_metal_resistance|Drug_and_biocide_and_metal_RND_efflux_regulator|CMER	1	633	4	38	6.00316	0.120063	38.4	0
MEG_1749|Drugs|betalactams|Class_C_betalactamases|CMH	1	1146	8	65	5.6719	0.136126	40.1	0
MEG_1750|Drugs|betalactams|Class_C_betalactamases|CMH	1	1146	8	83	7.24258	0.144852	40.7	0
MEG_1751|Drugs|betalactams|Class_C_betalactamases|CMH	1	1146	9	67	5.84642	0.155323	40.5	22.2
MEG_1752|Drugs|betalactams|Class_C_betalactamases|CMH	1	1146	4	28	2.44328	0.0689354	40.7	0
MEG_1753|Drugs|betalactams|Class_C_betalactamases|CMH	1	1146	7	47	4.10122	0.120419	40.9	0
MEG_1757|Drugs|Phenicol|Phenicol_resistance_MFS_efflux_pumps|CMLA	1	1260	2	22	1.74603	0.034127	39.5	0
MEG_1758|Drugs|Phenicol|Phenicol_resistance_MFS_efflux_pumps|CMLA	1	1257	2	21	1.67064	0.0334129	40.8	0
MEG_1759|Drugs|Phenicol|Phenicol_resistance_MFS_efflux_pumps|CMLA	1	1260	2	21	1.66667	0.0333333	36.4	0
MEG_1760|Drugs|Phenicol|Phenicol_resistance_MFS_efflux_pumps|CMLA	1	1260	4	22	1.74603	0.0666667	35.7	0
MEG_1762|Drugs|Phenicol|Phenicol_resistance_MFS_efflux_pumps|CMLA	1	1260	2	20	1.5873	0.0309524	40.9	0
MEG_1765|Drugs|Phenicol|Phenicol_resistance_MFS_efflux_pumps|CMLA	1	1173	2	19	1.61978	0.0323956	41	0
MEG_1767|Drugs|Phenicol|Phenicol_resistance_MFS_efflux_pumps|CMLA	1	1260	4	24	1.90476	0.0674603	40	48.8
MEG_1768|Drugs|Phenicol|Phenicol_resistance_MFS_efflux_pumps|CMLA	1	1460	2	19	1.30137	0.0260274	41	0
MEG_1769|Drugs|Phenicol|Phenicol_resistance_MFS_efflux_pumps|CMLA	1	1273	2	25	1.96386	0.0361351	41	0
MEG_1771|Drugs|Phenicol|Phenicol_resistance_MFS_efflux_pumps|CMLA	1	1445	4	72	4.9827	0.175779	39.2	19.5
MEG_1773|Drugs|Phenicol|Phenicol_resistance_MFS_efflux_pumps|CMLA	1	909	2	19	2.09021	0.0418042	41	40
MEG_1775|Drugs|Phenicol|Phenicol_resistance_MFS_efflux_pumps|CMLB	1	1266	96	1065	84.1232	9.86967	39.6	57.2
MEG_1776|Drugs|Phenicol|Phenicol_resistance_MFS_efflux_pumps|CMLR	1	1179	9	83	7.03986	0.154368	39.8	45.3
MEG_1777|Drugs|Phenicol|Chloramphenicol_phosphotransferase|CMLV	1	1239	10	97	7.82889	0.155771	40.7	0
MEG_1778|Drugs|Phenicol|Chloramphenicol_phosphotransferase|CMLV	1	1311	8	77	5.87338	0.117468	40.9	0
MEG_1779|Drugs|Multi-drug_resistance|Multi-drug_MFS_efflux_pumps|CMR	1	1380	6	59	4.27536	0.0855072	41	44
MEG_1780|Drugs|Phenicol|Phenicol_resistance_MFS_efflux_pumps|CMRA	1	1176	6	43	3.65646	0.0969388	40.8	26.7
MEG_1781|Drugs|Phenicol|Phenicol_resistance_MFS_efflux_pumps|CMRA	1	1176	2	19	1.61565	0.0323129	41	40
MEG_1782|Metals|Multi-metal_resistance|Multi-metal_resistance_regulator|CMTR	1	357	4	38	10.6443	0.212885	41	40
MEG_1786|Drugs|betalactams|Class_C_betalactamases|CMY	1	1146	2	19	1.65794	0.0331588	41	0
MEG_1791|Drugs|betalactams|Class_C_betalactamases|CMY	1	1146	2	19	1.65794	0.0331588	41	0
MEG_1800|Drugs|betalactams|Class_C_betalactamases|CMY	1	1146	8	67	5.84642	0.148342	40.7	26.5
MEG_1801|Drugs|betalactams|Class_C_betalactamases|CMY	1	1146	2	19	1.65794	0.0331588	40.6	0
MEG_1817|Drugs|betalactams|Class_C_betalactamases|CMY	1	1146	2	19	1.65794	0.0331588	40.9	40
MEG_1833|Drugs|betalactams|Class_C_betalactamases|CMY	1	1146	2	19	1.65794	0.0331588	40.8	0
MEG_1834|Drugs|betalactams|Class_C_betalactamases|CMY	1	1146	5	91	7.94066	0.112565	40.4	32
MEG_1843|Drugs|betalactams|Class_C_betalactamases|CMY	1	1149	3	70	6.09225	0.0774587	39.7	0
MEG_1844|Drugs|betalactams|Class_C_betalactamases|CMY	1	1146	2	20	1.7452	0.034904	41	46
MEG_1851|Drugs|betalactams|Class_C_betalactamases|CMY	1	1149	2	19	1.65361	0.0330722	41	0
MEG_1852|Drugs|betalactams|Class_C_betalactamases|CMY	1	1149	2	19	1.65361	0.0330722	40.6	0
MEG_1853|Drugs|betalactams|Class_C_betalactamases|CMY	1	1149	2	51	4.43864	0.0887728	41	0
MEG_1864|Drugs|betalactams|Class_C_betalactamases|CMY	1	1146	2	19	1.65794	0.0331588	40.6	0
MEG_1877|Drugs|betalactams|Class_C_betalactamases|CMY	1	1146	4	38	3.31588	0.0663176	40.5	20
MEG_1895|Drugs|betalactams|Class_C_betalactamases|CMY	1	1146	2	20	1.7452	0.034904	40.9	0
MEG_1903|Drugs|betalactams|Class_C_betalactamases|CMY	1	1146	2	20	1.7452	0.034904	40.8	0
MEG_1907|Drugs|betalactams|Class_C_betalactamases|CMY	1	1146	2	19	1.65794	0.0331588	40.5	0
MEG_1912|Drugs|betalactams|Class_C_betalactamases|CMY	1	1146	2	19	1.65794	0.0331588	40.9	0
MEG_1914|Drugs|betalactams|Class_C_betalactamases|CMY	1	1146	5	42	3.66492	0.0863874	39.9	0
MEG_1915|Drugs|betalactams|Class_C_betalactamases|CMY	1	1146	4	40	3.4904	0.069808	40.6	0
MEG_1916|Drugs|betalactams|Class_C_betalactamases|CMY	1	1146	2	19	1.65794	0.0331588	40.2	0
MEG_1924|Drugs|betalactams|Class_C_betalactamases|CMY	1	1146	2	19	1.65794	0.0331588	40.7	0
MEG_1925|Drugs|betalactams|Class_C_betalactamases|CMY	1	1146	2	19	1.65794	0.0331588	40.9	0
MEG_1929|Drugs|betalactams|Class_C_betalactamases|CMY	1	1146	2	20	1.7452	0.0340314	41	0
MEG_1932|Drugs|betalactams|Class_C_betalactamases|CMY	1	1146	2	19	1.65794	0.0331588	41	0
MEG_1955|Drugs|betalactams|Class_C_betalactamases|CMY	1	1226	2	19	1.54976	0.0309951	36.5	0
MEG_1959|Drugs|betalactams|Class_C_betalactamases|CMY	1	1228	2	19	1.54723	0.0309446	40.6	0
MEG_1960|Drugs|betalactams|Class_C_betalactamases|CMY	1	1229	2	20	1.62734	0.0325468	40.8	0
MEG_1961|Drugs|betalactams|Class_C_betalactamases|CMY	1	1228	2	19	1.54723	0.0309446	40.1	0
MEG_1968|Drugs|betalactams|Class_C_betalactamases|CMY	1	1228	2	19	1.54723	0.0309446	34.4	0
MEG_1969|Drugs|betalactams|Class_C_betalactamases|CMY	1	1229	4	38	3.09194	0.0618389	39.6	0
MEG_1970|Drugs|betalactams|Class_C_betalactamases|CMY	1	1229	4	38	3.09194	0.0618389	40.9	0
MEG_1971|Drugs|betalactams|Class_C_betalactamases|CMY	1	1229	2	20	1.62734	0.0317331	40.4	0
MEG_1983|Drugs|betalactams|Class_C_betalactamases|CMY	1	1327	2	19	1.4318	0.028636	41	0
MEG_1986|Drugs|betalactams|Class_C_betalactamases|CMY	1	1229	2	19	1.54597	0.0309194	40.9	0
MEG_1992|Drugs|betalactams|Class_C_betalactamases|CMY	1	876	2	19	2.16895	0.043379	40.9	40
MEG_1993|Drugs|betalactams|Class_C_betalactamases|CMY	1	1475	2	19	1.28814	0.0257627	40.9	0
MEG_1995|Drugs|betalactams|Class_C_betalactamases|CMY	1	1305	2	50	3.83142	0.0383142	41	0
MEG_1997|Drugs|betalactams|Class_C_betalactamases|CMY	1	1229	2	19	1.54597	0.0309194	40.7	0
MEG_2001|Drugs|betalactams|Class_C_betalactamases|CMY	1	1145	2	19	1.65939	0.0331878	40.3	0
MEG_2002|Metals|Multi-metal_resistance|Multi-metal_resistance_protein|CNRA	1	3228	12	116	3.59356	0.0718711	40.2	0
MEG_2003|Metals|Multi-metal_resistance|Multi-metal_resistance_protein|CNRA	1	3231	13	118	3.65212	0.0789229	40.1	10.2
MEG_2005|Metals|Multi-metal_resistance|Multi-metal_resistance_protein|CNRA	1	914	14	121	13.2385	0.309628	40.9	0
MEG_2006|Metals|Multi-metal_resistance|Multi-metal_resistance_protein|CNRA	1	914	15	110	12.035	0.318381	40.9	0
MEG_2007|Metals|Multi-metal_resistance|Multi-metal_resistance_protein|CNRA	1	914	8	76	8.3151	0.166302	40.5	0
MEG_2008|Metals|Multi-metal_resistance|Multi-metal_resistance_protein|CNRA	1	914	2	19	2.07877	0.0415755	41	0
MEG_2009|Metals|Multi-metal_resistance|Multi-metal_resistance_protein|CNRB	1	1188	7	60	5.05051	0.11532	39.3	41.7
MEG_2010|Metals|Multi-metal_resistance|Multi-metal_resistance_protein|CNRC	1	1257	11	92	7.31901	0.179793	40.8	45.5
MEG_2014|Metals|Multi-metal_resistance|Multi-metal_resistance_protein|CNRT	1	1056	12	142	13.447	0.272727	40.6	47.2
MEG_2016|Metals|Multi-metal_resistance|Multi-metal_resistance_regulator|COAR	1	1113	4	39	3.50404	0.0700809	40.8	43
MEG_2017|Metals|Copper_resistance|Copper_resistance_regulator|COMR	1	633	4	20	3.15956	0.121643	38.1	40
MEG_2018|Metals|Copper_resistance|Copper_resistance_protein|COPA	1	1908	9	113	5.92243	0.104822	38.9	53.1
MEG_2019|Metals|Copper_resistance|Copper_resistance_protein|COPA	1	2505	32	242	9.66068	0.318563	39.5	2.5
MEG_2020|Metals|Copper_resistance|Copper_resistance_protein|COPA	1	2505	36	211	8.42315	0.396407	40	0
MEG_2021|Metals|Copper_resistance|Copper_resistance_protein|COPA	1	1926	5	45	2.33645	0.0534787	39.1	42.4
MEG_2022|Metals|Copper_resistance|Copper_resistance_protein|COPA	1	1413	8	83	5.87403	0.113234	40.9	41.5
MEG_2023|Metals|Copper_resistance|Copper_resistance_protein|COPA	1	1860	20	149	8.01075	0.348925	40.5	40
MEG_2024|Metals|Copper_resistance|Copper_resistance_protein|COPA	1	213	6	58	27.23	0.544601	40.4	0
MEG_2025|Metals|Copper_resistance|Copper_resistance_protein|COPA	1	2184	6	75	3.43407	0.0686813	38.6	0
MEG_2026|Metals|Copper_resistance|Copper_resistance_protein|COPA	1	2226	11	97	4.35759	0.0956873	40.5	12.5
MEG_2027|Metals|Copper_resistance|Copper_resistance_protein|COPA	1	1695	228	1576	92.9794	10.9469	39.7	51.9
MEG_2028|Metals|Copper_resistance|Copper_resistance_protein|COPA	1	1872	40	353	18.8568	1.10096	40.2	37.5
MEG_2029|Metals|Copper_resistance|Copper_resistance_protein|COPA	1	1869	22	300	16.0514	0.373462	40	18.1
MEG_2030|Metals|Copper_resistance|Copper_resistance_protein|COPA	1	2184	8	79	3.61722	0.0723443	41	0
MEG_2032|Metals|Copper_resistance|Copper_resistance_protein|COPA	1	2409	12	107	4.44168	0.104193	40.8	45.3
MEG_2033|Metals|Multi-metal_resistance|Multi-metal_resistance_protein|COPAM	1	1830	190	1830	100	12.123	39.7	53.8
MEG_2034|Metals|Multi-metal_resistance|Multi-metal_resistance_protein|COPAM	1	2415	2	19	0.786749	0.015735	41	40
MEG_2035|Metals|Multi-metal_resistance|Multi-metal_resistance_protein|COPAM	1	2199	9	78	3.54707	0.0791269	40.6	41.3
MEG_2036|Metals|Copper_resistance|Copper_resistance_protein|COPB	1	855	2	19	2.22222	0.0444444	40.9	40
MEG_2037|Metals|Copper_resistance|Copper_resistance_protein|COPB	1	888	42	707	79.6171	3.99099	40	52.4
MEG_2038|Metals|Copper_resistance|Copper_resistance_protein|COPB	1	981	4	38	3.8736	0.077472	40.9	40
MEG_2039|Metals|Copper_resistance|Copper_resistance_protein|COPB	1	987	92	987	100	10.1682	39.8	57.4
MEG_2040|Metals|Copper_resistance|Copper_resistance_protein|COPB	1	2073	6	63	3.03907	0.0607815	40.8	28.3
MEG_2041|Metals|Copper_resistance|Copper_resistance_protein|COPB	1	1269	7	64	5.04334	0.118991	40.3	34.7
MEG_2042|Metals|Copper_resistance|Copper_resistance_protein|COPB	1	1269	6	110	8.66824	0.124507	40.9	48
MEG_2043|Metals|Multi-metal_resistance|Multi-metal_resistance_protein|COPBM	1	2238	12	119	5.31725	0.106345	40.8	45
MEG_2044|Metals|Copper_resistance|Copper_resistance_protein|COPC	1	534	2	19	3.55805	0.071161	41	40
MEG_2045|Metals|Copper_resistance|Copper_resistance_protein|COPC	1	498	2	21	4.21687	0.0803213	40.9	46
MEG_2046|Metals|Copper_resistance|Copper_resistance_protein|COPC	1	375	16	375	100	4.70667	39.7	55
MEG_2048|Metals|Copper_resistance|Copper_resistance_protein|COPC	1	381	35	381	100	10.7165	39.7	58.8
MEG_2049|Metals|Copper_resistance|Copper_resistance_protein|COPC	1	384	159	384	100	46.5911	40	52.5
MEG_2051|Metals|Copper_resistance|Copper_resistance_protein|COPD	1	930	4	39	4.19355	0.0827957	40.8	40
MEG_2052|Metals|Copper_resistance|Copper_resistance_protein|COPD	1	936	4	38	4.05983	0.0811966	40.8	40
MEG_2053|Metals|Copper_resistance|Copper_resistance_protein|COPD	1	933	59	933	100	8.30011	39	58.6
MEG_2054|Metals|Copper_resistance|Copper_resistance_protein|COPD	1	876	46	870	99.3151	5.66895	39.3	56.6
MEG_2055|Metals|Copper_resistance|Copper_resistance_protein|COPD	1	939	323	939	100	43.0096	39.9	57.1
MEG_2056|Metals|Copper_resistance|Copper_resistance_protein|COPF	1	2322	18	168	7.23514	0.159345	40.3	40.9
MEG_2058|Metals|Copper_resistance|Copper_resistance_protein|COPG	1	486	2	20	4.11523	0.0823045	40.8	46
MEG_2059|Metals|Copper_resistance|Copper_resistance_protein|COPG	1	525	2	19	3.61905	0.072381	40.9	40
MEG_2062|Metals|Copper_resistance|Copper_resistance_protein|COPL	1	420	6	57	13.5714	0.271429	37.3	13.3
MEG_2063|Metals|Copper_resistance|Copper_resistance_protein|COPL	1	420	2	20	4.7619	0.0952381	41	46
MEG_2064|Metals|Copper_resistance|Copper_resistance_protein|COPL	1	369	4	38	10.2981	0.205962	40.9	0
MEG_2065|Metals|Copper_resistance|Copper_resistance_protein|COPM	1	771	10	96	12.4514	0.39559	40.2	49.8
MEG_2066|Metals|Copper_resistance|Copper_resistance_protein|COPM	1	591	4	38	6.42978	0.128596	41	40
MEG_2069|Metals|Copper_resistance|Copper_resistance_regulator|COPR	1	684	86	221	32.3099	7.19737	40.1	34.8
MEG_2070|Metals|Copper_resistance|Copper_resistance_regulator|COPR	1	492	2	19	3.86179	0.0772358	41	40
MEG_2071|Metals|Copper_resistance|Copper_resistance_regulator|COPR	1	693	12	114	16.4502	0.378066	40.7	36.7
MEG_2072|Metals|Copper_resistance|Copper_resistance_regulator|COPR	1	327	2	19	5.8104	0.116208	36.9	40
MEG_2073|Metals|Copper_resistance|Copper_resistance_regulator|COPR	1	684	165	684	100	18.4927	39.8	47.6
MEG_2074|Metals|Copper_resistance|Copper_resistance_regulator|COPR	1	696	297	682	97.9885	51.8261	40	52.1
MEG_2075|Metals|Copper_resistance|Copper_resistance_regulator|COPS	1	1338	10	98	7.32436	0.146487	41	36.2
MEG_2076|Metals|Copper_resistance|Copper_resistance_regulator|COPS	1	1434	6	57	3.9749	0.0794979	40.5	40
MEG_2077|Metals|Copper_resistance|Copper_resistance_regulator|COPS	1	1464	108	1314	89.7541	9.54098	39.6	58.1
MEG_2078|Metals|Copper_resistance|Copper_resistance_regulator|COPS	1	1389	416	1389	100	35.3477	39.9	55.7
MEG_2079|Metals|Copper_resistance|Copper_resistance_protein|COPV	1	354	7	57	16.1017	0.387006	41	43.4
MEG_2083|Metals|Copper_resistance|Copper_resistance_regulator|COPZ	1	210	2	20	9.52381	0.185714	39.9	40
MEG_2084|Metals|Multi-metal_resistance|Multi-metal_resistance_protein|CORA	1	951	2	20	2.10305	0.042061	40.7	46
MEG_2085|Metals|Multi-metal_resistance|Multi-metal_resistance_protein|CORA	1	951	4	39	4.10095	0.0820189	41	0
MEG_2086|Metals|Multi-metal_resistance|Multi-metal_resistance_protein|CORA	1	951	4	40	4.2061	0.0830705	41	0
MEG_2087|Metals|Multi-metal_resistance|Multi-metal_resistance_protein|CORA	1	951	4	41	4.31125	0.084122	40.9	0
MEG_2088|Metals|Multi-metal_resistance|Multi-metal_resistance_protein|CORB	1	684	6	57	8.33333	0.166667	40.9	40
MEG_2089|Metals|Multi-metal_resistance|Multi-metal_resistance_protein|CORC	1	879	5	51	5.80205	0.143345	40.7	3.8
MEG_2090|Metals|Multi-metal_resistance|Multi-metal_resistance_protein|CORC	1	823	9	78	9.47752	0.260024	40.3	0
MEG_2091|Metals|Multi-metal_resistance|Multi-metal_resistance_protein|CORC	1	879	8	73	8.30489	0.213879	39.8	0
MEG_2093|Metals|Multi-metal_resistance|Multi-metal_resistance_protein|CORD	1	378	2	19	5.02646	0.100529	40.8	40
MEG_2094|Metals|Copper_resistance|Copper_resistance_regulator|CORR	1	1401	31	205	14.6324	0.558887	40.9	49.8
MEG_2095|Metals|Copper_resistance|Copper_resistance_regulator|CORS	1	1476	20	163	11.0434	0.29065	41	47.6
MEG_2096|Metals|Cobalt_resistance|Cobalt_transporting_ATPase|CORT	1	1929	7	60	3.11042	0.0720581	40.9	45.1
MEG_2098|Drugs|betalactams|Class_B_betalactamases|CPHA	1	765	4	38	4.96732	0.0993464	36.5	0
MEG_2099|Drugs|betalactams|Class_B_betalactamases|CPHA	1	765	2	19	2.48366	0.0496732	41	0
MEG_2100|Drugs|betalactams|Class_B_betalactamases|CPHA	1	765	2	19	2.48366	0.0496732	40.9	0
MEG_2101|Drugs|betalactams|Class_B_betalactamases|CPHA	1	765	4	43	5.62092	0.105882	41	20
MEG_2102|Drugs|betalactams|Class_B_betalactamases|CPHA	1	765	6	57	7.45098	0.14902	40.9	0
MEG_2103|Drugs|betalactams|Class_B_betalactamases|CPHA	1	765	5	39	5.09804	0.12549	41	16
MEG_2104|Drugs|betalactams|Class_B_betalactamases|CPHA	1	765	6	47	6.14379	0.14902	39.1	0
MEG_2105|Drugs|betalactams|Class_B_betalactamases|CPHA	1	765	4	38	4.96732	0.0993464	40.9	20
MEG_2106|Drugs|betalactams|Class_B_betalactamases|CPHA	1	765	7	58	7.5817	0.176471	40.7	18.9
MEG_2107|Drugs|betalactams|Class_B_betalactamases|CPHA	1	765	2	19	2.48366	0.0496732	40.7	0
MEG_2108|Drugs|betalactams|Class_B_betalactamases|CPHA	1	768	6	50	6.51042	0.148438	40.8	0
MEG_2109|Drugs|betalactams|Class_B_betalactamases|CPHA	1	765	8	66	8.62745	0.20915	40.9	36
MEG_2110|Drugs|betalactams|Class_B_betalactamases|CPHA	1	765	4	38	4.96732	0.0993464	40.9	0
MEG_2111|Drugs|betalactams|Class_B_betalactamases|CPHA	1	765	10	68	8.88889	0.258824	40.7	28.8
MEG_2113|Drugs|Phenicol|Chloramphenicol_phosphotransferase|CPT	1	531	4	23	4.33145	0.143126	40.5	40
MEG_2114|Drugs|Phenicol|Chloramphenicol_phosphotransferase|CPT	1	537	4	38	7.07635	0.141527	40.1	40
MEG_2115|Multi-compound|Drug_and_biocide_resistance|Drug_and_biocide_RND_efflux_regulator|CPXAR	1	1374	30	183	13.3188	0.443959	40.8	41.7
MEG_2116|Multi-compound|Drug_and_biocide_resistance|Drug_and_biocide_RND_efflux_regulator|CPXAR	1	699	12	108	15.4506	0.354793	39.8	39
MEG_2117|Multi-compound|Drug_and_biocide_resistance|Drug_and_biocide_RND_efflux_regulator|CPXAR	1	678	386	483	71.2389	58.4292	40.1	53.1
MEG_2118|Multi-compound|Drug_and_biocide_resistance|Drug_and_biocide_RND_efflux_regulator|CPXAR	1	699	3	20	2.86123	0.0844063	41	0
MEG_2119|Multi-compound|Drug_and_biocide_resistance|Drug_and_biocide_RND_efflux_regulator|CPXAR	1	1374	2	21	1.52838	0.0305677	40.1	0
MEG_2120|Multi-compound|Drug_and_biocide_resistance|Drug_and_biocide_RND_efflux_regulator|CPXAR	1	699	3	21	3.00429	0.0844063	40.9	0
MEG_2121|Multi-compound|Drug_and_biocide_resistance|Drug_and_biocide_RND_efflux_regulator|CPXAR	1	1374	4	38	2.76565	0.055313	40.7	20
MEG_2122|Multi-compound|Drug_and_biocide_resistance|Drug_and_biocide_RND_efflux_regulator|CPXAR	1	699	4	22	3.14735	0.11731	40.4	0
MEG_2123|Drugs|betalactams|Class_B_betalactamases|CRD	1	912	8	76	8.33333	0.166667	40.7	40
MEG_2125|Metals|Copper_resistance|Copper_resistance_protein|CRDB	1	1239	6	55	4.43906	0.0920097	40.2	40
MEG_2126|Metals|Copper_resistance|Copper_resistance_regulator|CRDR	1	642	2	19	2.9595	0.05919	41	0
MEG_2127|Metals|Copper_resistance|Copper_resistance_regulator|CRDR	1	642	2	19	2.9595	0.05919	41	0
MEG_2128|Metals|Copper_resistance|Copper_resistance_regulator|CRDS	1	1194	2	20	1.67504	0.0335008	41	46
MEG_2129|Drugs|betalactams|Class_A_betalactamases|CRH	1	873	12	118	13.5166	0.270332	40.3	8.67
MEG_2130|Drugs|betalactams|Class_A_betalactamases|CRH	1	873	14	119	13.6312	0.309278	40.7	0
MEG_2131|Drugs|betalactams|Class_A_betalactamases|CRH	1	873	12	116	13.2875	0.264605	40.8	7.67
MEG_2132|Multi-compound|Drug_and_biocide_resistance|Drug_and_biocide_RND_efflux_regulator|CRP	1	633	22	139	21.9589	1.05687	39.4	48.7
MEG_2133|Drugs|Fluoroquinolones|Fluoroquinolone_resistance_phosphotransferase|CRPP	1	198	2	20	10.101	0.20202	40.7	46
MEG_2134|Drugs|betalactams|Class_C_betalactamases|CSA	1	1128	6	58	5.14184	0.102837	40.8	13.3
MEG_2135|Drugs|betalactams|Class_C_betalactamases|CSA	1	1128	4	39	3.45745	0.0691489	38.4	0
MEG_2137|Drugs|betalactams|Class_A_betalactamases|CSP	1	918	2	19	2.06972	0.0413943	40.9	0
MEG_2138|Drugs|betalactams|Class_A_betalactamases|CSP	1	882	2	19	2.1542	0.0430839	41	0
MEG_2139|Metals|Multi-metal_resistance|Multi-metal_resistance_protein|CTPC	1	2157	73	386	17.8952	0.973111	40.3	41.7
MEG_2140|Metals|Multi-metal_resistance|Multi-metal_resistance_protein|CTPD	1	1944	16	124	6.3786	0.164609	39.5	46
MEG_2141|Metals|Copper_resistance|Copper_resistance_protein|CTPG	1	2316	35	323	13.9465	0.314335	40.5	40
MEG_2142|Metals|Copper_resistance|Copper_resistance_protein|CTPV	1	2379	32	211	8.86927	0.293821	40.2	0
MEG_2143|Metals|Copper_resistance|Copper_resistance_protein|CTPV	1	2313	23	152	6.57155	0.219628	40.9	0
MEG_2144|Drugs|betalactams|Class_A_betalactamases|CTX	1	876	6	58	6.621	0.13242	40.9	0
MEG_2145|Drugs|betalactams|Class_A_betalactamases|CTX	1	876	5	40	4.56621	0.113014	39.8	0
MEG_2146|Drugs|betalactams|Class_A_betalactamases|CTX	1	876	2	19	2.16895	0.043379	40.2	0
MEG_2151|Drugs|betalactams|Class_A_betalactamases|CTX	1	876	2	19	2.16895	0.043379	40.8	0
MEG_2155|Drugs|betalactams|Class_A_betalactamases|CTX	1	876	2	19	2.16895	0.043379	41	40
MEG_2158|Drugs|betalactams|Class_A_betalactamases|CTX	1	876	2	19	2.16895	0.043379	40.6	0
MEG_2162|Drugs|betalactams|Class_A_betalactamases|CTX	1	876	2	19	2.16895	0.043379	40.9	0
MEG_2168|Drugs|betalactams|Class_A_betalactamases|CTX	1	876	2	20	2.28311	0.0456621	41	0
MEG_2171|Drugs|betalactams|Class_A_betalactamases|CTX	1	876	2	19	2.16895	0.043379	41	0
MEG_2172|Drugs|betalactams|Class_A_betalactamases|CTX	1	876	2	19	2.16895	0.043379	41	0
MEG_2173|Drugs|betalactams|Class_A_betalactamases|CTX	1	876	2	19	2.16895	0.043379	41	0
MEG_2188|Drugs|betalactams|Class_A_betalactamases|CTX	1	876	4	22	2.51142	0.0913242	41	46
MEG_2202|Drugs|betalactams|Class_A_betalactamases|CTX	1	876	2	19	2.16895	0.043379	40.9	0
MEG_2210|Drugs|betalactams|Class_A_betalactamases|CTX	1	876	2	19	2.16895	0.043379	33.8	0
MEG_2215|Drugs|betalactams|Class_A_betalactamases|CTX	1	885	4	38	4.29379	0.0858757	37.3	0
MEG_2220|Drugs|betalactams|Class_A_betalactamases|CTX	1	876	2	19	2.16895	0.043379	40.4	0
MEG_2222|Drugs|betalactams|Class_A_betalactamases|CTX	1	876	2	20	2.28311	0.0456621	40.9	0
MEG_2228|Drugs|betalactams|Class_A_betalactamases|CTX	1	876	2	20	2.28311	0.0456621	40.9	0
MEG_2230|Drugs|betalactams|Class_A_betalactamases|CTX	1	876	2	20	2.28311	0.0456621	41	0
MEG_2236|Drugs|betalactams|Class_A_betalactamases|CTX	1	915	2	19	2.0765	0.0415301	39.9	40
MEG_2238|Drugs|betalactams|Class_A_betalactamases|CTX	1	876	2	19	2.16895	0.043379	40.8	0
MEG_2244|Drugs|betalactams|Class_A_betalactamases|CTX	1	876	2	19	2.16895	0.043379	41	0
MEG_2247|Drugs|betalactams|Class_A_betalactamases|CTX	1	876	2	20	2.28311	0.0456621	40.5	0
MEG_2248|Drugs|betalactams|Class_A_betalactamases|CTX	1	876	4	40	4.56621	0.0913242	40.6	26
MEG_2249|Drugs|betalactams|Class_A_betalactamases|CTX	1	876	2	19	2.16895	0.043379	40.7	0
MEG_2251|Drugs|betalactams|Class_A_betalactamases|CTX	1	876	2	20	2.28311	0.0456621	40.9	0
MEG_2253|Drugs|betalactams|Class_A_betalactamases|CTX	1	876	2	19	2.16895	0.043379	40.9	0
MEG_2256|Drugs|betalactams|Class_A_betalactamases|CTX	1	876	5	41	4.68037	0.113014	38.4	0
MEG_2257|Drugs|betalactams|Class_A_betalactamases|CTX	1	846	2	19	2.24586	0.0449173	41	40
MEG_2264|Drugs|betalactams|Class_A_betalactamases|CTX	1	876	2	19	2.16895	0.043379	41	0
MEG_2266|Drugs|betalactams|Class_A_betalactamases|CTX	1	876	2	19	2.16895	0.043379	40.4	0
MEG_2274|Drugs|betalactams|Class_A_betalactamases|CTX	1	876	2	19	2.16895	0.043379	41	0
MEG_2275|Drugs|betalactams|Class_A_betalactamases|CTX	1	876	4	39	4.45205	0.0890411	40.6	0
MEG_2276|Drugs|betalactams|Class_A_betalactamases|CTX	1	876	2	19	2.16895	0.043379	41	0
MEG_2277|Drugs|betalactams|Class_A_betalactamases|CTX	1	876	2	19	2.16895	0.043379	40.9	0
MEG_2278|Drugs|betalactams|Class_A_betalactamases|CTX	1	876	2	19	2.16895	0.043379	40.7	0
MEG_2280|Drugs|betalactams|Class_A_betalactamases|CTX	1	870	2	19	2.18391	0.0436782	40.9	40
MEG_2283|Drugs|betalactams|Class_A_betalactamases|CTX	1	876	2	20	2.28311	0.0456621	39.1	0
MEG_2288|Drugs|betalactams|Class_A_betalactamases|CTX	1	876	2	19	2.16895	0.043379	40.9	0
MEG_2290|Drugs|betalactams|Class_A_betalactamases|CTX	1	876	2	20	2.28311	0.0456621	41	0
MEG_2295|Drugs|betalactams|Class_A_betalactamases|CTX	1	876	2	20	2.28311	0.0456621	41	0
MEG_2298|Drugs|betalactams|Class_A_betalactamases|CTX	1	876	2	19	2.16895	0.043379	40.1	0
MEG_2303|Drugs|betalactams|Class_A_betalactamases|CTX	1	876	2	19	2.16895	0.043379	40.7	0
MEG_2307|Drugs|betalactams|Class_A_betalactamases|CTX	1	876	2	19	2.16895	0.043379	40.9	40
MEG_2315|Drugs|betalactams|Class_A_betalactamases|CTX	1	873	6	58	6.64376	0.132875	40.6	0
MEG_2316|Drugs|betalactams|Class_A_betalactamases|CTX	1	873	6	58	6.64376	0.132875	38.7	0
MEG_2319|Drugs|betalactams|Class_A_betalactamases|CTX	1	876	2	20	2.28311	0.0456621	40.7	0
MEG_2321|Drugs|betalactams|Class_A_betalactamases|CTX	1	876	2	19	2.16895	0.043379	39.7	0
MEG_2326|Drugs|betalactams|Class_A_betalactamases|CTX	1	876	2	19	2.16895	0.043379	41	0
MEG_2331|Drugs|betalactams|Class_A_betalactamases|CTX	1	876	2	19	2.16895	0.043379	41	40
MEG_2332|Drugs|betalactams|Class_A_betalactamases|CTX	1	864	2	19	2.19907	0.0439815	40.9	0
MEG_2342|Drugs|betalactams|Class_A_betalactamases|CTX	1	876	2	20	2.28311	0.0456621	40.8	0
MEG_2347|Drugs|betalactams|Class_A_betalactamases|CTX	1	876	2	19	2.16895	0.043379	41	40
MEG_2350|Drugs|betalactams|Class_A_betalactamases|CTX	1	876	2	20	2.28311	0.0456621	40.5	0
MEG_2353|Drugs|betalactams|Class_A_betalactamases|CTX	1	876	2	19	2.16895	0.043379	40.8	0
MEG_2355|Drugs|betalactams|Class_A_betalactamases|CTX	1	873	2	19	2.1764	0.0435281	41	0
MEG_2366|Drugs|betalactams|Class_A_betalactamases|CTX	1	876	2	20	2.28311	0.0456621	39.5	0
MEG_2368|Drugs|betalactams|Class_A_betalactamases|CTX	1	876	2	19	2.16895	0.043379	41	0
MEG_2369|Drugs|betalactams|Class_A_betalactamases|CTX	1	941	2	19	2.01913	0.0403826	41	0
MEG_2371|Drugs|betalactams|Class_A_betalactamases|CTX	1	889	2	19	2.13723	0.0427447	37.1	0
MEG_2380|Drugs|betalactams|Class_A_betalactamases|CTX	1	876	2	19	2.16895	0.043379	41	0
MEG_2384|Drugs|betalactams|Class_A_betalactamases|CTX	1	876	2	19	2.16895	0.043379	39.7	0
MEG_2385|Drugs|betalactams|Class_A_betalactamases|CTX	1	876	2	22	2.51142	0.0468037	35.5	0
MEG_2391|Drugs|betalactams|Class_A_betalactamases|CTX	1	925	2	20	2.16216	0.0432432	40.5	0
MEG_2392|Drugs|betalactams|Class_A_betalactamases|CTX	1	884	2	20	2.26244	0.0452489	40.6	0
MEG_2393|Drugs|betalactams|Class_A_betalactamases|CTX	1	1229	2	19	1.54597	0.0309194	36.8	0
MEG_2396|Drugs|betalactams|Class_A_betalactamases|CTX	1	952	2	20	2.10084	0.0420168	39.4	0
MEG_2399|Drugs|betalactams|Class_A_betalactamases|CTX	1	884	2	20	2.26244	0.0452489	40.9	0
MEG_2404|Drugs|betalactams|Class_A_betalactamases|CTX	1	881	2	19	2.15664	0.0431328	41	0
MEG_2405|Drugs|betalactams|Class_A_betalactamases|CTX	1	881	2	19	2.15664	0.0431328	41	0
MEG_2406|Drugs|betalactams|Class_A_betalactamases|CTX	1	881	2	19	2.15664	0.0431328	39.4	0
MEG_2407|Drugs|betalactams|Class_A_betalactamases|CTX	1	876	2	19	2.16895	0.043379	41	0
MEG_2412|Drugs|betalactams|Class_A_betalactamases|CTX	1	1079	2	19	1.76089	0.0352178	37.6	0
MEG_2414|Drugs|betalactams|Class_A_betalactamases|CTX	1	1225	2	19	1.55102	0.0310204	41	0
MEG_2428|Drugs|betalactams|Class_A_betalactamases|CTX	1	909	2	19	2.09021	0.0418042	40.9	0
MEG_2429|Drugs|betalactams|Class_A_betalactamases|CTX	1	993	2	19	1.91339	0.0382679	40.9	0
MEG_2433|Drugs|betalactams|Class_A_betalactamases|CTX	1	879	2	19	2.16155	0.0432309	41	0
MEG_2434|Drugs|betalactams|Class_A_betalactamases|CTX	1	1184	2	19	1.60473	0.0320946	38.1	0
MEG_2438|Drugs|betalactams|Class_A_betalactamases|CTX	1	876	2	19	2.16895	0.043379	37.1	0
MEG_2439|Metals|Multi-metal_resistance|Multi-metal_resistance_protein|CUEA	1	2394	1180	2394	100	52.4432	39.9	54.1
MEG_2440|Metals|Copper_resistance|Copper_resistance_protein|CUEO	1	1551	12	115	7.41457	0.148291	40.7	41
MEG_2443|Metals|Copper_resistance|Copper_resistance_regulator|CUER	1	408	7	61	14.951	0.343137	40.1	44.1
MEG_2444|Multi-compound|Biocide_and_metal_resistance|Biocide_and_metal_resistance_protein|CUID	1	1611	12	112	6.9522	0.1527	41	0
MEG_2445|Multi-compound|Biocide_and_metal_resistance|Biocide_and_metal_resistance_protein|CUID	1	1611	12	113	7.01428	0.1527	40.7	0
MEG_2446|Metals|Multi-metal_resistance|Multi-metal_RND_efflux_pumps|CUSA	1	3144	30	289	9.19211	0.21056	40.7	44.1
MEG_2447|Metals|Multi-metal_resistance|Multi-metal_RND_efflux_pumps|CUSB	1	1224	5	39	3.18627	0.0784314	40.7	41.2
MEG_2451|Metals|Multi-metal_resistance|Multi-metal_RND_efflux_pumps|CUSF	1	333	2	19	5.70571	0.114114	40.8	40
MEG_2452|Metals|Multi-metal_resistance|Multi-metal_RND_efflux_regulator|CUSR	1	684	14	144	21.0526	0.681287	40	36.5
MEG_2453|Metals|Multi-metal_resistance|Multi-metal_RND_efflux_regulator|CUSS	1	1443	8	59	4.0887	0.106029	39.9	40
MEG_2454|Metals|Copper_resistance|Copper_resistance_protein|CUTA	1	339	2	19	5.60472	0.112094	41	40
MEG_2455|Metals|Copper_resistance|Copper_resistance_protein|CUTC	1	747	2	19	2.54351	0.0508701	41	0
MEG_2456|Metals|Copper_resistance|Copper_resistance_protein|CUTC	1	747	2	19	2.54351	0.0508701	40.8	0
MEG_2457|Metals|Copper_resistance|Copper_resistance_protein|CUTE	1	1539	16	137	8.90188	0.211826	40.4	41
MEG_2459|Metals|Copper_resistance|Copper_resistance_protein|CUTO	1	1476	13	109	7.38482	0.181572	41	40
MEG_2461|Metals|Multi-metal_resistance|Multi-metal_RND_efflux_pumps|CZCA	1	3192	25	381	11.9361	0.220865	40.7	0
MEG_2462|Metals|Multi-metal_resistance|Multi-metal_RND_efflux_pumps|CZCA	1	3192	22	233	7.2995	0.178571	40.9	0
MEG_2463|Metals|Multi-metal_resistance|Multi-metal_RND_efflux_pumps|CZCB	1	1563	8	77	4.92642	0.0985285	41	0
MEG_2464|Metals|Multi-metal_resistance|Multi-metal_RND_efflux_pumps|CZCB	1	1563	12	110	7.03775	0.148433	40.9	0
MEG_2465|Metals|Multi-metal_resistance|Multi-metal_RND_efflux_regulator|CZCC	1	1431	11	97	6.77848	0.148148	40.9	41.1
MEG_2466|Metals|Multi-metal_resistance|Multi-metal_RND_efflux_regulator|CZCCM	1	1257	2	19	1.51154	0.0302307	40.9	0
MEG_2467|Metals|Multi-metal_resistance|Multi-metal_RND_efflux_regulator|CZCCM	1	1134	2	19	1.67549	0.0335097	38.8	0
MEG_2468|Metals|Multi-metal_resistance|Multi-metal_RND_efflux_regulator|CZCCM	1	1254	2	19	1.51515	0.030303	40.9	0
MEG_2469|Metals|Multi-metal_resistance|Multi-metal_RND_efflux_regulator|CZCD	1	951	10	103	10.8307	0.232387	40.5	46.2
MEG_2470|Metals|Multi-metal_resistance|Multi-metal_RND_efflux_pumps|CZCE	1	402	2	19	4.72637	0.0945274	41	40
MEG_2471|Metals|Multi-metal_resistance|Multi-metal_RND_efflux_pumps|CZCP	1	2490	21	206	8.27309	0.189558	40.4	38.9
MEG_2472|Metals|Multi-metal_resistance|Multi-metal_RND_efflux_regulator|CZCR	1	678	17	119	17.5516	0.637168	40.7	0
MEG_2473|Metals|Multi-metal_resistance|Multi-metal_RND_efflux_regulator|CZCR	1	678	19	139	20.5015	0.721239	40.1	0
MEG_2474|Metals|Multi-metal_resistance|Multi-metal_RND_efflux_regulator|CZCS	1	1428	15	123	8.61345	0.209384	40.5	0
MEG_2475|Metals|Multi-metal_resistance|Multi-metal_RND_efflux_regulator|CZCS	1	1431	14	118	8.24598	0.190776	40.6	0
MEG_2476|Metals|Multi-metal_resistance|Multi-metal_RND_efflux_pumps|CZNA	1	3060	11	98	3.20261	0.0699346	40.9	42.7
MEG_2477|Metals|Multi-metal_resistance|Multi-metal_RND_efflux_pumps|CZNB	1	1056	6	58	5.49242	0.109848	39	42
MEG_2479|Metals|Multi-metal_resistance|Multi-metal_RND_efflux_pumps|CZRA	1	3156	439	2262	71.673	9.34252	40	49.1
MEG_2480|Metals|Multi-metal_resistance|Multi-metal_RND_efflux_pumps|CZRB	1	1218	40	290	23.8095	0.655172	40.2	43.5
MEG_2481|Drugs|betalactams|Class_A_betalactamases|DES	1	975	15	139	14.2564	0.30359	40.8	44
MEG_2492|Drugs|Trimethoprim|Dihydrofolate_reductase|DFRA	1	474	2	19	4.00844	0.0801688	38.2	0
MEG_2493|Drugs|Trimethoprim|Dihydrofolate_reductase|DFRA	1	474	2	24	5.06329	0.0991561	38.3	0
MEG_2495|Drugs|Trimethoprim|Dihydrofolate_reductase|DFRA	1	474	2	23	4.85232	0.0970464	41	0
MEG_2496|Drugs|Trimethoprim|Dihydrofolate_reductase|DFRA	1	474	2	23	4.85232	0.0970464	40.9	0
MEG_2498|Drugs|Trimethoprim|Dihydrofolate_reductase|DFRA	1	474	2	23	4.85232	0.0970464	40.9	0
MEG_2506|Drugs|Trimethoprim|Dihydrofolate_reductase|DFRA	1	474	2	20	4.21941	0.0843882	41	46
MEG_2508|Drugs|Trimethoprim|Dihydrofolate_reductase|DFRA	1	474	2	19	4.00844	0.0801688	40.1	0
MEG_2509|Drugs|Trimethoprim|Dihydrofolate_reductase|DFRA	1	474	2	19	4.00844	0.0801688	40.4	0
MEG_2511|Drugs|Trimethoprim|Dihydrofolate_reductase|DFRA	1	474	2	19	4.00844	0.0801688	41	0
MEG_2512|Drugs|Trimethoprim|Dihydrofolate_reductase|DFRA	1	474	2	19	4.00844	0.0801688	40.4	0
MEG_2513|Drugs|Trimethoprim|Dihydrofolate_reductase|DFRA	1	474	2	19	4.00844	0.0801688	40.9	0
MEG_2514|Drugs|Trimethoprim|Dihydrofolate_reductase|DFRA	1	474	2	19	4.00844	0.0801688	41	0
MEG_2519|Drugs|Trimethoprim|Dihydrofolate_reductase|DFRA	1	498	2	19	3.81526	0.0763052	35.1	0
MEG_2520|Drugs|Trimethoprim|Dihydrofolate_reductase|DFRA	1	498	2	19	3.81526	0.0763052	40.6	0
MEG_2527|Drugs|Trimethoprim|Dihydrofolate_reductase|DFRA	1	474	2	23	4.85232	0.0970464	41	0
MEG_2532|Drugs|Trimethoprim|Dihydrofolate_reductase|DFRA	1	474	2	19	4.00844	0.0801688	41	0
MEG_2533|Drugs|Trimethoprim|Dihydrofolate_reductase|DFRA	1	474	2	19	4.00844	0.0801688	40.7	0
MEG_2534|Drugs|Trimethoprim|Dihydrofolate_reductase|DFRA	1	474	2	19	4.00844	0.0801688	39.1	0
MEG_2536|Drugs|Trimethoprim|Dihydrofolate_reductase|DFRA	1	474	2	19	4.00844	0.0801688	41	0
MEG_2537|Drugs|Trimethoprim|Dihydrofolate_reductase|DFRA	1	474	2	19	4.00844	0.0801688	40.1	0
MEG_2538|Drugs|Trimethoprim|Dihydrofolate_reductase|DFRA	1	474	2	19	4.00844	0.0801688	40.4	0
MEG_2541|Drugs|Trimethoprim|Dihydrofolate_reductase|DFRA	1	570	1	53	9.29825	0.0929825	40.3	0
MEG_2542|Drugs|Trimethoprim|Dihydrofolate_reductase|DFRA	1	552	9	63	11.413	0.518116	40.2	56.6
MEG_2544|Drugs|Trimethoprim|Dihydrofolate_reductase|DFRA	1	555	2	21	3.78378	0.0756757	41	52
MEG_2547|Drugs|Trimethoprim|Dihydrofolate_reductase|DFRA	1	474	2	19	4.00844	0.0801688	41	0
MEG_2548|Drugs|Trimethoprim|Dihydrofolate_reductase|DFRA	1	474	2	19	4.00844	0.0801688	40.6	0
MEG_2549|Drugs|Trimethoprim|Dihydrofolate_reductase|DFRA	1	474	2	19	4.00844	0.0801688	39.6	0
MEG_2550|Drugs|Trimethoprim|Dihydrofolate_reductase|DFRA	1	474	2	19	4.00844	0.0801688	39.9	0
MEG_2557|Drugs|Trimethoprim|Dihydrofolate_reductase|DFRB	1	237	2	19	8.01688	0.160338	40.3	0
MEG_2560|Drugs|Trimethoprim|Dihydrofolate_reductase|DFRB	1	237	2	19	8.01688	0.160338	41	0
MEG_2561|Drugs|Trimethoprim|Dihydrofolate_reductase|DFRB	1	237	2	19	8.01688	0.160338	41	0
MEG_2563|Drugs|Trimethoprim|Dihydrofolate_reductase|DFRB	1	237	2	19	8.01688	0.160338	39.9	40
MEG_2565|Drugs|Trimethoprim|Dihydrofolate_reductase|DFRB	1	237	2	19	8.01688	0.160338	41	40
MEG_2567|Drugs|Trimethoprim|Dihydrofolate_reductase|DFRB	1	237	2	19	8.01688	0.160338	37.3	40
MEG_2569|Drugs|Trimethoprim|Dihydrofolate_reductase|DFRB	1	237	2	19	8.01688	0.160338	41	0
MEG_2572|Drugs|Trimethoprim|Dihydrofolate_reductase|DFRC|RequiresSNPConfirmation	1	486	2	19	3.90947	0.0781893	41	0
MEG_2573|Drugs|Trimethoprim|Dihydrofolate_reductase|DFRC|RequiresSNPConfirmation	1	486	2	19	3.90947	0.0781893	40.9	0
MEG_2575|Drugs|Trimethoprim|Dihydrofolate_reductase|DFRD	1	489	2	19	3.88548	0.0777096	40.5	0
MEG_2576|Drugs|Trimethoprim|Dihydrofolate_reductase|DFRD	1	520	2	21	4.03846	0.0769231	40	0
MEG_2578|Drugs|Trimethoprim|Dihydrofolate_reductase|DFRF	1	495	2	22	4.44444	0.0868687	41	52
MEG_2580|Drugs|Trimethoprim|Dihydrofolate_reductase|DFRI	1	576	2	19	3.29861	0.0659722	40.9	40
MEG_2584|Drugs|betalactams|Class_C_betalactamases|DHA	1	1140	4	38	3.33333	0.0666667	40.1	0
MEG_2585|Drugs|betalactams|Class_C_betalactamases|DHA	1	1140	2	19	1.66667	0.0333333	40.6	0
MEG_2586|Drugs|betalactams|Class_C_betalactamases|DHA	1	1140	2	19	1.66667	0.0333333	41	0
MEG_2587|Drugs|betalactams|Class_C_betalactamases|DHA	1	1140	4	38	3.33333	0.0666667	37.3	0
MEG_2589|Drugs|betalactams|Class_C_betalactamases|DHA	1	1140	2	19	1.66667	0.0333333	41	0
MEG_2590|Drugs|betalactams|Class_C_betalactamases|DHA	1	1140	6	44	3.85965	0.1	40.2	0
MEG_2591|Drugs|betalactams|Class_C_betalactamases|DHA	1	1140	4	38	3.33333	0.0666667	40.2	0
MEG_2592|Drugs|betalactams|Class_C_betalactamases|DHA	1	1140	4	38	3.33333	0.0666667	38	0
MEG_2593|Drugs|betalactams|Class_C_betalactamases|DHA	1	1140	2	19	1.66667	0.0333333	39.8	0
MEG_2594|Drugs|betalactams|Class_C_betalactamases|DHA	1	1140	6	57	5	0.1	40.9	0
MEG_2596|Drugs|betalactams|Class_C_betalactamases|DHA	1	1140	6	57	5	0.1	40.2	13.3
MEG_2597|Drugs|betalactams|Class_C_betalactamases|DHA	1	1140	2	19	1.66667	0.0333333	41	0
MEG_2598|Drugs|betalactams|Class_C_betalactamases|DHA	1	1140	2	19	1.66667	0.0333333	39.9	0
MEG_2600|Drugs|betalactams|Class_C_betalactamases|DHA	1	1140	2	19	1.66667	0.0333333	41	0
MEG_2601|Drugs|betalactams|Class_C_betalactamases|DHA	1	1140	2	19	1.66667	0.0333333	40.7	0
MEG_2603|Drugs|betalactams|Class_C_betalactamases|DHA	1	1140	2	19	1.66667	0.0333333	35.8	0
MEG_2605|Drugs|betalactams|Class_C_betalactamases|DHA	1	1140	4	29	2.54386	0.0684211	40.9	43
MEG_2606|Drugs|betalactams|Class_C_betalactamases|DHA	1	1140	8	76	6.66667	0.133333	41	30
MEG_2607|Drugs|betalactams|Class_C_betalactamases|DHA	1	1140	2	19	1.66667	0.0333333	41	0
MEG_2609|Drugs|betalactams|Class_C_betalactamases|DHA	1	1140	2	19	1.66667	0.0333333	40.9	0
MEG_2611|Drugs|betalactams|Class_C_betalactamases|DHA	1	1140	2	20	1.75439	0.0350877	41	46
MEG_2613|Drugs|betalactams|Class_C_betalactamases|DHA	1	1140	2	19	1.66667	0.0333333	39.1	0
MEG_2614|Drugs|Phenicol|Phenicol_resistance_MFS_efflux_pumps|DHAP	1	1188	4	38	3.19865	0.0639731	40.8	40
MEG_2616|Drugs|Trimethoprim|Dihydrofolate_reductase|DHFR|RequiresSNPConfirmation	1	498	2	19	3.81526	0.0763052	40.4	0
MEG_2618|Drugs|Trimethoprim|Dihydrofolate_reductase|DHFR|RequiresSNPConfirmation	1	474	2	23	4.85232	0.0907173	40.9	0
MEG_2623|Drugs|Trimethoprim|Dihydrofolate_reductase|DHFR|RequiresSNPConfirmation	1	474	4	39	8.22785	0.164557	40.7	23
MEG_2626|Drugs|Trimethoprim|Dihydrofolate_reductase|DHFR|RequiresSNPConfirmation	1	510	3	21	4.11765	0.115686	40.5	0
MEG_2627|Drugs|Trimethoprim|Dihydrofolate_reductase|DHFR|RequiresSNPConfirmation	1	558	4	38	6.81004	0.136201	41	40
MEG_2631|Drugs|Trimethoprim|Dihydrofolate_reductase|DHFR|RequiresSNPConfirmation	1	498	2	19	3.81526	0.0763052	41	40
MEG_2633|Drugs|Trimethoprim|Dihydrofolate_reductase|DHFR|RequiresSNPConfirmation	1	474	2	19	4.00844	0.0801688	39.5	0
MEG_2636|Drugs|Trimethoprim|Dihydrofolate_reductase|DHFR|RequiresSNPConfirmation	1	570	2	19	3.33333	0.0666667	40.1	0
MEG_2639|Drugs|Trimethoprim|Dihydrofolate_reductase|DHFR|RequiresSNPConfirmation	1	474	2	21	4.43038	0.0886076	40.2	0
MEG_2641|Drugs|Trimethoprim|Dihydrofolate_reductase|DHFR|RequiresSNPConfirmation	1	522	2	19	3.63985	0.0727969	40.9	0
MEG_2646|Drugs|Trimethoprim|Dihydrofolate_reductase|DHFR|RequiresSNPConfirmation	1	474	3	24	5.06329	0.139241	40.5	0
MEG_2647|Drugs|Trimethoprim|Dihydrofolate_reductase|DHFRIII|RequiresSNPConfirmation	1	489	2	20	4.08998	0.0817996	41	46
MEG_2648|Drugs|betalactams|Class_B_betalactamases|DHT	1	909	8	79	8.69087	0.171617	40.9	41.5
MEG_2650|Metals|Multi-metal_resistance|Multi-metal_resistance_protein|DMEF	1	1149	17	114	9.92167	0.306353	40.1	41
MEG_2651|Metals|Multi-metal_resistance|Multi-metal_resistance_protein|DMEF	1	972	18	158	16.2551	0.369342	40.8	43
MEG_2653|Metals|Copper_resistance|Copper_resistance_protein|DNAK	1	1878	16	178	9.47817	0.201278	41	0
MEG_2654|Metals|Copper_resistance|Copper_resistance_protein|DNAK	1	1878	20	284	15.1225	0.28115	40.4	0
MEG_2657|Multi-compound|Biocide_and_metal_resistance|Biocide_and_metal_resistance_protein|DPR	1	519	2	19	3.66089	0.0732177	32.4	0
MEG_2660|Multi-compound|Biocide_and_metal_resistance|Biocide_and_metal_resistance_protein|DPR	1	519	2	19	3.66089	0.0732177	37.2	0
MEG_2662|Multi-compound|Biocide_and_metal_resistance|Biocide_and_metal_resistance_protein|DPR	1	519	2	19	3.66089	0.0732177	34.9	0
MEG_2663|Multi-compound|Biocide_and_metal_resistance|Biocide_and_metal_resistance_protein|DPSA	1	489	2	19	3.88548	0.0777096	41	0
MEG_2664|Multi-compound|Biocide_and_metal_resistance|Biocide_and_metal_resistance_protein|DPSA	1	489	2	19	3.88548	0.0777096	41	0
MEG_2665|Multi-compound|Biocide_and_metal_resistance|Biocide_and_metal_resistance_protein|DPSA	1	489	2	93	19.0184	0.374233	38.3	1
MEG_2666|Multi-compound|Biocide_and_metal_resistance|Biocide_and_metal_resistance_protein|DPSA	1	489	16	123	25.1534	1.68098	39.9	28.4
MEG_2667|Multi-compound|Biocide_and_metal_resistance|Biocide_and_metal_resistance_protein|DPSA	1	489	2	19	3.88548	0.0777096	41	0
MEG_2668|Multi-compound|Biocide_and_metal_resistance|Biocide_and_metal_resistance_protein|DPSA	1	489	4	56	11.4519	0.229039	40.9	0
MEG_2669|Multi-compound|Biocide_and_metal_resistance|Biocide_and_metal_resistance_protein|DPSA	1	489	2	19	3.88548	0.0777096	40.1	0
MEG_2670|Drugs|Multi-drug_resistance|Multi-drug_ABC_efflux_pumps|DRRA	1	882	2	19	2.1542	0.0430839	41	40
MEG_2673|Metals|Multi-metal_resistance|Multi-metal_resistance_protein|DSBA	1	627	2	20	3.18979	0.0637959	40.7	0
MEG_2680|Metals|Multi-metal_resistance|Multi-metal_resistance_protein|DSBA	1	627	2	21	3.34928	0.0669856	40.8	0
MEG_2682|Metals|Multi-metal_resistance|Multi-metal_resistance_protein|DSBA	1	627	2	20	3.18979	0.0637959	41	0
MEG_2684|Metals|Multi-metal_resistance|Multi-metal_resistance_protein|DSBA	1	627	4	41	6.53907	0.130781	39.8	0
MEG_2685|Metals|Multi-metal_resistance|Multi-metal_resistance_protein|DSBA	1	627	2	20	3.18979	0.0637959	40.7	0
MEG_2687|Metals|Multi-metal_resistance|Multi-metal_resistance_protein|DSBA	1	627	2	20	3.18979	0.0637959	38.5	0
MEG_2689|Metals|Multi-metal_resistance|Multi-metal_resistance_protein|DSBB	1	537	4	38	7.07635	0.141527	40.8	20
MEG_2690|Metals|Multi-metal_resistance|Multi-metal_resistance_protein|DSBB	1	531	4	38	7.15631	0.143126	40.7	0
MEG_2691|Metals|Multi-metal_resistance|Multi-metal_resistance_protein|DSBC	1	708	6	59	8.33333	0.166667	41	0
MEG_2692|Metals|Multi-metal_resistance|Multi-metal_resistance_protein|DSBC	1	711	4	39	5.48523	0.109705	40.8	0
MEG_2693|Drugs|Multi-drug_resistance|Multi-drug_ABC_efflux_pumps|EATAV|RequiresSNPConfirmation	1	1503	2	19	1.26414	0.0252828	41	0
MEG_2694|Drugs|Multi-drug_resistance|Multi-drug_ABC_efflux_pumps|EATAV|RequiresSNPConfirmation	1	1503	4	38	2.52828	0.0505655	40.3	0
MEG_2695|Drugs|betalactams|Class_B_betalactamases|EBR	1	708	2	19	2.68362	0.0536723	41	40
MEG_2696|Drugs|betalactams|Class_B_betalactamases|EBR	1	708	6	58	8.19209	0.163842	39.7	0
MEG_2697|Biocides|Multi-biocide_resistance|Multi-biocide_SMR_efflux_pump|EBRA	1	318	2	19	5.97484	0.119497	40.7	40
MEG_2701|Biocides|Acid_resistance|Acid_resistance_protein|EEFA	1	1125	19	172	15.2889	0.383111	40.3	47.1
MEG_2703|Drugs|betalactams|Class_B_betalactamases|EFM	1	909	6	40	4.40044	0.127613	41	42
MEG_2704|Multi-compound|Drug_and_biocide_resistance|Drug_and_biocide_MFS_efflux_pumps|EFMA	1	1287	4	39	3.0303	0.0606061	40.7	43
MEG_2705|Multi-compound|Drug_and_biocide_resistance|Drug_and_biocide_MFS_efflux_pumps|EFPA	1	1593	20	185	11.6133	0.247332	40	44.2
MEG_2706|Multi-compound|Drug_and_biocide_resistance|Drug_and_biocide_ABC_efflux_pumps|EFRA	1	1457	7	42	2.88264	0.0919698	40.8	0
MEG_2707|Multi-compound|Drug_and_biocide_resistance|Drug_and_biocide_ABC_efflux_pumps|EFRB	1	1086	11	104	9.57643	0.20442	38	43.9
MEG_2708|Drugs|betalactams|Class_B_betalactamases|ELM	1	942	2	19	2.01699	0.0403397	41	32
MEG_2709|Drugs|Mycobacterium_tuberculosis-specific_Drug|Ethambutol_resistant_arabinosyltransferase|EMBA|RequiresSNPConfirmation	1	3285	30	237	7.21461	0.178691	40.3	0
MEG_2710|Drugs|Mycobacterium_tuberculosis-specific_Drug|Ethambutol_resistant_arabinosyltransferase|EMBB|RequiresSNPConfirmation	1	3297	28	275	8.34092	0.166212	40.8	0
MEG_2711|Drugs|Mycobacterium_tuberculosis-specific_Drug|Ethambutol_resistant_arabinosyltransferase|EMBB|RequiresSNPConfirmation	1	3297	36	310	9.40249	0.213831	40.3	2.22
MEG_2712|Drugs|Mycobacterium_tuberculosis-specific_Drug|Ethambutol_resistant_arabinosyltransferase|EMBC|RequiresSNPConfirmation	1	3285	20	178	5.41857	0.119026	40.9	43
MEG_2713|Drugs|Mycobacterium_tuberculosis-specific_Drug|Ethambutol_resistant_arabinosyltransferase|EMBR|RequiresSNPConfirmation	1	1167	4	38	3.25621	0.0651243	41	40
MEG_2714|Biocides|Quaternary_Ammonium_Compounds_(QACs)_resistance|QAC_efflux_pump|EMEA	1	1182	4	21	1.77665	0.0659898	41	43
MEG_2715|Biocides|Multi-biocide_resistance|Multi-biocide_RND_efflux_pump|EMHA	1	1158	270	1053	90.9326	19.0345	39.9	52
MEG_2716|Biocides|Multi-biocide_resistance|Multi-biocide_RND_efflux_pump|EMHB	1	3165	1881	3085	97.4724	65.6961	39.9	44.7
MEG_2717|Multi-compound|Drug_and_biocide_resistance|Drug_and_biocide_RND_efflux_pumps|EMHC	1	1461	492	1399	95.7563	36.2088	40.1	44.2
MEG_2718|Multi-compound|Drug_and_biocide_resistance|Drug_and_biocide_RND_efflux_pumps|EMHC	1	1461	726	1395	95.4825	60.295	40	47.4
MEG_2719|Biocides|Multi-biocide_resistance|Multi-biocide_RND_efflux_regulator|EMHR	1	633	131	418	66.0348	15.1991	40.1	51.7
MEG_2720|Biocides|Multi-biocide_resistance|Multi-biocide_MATE_efflux_pump|EMMDR	1	1389	2	19	1.36789	0.0273578	41	40
MEG_2721|Multi-compound|Drug_and_biocide_resistance|Drug_and_biocide_MFS_efflux_pumps|EMRA	1	1173	4	38	3.23956	0.0647911	41	0
MEG_2722|Multi-compound|Drug_and_biocide_resistance|Drug_and_biocide_MFS_efflux_pumps|EMRA	1	1173	2	19	1.61978	0.0323956	40.9	0
MEG_2723|Multi-compound|Drug_and_biocide_resistance|Drug_and_biocide_MFS_efflux_pumps|EMRASM	1	1182	81	462	39.0863	2.06684	40	43.6
MEG_2724|Multi-compound|Drug_and_biocide_resistance|Drug_and_biocide_MFS_efflux_pumps|EMRB	1	1539	8	150	9.74659	0.148148	37.1	0
MEG_2725|Multi-compound|Drug_and_biocide_resistance|Drug_and_biocide_MFS_efflux_pumps|EMRB	1	1539	11	97	6.30279	0.138402	39.7	0
MEG_2726|Multi-compound|Drug_and_biocide_resistance|Drug_and_biocide_MFS_efflux_pumps|EMRBSM	1	1587	58	518	32.6402	1.3995	40.2	44.7
MEG_2727|Multi-compound|Drug_and_biocide_resistance|Drug_and_biocide_MFS_efflux_pumps|EMRCSM	1	1494	62	433	28.9826	0.991299	40.7	44.5
MEG_2728|Multi-compound|Drug_and_biocide_resistance|Drug_and_biocide_MFS_efflux_pumps|EMRD	1	1140	4	40	3.50877	0.0692982	40.2	43
MEG_2729|Multi-compound|Drug_and_biocide_resistance|Drug_and_biocide_MFS_efflux_pumps|EMRD	1	1191	15	137	11.5029	0.244332	40.9	0
MEG_2730|Multi-compound|Drug_and_biocide_resistance|Drug_and_biocide_MFS_efflux_pumps|EMRD	1	1185	15	135	11.3924	0.243038	40	0
MEG_2731|Drugs|Multi-drug_resistance|Multi-drug_SMR_efflux_regulator|EMRE	1	333	16	115	34.5345	0.936937	40.7	43
MEG_2732|Multi-compound|Drug_and_biocide_resistance|Drug_and_biocide_MFS_efflux_pumps|EMRK	1	1164	7	72	6.18557	0.135739	40.9	0
MEG_2733|Multi-compound|Drug_and_biocide_resistance|Drug_and_biocide_MFS_efflux_pumps|EMRK	1	1056	6	70	6.62879	0.132576	40.9	0
MEG_2735|Multi-compound|Drug_and_biocide_resistance|Drug_and_biocide_MFS_efflux_regulator|EMRRSM	1	444	11	72	16.2162	0.47973	40.7	42.2
MEG_2738|Drugs|MLS|23S_rRNA_methyltransferases|EMTA	1	1026	2	19	1.85185	0.037037	41	40
MEG_2739|Drugs|Cationic_antimicrobial_peptides|Lipid_A_modification|EPTA	1	1644	15	128	7.78589	0.184307	40.9	42.9
MEG_2740|Drugs|MLS|Macrolide_esterases|EREA	1	1257	2	19	1.51154	0.0302307	40.6	40
MEG_2752|Drugs|MLS|Macrolide_esterases|EREB	1	1260	2	20	1.5873	0.031746	33.1	0
MEG_2754|Drugs|MLS|Macrolide_esterases|ERED	1	1227	4	41	3.34148	0.0668297	38	49
MEG_2755|Drugs|MLS|23S_rRNA_methyltransferases|ERM	1	969	4	39	4.02477	0.0804954	40.1	43
MEG_2756|Drugs|MLS|23S_rRNA_methyltransferases|ERM	1	801	2	20	2.49688	0.0499376	41	46
MEG_2757|Drugs|MLS|23S_rRNA_methyltransferases|ERM	1	846	2	21	2.48227	0.0496454	41	21
MEG_2759|Drugs|MLS|23S_rRNA_methyltransferases|ERM	1	1161	16	125	10.7666	0.270457	40.9	43.8
MEG_2762|Drugs|MLS|23S_rRNA_methyltransferases|ERM	1	756	8	76	10.0529	0.201058	40.9	30
MEG_2763|Drugs|MLS|23S_rRNA_methyltransferases|ERM	1	936	16	94	10.0427	0.348291	39.3	42.3
MEG_2764|Drugs|MLS|23S_rRNA_methyltransferases|ERM	1	417	2	19	4.55635	0.0911271	40.8	0
MEG_2765|Drugs|MLS|23S_rRNA_methyltransferases|ERM	1	732	4	39	5.32787	0.106557	40.6	43
MEG_2767|Drugs|MLS|23S_rRNA_methyltransferases|ERM	1	813	2	20	2.46002	0.0492005	40.1	46
MEG_2768|Drugs|MLS|23S_rRNA_methyltransferases|ERM	1	741	6	44	5.93792	0.156545	40.9	42
MEG_2769|Drugs|MLS|23S_rRNA_methyltransferases|ERM	1	756	2	19	2.51323	0.0502646	41	0
MEG_2770|Drugs|MLS|23S_rRNA_methyltransferases|ERM	1	738	8	77	10.4336	0.207317	40.8	40
MEG_2771|Drugs|MLS|23S_rRNA_methyltransferases|ERM	1	732	10	101	13.7978	0.281421	40.6	43.4
MEG_2772|Drugs|MLS|23S_rRNA_methyltransferases|ERM	1	915	2	19	2.0765	0.0415301	40.9	40
MEG_2773|Drugs|MLS|23S_rRNA_methyltransferases|ERM	1	855	2	19	2.22222	0.0444444	41	40
MEG_2775|Drugs|MLS|23S_rRNA_methyltransferases|ERM32	1	843	2	19	2.25386	0.0450771	41	0
MEG_2776|Drugs|MLS|23S_rRNA_methyltransferases|ERM32	1	843	4	39	4.62633	0.0925267	41	0
MEG_2778|Drugs|MLS|23S_rRNA_methyltransferases|ERM41	1	522	2	19	3.63985	0.0727969	41	0
MEG_2779|Drugs|MLS|23S_rRNA_methyltransferases|ERM42	1	906	2	20	2.20751	0.0441501	41	0
MEG_2780|Drugs|MLS|23S_rRNA_methyltransferases|ERM42	1	906	2	20	2.20751	0.0441501	40.7	0
MEG_2781|Drugs|MLS|23S_rRNA_methyltransferases|ERM42	1	912	2	20	2.19298	0.0438596	41	0
MEG_2785|Drugs|MLS|23S_rRNA_methyltransferases|ERMA	1	732	2	19	2.59563	0.0519126	41	0
MEG_2787|Drugs|MLS|23S_rRNA_methyltransferases|ERMA	1	732	2	19	2.59563	0.0519126	41	40
MEG_2789|Drugs|MLS|23S_rRNA_methyltransferases|ERMB	1	738	2	19	2.57453	0.0514905	40.4	0
MEG_2790|Drugs|MLS|23S_rRNA_methyltransferases|ERMB	1	738	2	20	2.71003	0.0542005	41	46
MEG_2798|Drugs|MLS|23S_rRNA_methyltransferases|ERMB	1	735	6	64	8.70748	0.17415	41	48.7
MEG_2800|Drugs|MLS|23S_rRNA_methyltransferases|ERMB	1	645	2	19	2.94574	0.0589147	41	0
MEG_2804|Drugs|MLS|23S_rRNA_methyltransferases|ERMB	1	738	2	19	2.57453	0.0514905	41	0
MEG_2818|Drugs|MLS|23S_rRNA_methyltransferases|ERMC	1	735	2	26	3.53741	0.0707483	39.4	0
MEG_2826|Drugs|MLS|23S_rRNA_methyltransferases|ERME	1	1113	8	76	6.82839	0.136568	40.9	0
MEG_2827|Drugs|MLS|23S_rRNA_methyltransferases|ERME	1	1146	10	95	8.2897	0.165794	38.6	0
MEG_2830|Drugs|MLS|23S_rRNA_methyltransferases|ERMF	1	801	2	19	2.37203	0.0474407	41	0
MEG_2832|Drugs|MLS|23S_rRNA_methyltransferases|ERMF	1	813	2	20	2.46002	0.0492005	40.5	0
MEG_2835|Drugs|MLS|23S_rRNA_methyltransferases|ERMG	1	735	2	19	2.58503	0.0517007	41	0
MEG_2837|Drugs|MLS|23S_rRNA_methyltransferases|ERMH	1	900	8	78	8.66667	0.171111	40.5	40
MEG_2838|Drugs|MLS|23S_rRNA_methyltransferases|ERMN	1	876	11	65	7.42009	0.243151	40.6	42.2
MEG_2839|Drugs|MLS|23S_rRNA_methyltransferases|ERMO	1	780	4	40	5.12821	0.1	40.9	40
MEG_2840|Drugs|MLS|23S_rRNA_methyltransferases|ERMO	1	783	11	96	12.2605	0.269476	39.7	41.1
MEG_2841|Drugs|MLS|23S_rRNA_methyltransferases|ERMQ	1	774	6	57	7.36434	0.147287	41	0
MEG_2842|Drugs|MLS|23S_rRNA_methyltransferases|ERMQ	1	787	4	38	4.82846	0.0965693	39.2	0
MEG_2843|Drugs|MLS|23S_rRNA_methyltransferases|ERMR	1	1023	2	22	2.15054	0.0430108	39.5	58
MEG_2845|Drugs|MLS|23S_rRNA_methyltransferases|ERMS	1	960	9	79	8.22917	0.208333	41	51.3
MEG_2849|Drugs|MLS|23S_rRNA_methyltransferases|ERMU	1	840	2	19	2.2619	0.0452381	41	0
MEG_2850|Drugs|MLS|23S_rRNA_methyltransferases|ERMU	1	837	2	19	2.27001	0.0454002	34.8	0
MEG_2851|Drugs|MLS|23S_rRNA_methyltransferases|ERMV	1	780	10	98	12.5641	0.25	40.2	0
MEG_2852|Drugs|MLS|23S_rRNA_methyltransferases|ERMV	1	793	10	96	12.1059	0.242119	39.8	0
MEG_2853|Drugs|MLS|23S_rRNA_methyltransferases|ERMV	1	1300	12	127	9.76923	0.195385	40.9	10
MEG_2854|Drugs|MLS|23S_rRNA_methyltransferases|ERMX	1	855	4	38	4.44444	0.0888889	39.6	0
MEG_2855|Drugs|MLS|23S_rRNA_methyltransferases|ERMX	1	762	2	22	2.88714	0.0538058	41	0
MEG_2856|Drugs|MLS|23S_rRNA_methyltransferases|ERMX	1	855	2	19	2.22222	0.0444444	41	0
MEG_2857|Drugs|MLS|23S_rRNA_methyltransferases|ERMX	1	855	4	39	4.5614	0.0912281	41	0
MEG_2859|Drugs|MLS|23S_rRNA_methyltransferases|ERMX	1	855	2	19	2.22222	0.0444444	41	0
MEG_2860|Drugs|MLS|23S_rRNA_methyltransferases|ERMX	1	855	2	19	2.22222	0.0444444	41	40
MEG_2861|Drugs|MLS|23S_rRNA_methyltransferases|ERMX	1	762	2	19	2.49344	0.0498688	41	0
MEG_2862|Drugs|betalactams|Class_A_betalactamases|ERP	1	882	11	82	9.29705	0.238095	40.2	40
MEG_2863|Drugs|betalactams|Class_B_betalactamases|ESP	1	873	6	57	6.52921	0.130584	40.8	40
MEG_2864|Drugs|Phenicol|Chloramphenicol_hydrolase|ESTD	1	927	5	41	4.42287	0.108954	40.3	47.2
MEG_2865|Drugs|Phenicol|Chloramphenicol_hydrolase|ESTD	1	933	4	42	4.50161	0.0857449	41	40
MEG_2866|Drugs|Mycobacterium_tuberculosis-specific_Drug|Ethionamide-resistant_mutant|ETHA|RequiresSNPConfirmation	1	1470	10	96	6.53061	0.130612	41	0
MEG_2867|Biocides|Acid_resistance|Acid_resistance_regulator|EVGA	1	615	2	21	3.41463	0.0682927	41	52
MEG_2868|Multi-compound|Drug_and_biocide_resistance|Drug_and_biocide_MFS_efflux_regulator|EVGS	1	3594	6	61	1.69727	0.0339455	39.4	0
MEG_2869|Multi-compound|Drug_and_biocide_resistance|Drug_and_biocide_MFS_efflux_regulator|EVGS	1	3594	4	39	1.08514	0.0217028	39.8	0
MEG_2870|Multi-compound|Drug_and_biocide_resistance|Drug_and_biocide_MFS_efflux_regulator|EVGS	1	3594	5	39	1.08514	0.0267112	40.4	40
MEG_2872|Drugs|betalactams|Class_A_betalactamases|EXO	1	945	10	95	10.0529	0.201058	41	40
MEG_2873|Biocides|Phenolic_compound_resistance|Triclosan-resistant_mutation|FABG|RequiresSNPConfirmation	1	735	28	87	11.8367	1.64354	40.1	44.9
MEG_2875|Biocides|Phenolic_compound_resistance|Phenolic_resistance_protein|FABI	1	789	12	183	23.1939	0.496831	39.9	41.8
MEG_2878|Biocides|Phenolic_compound_resistance|Phenolic_resistance_protein|FABV	1	900	4	39	4.33333	0.0866667	41	43
MEG_2879|Biocides|Phenolic_compound_resistance|Phenolic_resistance_protein|FABV	1	297	2	19	6.39731	0.127946	40.6	40
MEG_2880|Drugs|Elfamycins|Elfamycin_efflux_pumps|FACT	1	1680	23	187	11.131	0.26369	40.8	39.8
MEG_2883|Multi-compound|Drug_and_biocide_resistance|Drug_and_biocide_MFS_efflux_pumps|FARA	1	1185	2	19	1.60338	0.0320675	41	0
MEG_2884|Multi-compound|Drug_and_biocide_resistance|Drug_and_biocide_MFS_efflux_pumps|FARA	1	1155	4	39	3.37662	0.0675325	41	23
MEG_2885|Multi-compound|Drug_and_biocide_resistance|Drug_and_biocide_MFS_efflux_pumps|FARB	1	1524	13	107	7.021	0.183727	39.5	37.9
MEG_2886|Multi-compound|Drug_and_biocide_resistance|Drug_and_biocide_MFS_efflux_pumps|FARB	1	1527	6	59	3.86379	0.0772757	40.3	28.7
MEG_2887|Multi-compound|Drug_and_biocide_resistance|Drug_and_biocide_MFS_efflux_regulator|FARR	1	441	4	38	8.61678	0.172336	41	40
MEG_2888|Metals|Multi-metal_resistance|Multi-metal_ABC_efflux_pumps|FBPA	1	999	2	19	1.9019	0.038038	41	40
MEG_2889|Metals|Multi-metal_resistance|Multi-metal_ABC_efflux_pumps|FBPB	1	1521	8	63	4.14201	0.101249	40.6	11.5
MEG_2890|Metals|Multi-metal_resistance|Multi-metal_ABC_efflux_pumps|FBPB	1	1422	8	62	4.36006	0.106892	40.7	0
MEG_2891|Metals|Multi-metal_resistance|Multi-metal_ABC_efflux_pumps|FBPC	1	1071	6	58	5.4155	0.107376	39.9	13.3
MEG_2892|Metals|Multi-metal_resistance|Multi-metal_ABC_efflux_pumps|FBPC	1	1056	6	60	5.68182	0.125	38.5	0
MEG_2893|Metals|Multi-metal_resistance|Multi-metal_ABC_efflux_pumps|FECD	1	957	7	65	6.79206	0.155695	40.7	0
MEG_2894|Metals|Multi-metal_resistance|Multi-metal_ABC_efflux_pumps|FECD	1	957	7	65	6.79206	0.155695	39.8	0
MEG_2895|Metals|Multi-metal_resistance|Multi-metal_ABC_efflux_pumps|FECD	1	957	6	67	7.00104	0.140021	41	0
MEG_2896|Metals|Multi-metal_resistance|Multi-metal_ABC_efflux_pumps|FECE	1	768	4	27	3.51562	0.117188	40.5	0
MEG_2897|Metals|Multi-metal_resistance|Multi-metal_ABC_efflux_pumps|FECE	1	768	4	44	5.72917	0.114583	40.1	0
MEG_2898|Multi-compound|Biocide_and_metal_resistance|Biocide_and_metal_ABC_efflux_pumps|FETA	1	678	2	19	2.80236	0.0560472	40.7	40
MEG_2901|Multi-compound|Drug_and_biocide_resistance|Drug_and_biocide_MFS_efflux_pumps|FEXA	1	1428	4	234	16.3866	0.177171	40.2	0
MEG_2902|Multi-compound|Drug_and_biocide_resistance|Drug_and_biocide_MFS_efflux_pumps|FEXA	1	1428	2	19	1.33053	0.0266106	41	0
MEG_2903|Multi-compound|Drug_and_biocide_resistance|Drug_and_biocide_MFS_efflux_pumps|FEXA	1	1428	6	361	25.2801	0.289916	40.3	0
MEG_2904|Multi-compound|Drug_and_biocide_resistance|Drug_and_biocide_MFS_efflux_pumps|FEXA	1	1428	7	445	31.1625	0.384454	40.5	0
MEG_2905|Multi-compound|Drug_and_biocide_resistance|Drug_and_biocide_MFS_efflux_pumps|FEXA	1	1441	7	281	19.5003	0.239417	40.6	0
MEG_2906|Drugs|Phenicol|Phenicol_resistance_MFS_efflux_pumps|FEXB	1	1410	6	57	4.04255	0.0808511	40.9	40
MEG_2908|Drugs|betalactams|Class_B_betalactamases|FIA	1	750	10	57	7.6	0.266667	40.9	42.3
MEG_2909|Metals|Multi-metal_resistance|Multi-metal_resistance_protein|FIEF	1	903	12	88	9.74529	0.252492	40	33.3
MEG_2910|Drugs|betalactams|Class_B_betalactamases|FIM	1	789	2	20	2.53485	0.0506971	40.9	46
MEG_2911|Drugs|Phenicol|Phenicol_resistance_MFS_efflux_pumps|FLOR	1	1215	7	367	30.2058	0.413169	38.1	0
MEG_2912|Drugs|Phenicol|Phenicol_resistance_MFS_efflux_pumps|FLOR	1	1215	8	76	6.25514	0.125103	40.8	30
MEG_2913|Drugs|Phenicol|Phenicol_resistance_MFS_efflux_pumps|FLOR	1	1215	9	292	24.0329	0.764609	40.5	0
MEG_2914|Drugs|Phenicol|Phenicol_resistance_MFS_efflux_pumps|FLOR	1	1215	4	99	8.14815	0.121811	39	0
MEG_2915|Drugs|Phenicol|Phenicol_resistance_MFS_efflux_pumps|FLOR	1	1215	8	425	34.9794	0.553909	39.2	0
MEG_2916|Drugs|Phenicol|Phenicol_resistance_MFS_efflux_pumps|FLOR	1	1215	4	344	28.3128	0.470782	37.2	0
MEG_2917|Drugs|Phenicol|Phenicol_resistance_MFS_efflux_pumps|FLOR	1	1215	8	579	47.6543	0.711111	37	0
MEG_2918|Drugs|Phenicol|Phenicol_resistance_MFS_efflux_pumps|FLOR	1	1215	5	416	34.2387	0.359671	40.6	0
MEG_2919|Drugs|Phenicol|Phenicol_resistance_MFS_efflux_pumps|FLOR	1	1215	10	546	44.9383	1.00494	40.1	0
MEG_2920|Drugs|Phenicol|Phenicol_resistance_MFS_efflux_pumps|FLOR	1	1215	21	1114	91.6872	2.21481	39	0
MEG_2921|Drugs|Phenicol|Phenicol_resistance_MFS_efflux_pumps|FLOR	1	1215	11	575	47.3251	1.0428	39.2	0
MEG_2922|Drugs|Phenicol|Phenicol_resistance_MFS_efflux_pumps|FLOR	1	1215	4	38	3.12757	0.0625514	39.6	0
MEG_2923|Drugs|Phenicol|Phenicol_resistance_MFS_efflux_pumps|FLOR	1	1215	15	975	80.2469	1.3572	39.6	0
MEG_2924|Drugs|Phenicol|Phenicol_resistance_MFS_efflux_pumps|FLOR	1	1215	5	274	22.5514	0.386831	39.2	0
MEG_2925|Drugs|Phenicol|Phenicol_resistance_MFS_efflux_pumps|FLOR	1	1215	9	438	36.0494	0.609053	39.3	0
MEG_2926|Drugs|Phenicol|Phenicol_resistance_MFS_efflux_pumps|FLOR	1	1215	7	318	26.1728	0.416461	39.7	0
MEG_2927|Drugs|Phenicol|Phenicol_resistance_MFS_efflux_pumps|FLOR	1	1215	15	966	79.5062	1.34403	38.9	0
MEG_2928|Drugs|Phenicol|Phenicol_resistance_MFS_efflux_pumps|FLOR	1	1215	13	863	71.0288	1.25597	37.5	0
MEG_2929|Drugs|Phenicol|Phenicol_resistance_MFS_efflux_pumps|FLOR	1	1125	4	266	23.6444	0.300444	39.9	0
MEG_2930|Drugs|Phenicol|Phenicol_resistance_MFS_efflux_pumps|FLOR	1	1224	12	435	35.5392	1	40.6	0
MEG_2931|Drugs|Phenicol|Phenicol_resistance_MFS_efflux_pumps|FLOR	1	1215	12	433	35.6379	1.04856	39.4	0
MEG_2932|Drugs|Aminoglycosides|16S_rRNA_methyltransferases|FMRO	1	879	25	164	18.6576	0.556314	40.5	42.1
MEG_2933|Drugs|Mycobacterium_tuberculosis-specific_Drug|Para-aminosalicylic_acid_resistant_mutant|FOLC|RequiresSNPConfirmation	1	1464	12	119	8.12842	0.161202	41	43
MEG_2935|Drugs|Sulfonamides|Sulfonamide-resistant_dihydropteroate_synthases|FOLP|RequiresSNPConfirmation	1	855	2	20	2.33918	0.0467836	40.6	46
MEG_2936|Drugs|Sulfonamides|Sulfonamide-resistant_dihydropteroate_synthases|FOLP|RequiresSNPConfirmation	1	822	10	95	11.5572	0.231144	40.6	40
MEG_2937|Drugs|Sulfonamides|Sulfonamide-resistant_dihydropteroate_synthases|FOLP|RequiresSNPConfirmation	1	1143	2	20	1.74978	0.0349956	41	46
MEG_2938|Drugs|Sulfonamides|Sulfonamide-resistant_dihydropteroate_synthases|FOLP|RequiresSNPConfirmation	1	852	10	96	11.2676	0.309859	40.6	42
MEG_2940|Drugs|Sulfonamides|Sulfonamide-resistant_dihydropteroate_synthases|FOLP|RequiresSNPConfirmation	1	1188	2	19	1.59933	0.0319865	32.2	40
MEG_2941|Drugs|Sulfonamides|Sulfonamide-resistant_dihydropteroate_synthases|FOLP|RequiresSNPConfirmation	1	912	13	102	11.1842	0.281798	40.9	44
MEG_2943|Drugs|Sulfonamides|Sulfonamide-resistant_dihydropteroate_synthases|FOLP|RequiresSNPConfirmation	1	876	2	19	2.16895	0.043379	41	40
MEG_2944|Drugs|Sulfonamides|Sulfonamide-resistant_dihydropteroate_synthases|FOLP|RequiresSNPConfirmation	1	885	11	79	8.92655	0.311864	40.6	46.8
MEG_2946|Drugs|Sulfonamides|Sulfonamide-resistant_dihydropteroate_synthases|FOLP|RequiresSNPConfirmation	1	843	6	58	6.88019	0.136418	41	40
MEG_2947|Drugs|Sulfonamides|Sulfonamide-resistant_dihydropteroate_synthases|FOLP|RequiresSNPConfirmation	1	795	2	20	2.51572	0.0503145	40.9	46
MEG_2950|Drugs|Sulfonamides|Sulfonamide-resistant_dihydropteroate_synthases|FOLP|RequiresSNPConfirmation	1	804	2	20	2.48756	0.0485075	40.4	40
MEG_2951|Drugs|Sulfonamides|Sulfonamide-resistant_dihydropteroate_synthases|FOLP|RequiresSNPConfirmation	1	804	2	19	2.36318	0.0472637	41	0
MEG_2952|Drugs|Sulfonamides|Sulfonamide-resistant_dihydropteroate_synthases|FOLP|RequiresSNPConfirmation	1	849	8	56	6.596	0.222615	40.7	47.5
MEG_2953|Drugs|Sulfonamides|Sulfonamide-resistant_dihydropteroate_synthases|FOLP|RequiresSNPConfirmation	1	858	5	39	4.54545	0.113054	40.1	16
MEG_2955|Drugs|Sulfonamides|Sulfonamide-resistant_dihydropteroate_synthases|FOLP|RequiresSNPConfirmation	1	894	2	20	2.23714	0.0447427	40.9	0
MEG_2956|Drugs|Sulfonamides|Sulfonamide-resistant_dihydropteroate_synthases|FOLP|RequiresSNPConfirmation	1	804	2	32	3.9801	0.079602	40.2	0
MEG_2957|Drugs|Sulfonamides|Sulfonamide-resistant_dihydropteroate_synthases|FOLP|RequiresSNPConfirmation	1	978	4	38	3.88548	0.0777096	40.9	40
MEG_2958|Drugs|Sulfonamides|Sulfonamide-resistant_dihydropteroate_synthases|FOLP|RequiresSNPConfirmation	1	852	67	376	44.1315	4.7007	39.7	47.2
MEG_2959|Drugs|Sulfonamides|Sulfonamide-resistant_dihydropteroate_synthases|FOLP|RequiresSNPConfirmation	1	849	2	20	2.35571	0.0471143	41	0
MEG_2961|Drugs|Sulfonamides|Sulfonamide-resistant_dihydropteroate_synthases|FOLP|RequiresSNPConfirmation	1	852	42	206	24.1784	1.3838	39.4	42.6
MEG_2962|Drugs|Sulfonamides|Sulfonamide-resistant_dihydropteroate_synthases|FOLP|RequiresSNPConfirmation	1	804	2	44	5.47264	0.109453	40.8	0
MEG_2963|Drugs|Sulfonamides|Sulfonamide-resistant_dihydropteroate_synthases|FOLP|RequiresSNPConfirmation	1	804	8	78	9.70149	0.19403	40.5	43
MEG_2965|Drugs|Sulfonamides|Sulfonamide-resistant_dihydropteroate_synthases|FOLP|RequiresSNPConfirmation	1	843	15	119	14.1163	0.349941	41	43.2
MEG_2967|Drugs|Sulfonamides|Sulfonamide-resistant_dihydropteroate_synthases|FOLP|RequiresSNPConfirmation	1	858	6	64	7.45921	0.149184	39.4	50.7
MEG_2969|Drugs|Sulfonamides|Sulfonamide-resistant_dihydropteroate_synthases|FOLP|RequiresSNPConfirmation	1	957	8	70	7.31452	0.16092	40.4	41.5
MEG_2970|Drugs|Sulfonamides|Sulfonamide-resistant_dihydropteroate_synthases|FOLP|RequiresSNPConfirmation	1	819	6	62	7.57021	0.151404	41	0
MEG_2971|Drugs|Sulfonamides|Sulfonamide-resistant_dihydropteroate_synthases|FOLP|RequiresSNPConfirmation	1	843	6	62	7.35469	0.147094	40.5	0
MEG_2972|Drugs|Sulfonamides|Sulfonamide-resistant_dihydropteroate_synthases|FOLP|RequiresSNPConfirmation	1	849	3	21	2.4735	0.0718492	40.5	0
MEG_2973|Drugs|Fosfomycin|Fosfomycin_phosphorylation|FOMA	1	801	11	84	10.4869	0.262172	40.3	40.5
MEG_2974|Drugs|Fosfomycin|Fosfomycin_phosphorylation|FOMB	1	993	2	21	2.1148	0.041289	41	0
MEG_2975|Drugs|Fosfomycin|Fosfomycin_phosphorylation|FOMB	1	980	4	41	4.18367	0.0836735	39.5	0
MEG_2976|Drugs|betalactams|Class_A_betalactamases|FONA	1	888	8	62	6.98198	0.175676	39.2	11.5
MEG_2977|Drugs|betalactams|Class_A_betalactamases|FONA	1	888	6	61	6.86937	0.137387	40.5	13.3
MEG_2978|Drugs|betalactams|Class_A_betalactamases|FONA	1	888	2	19	2.13964	0.0427928	34.8	0
MEG_2979|Drugs|betalactams|Class_A_betalactamases|FONA	1	888	10	101	11.3739	0.222973	40.6	0
MEG_2980|Drugs|betalactams|Class_A_betalactamases|FONA	1	888	2	19	2.13964	0.0427928	38.1	0
MEG_2981|Drugs|betalactams|Class_A_betalactamases|FONA	1	888	2	19	2.13964	0.0427928	40.8	0
MEG_2984|Drugs|Fosfomycin|Fosfomycin_thiol_transferases|FOSA	1	408	6	57	13.9706	0.279412	40.5	13.3
MEG_2986|Drugs|Fosfomycin|Fosfomycin_thiol_transferases|FOSA	1	417	1	33	7.91367	0.0791367	40.2	1
MEG_2987|Drugs|Fosfomycin|Fosfomycin_thiol_transferases|FOSA	1	420	4	72	17.1429	0.216667	40.8	0
MEG_2988|Drugs|Fosfomycin|Fosfomycin_thiol_transferases|FOSA	1	423	2	32	7.56501	0.1513	41	21
MEG_2989|Drugs|Fosfomycin|Fosfomycin_thiol_transferases|FOSA	1	408	8	61	14.951	0.379902	39.8	41.5
MEG_2990|Drugs|Fosfomycin|Fosfomycin_thiol_transferases|FOSA	1	582	3	21	3.60825	0.101375	37.4	44
MEG_2991|Drugs|Fosfomycin|Fosfomycin_thiol_transferases|FOSA	1	420	5	40	9.52381	0.235714	39.6	0
MEG_2993|Drugs|Fosfomycin|Fosfomycin_thiol_transferases|FOSA	1	420	7	73	17.381	0.380952	39.1	0
MEG_2995|Drugs|Fosfomycin|Fosfomycin_thiol_transferases|FOSA	1	420	6	67	15.9524	0.333333	40.3	0
MEG_2996|Drugs|Fosfomycin|Fosfomycin_thiol_transferases|FOSA	1	408	2	19	4.65686	0.0931373	40.9	0
MEG_2998|Drugs|Fosfomycin|Fosfomycin_thiol_transferases|FOSA	1	420	5	42	10	0.238095	40.8	26.4
MEG_2999|Drugs|Fosfomycin|Fosfomycin_thiol_transferases|FOSA	1	426	3	45	10.5634	0.260563	39.7	13.3
MEG_3001|Drugs|Fosfomycin|Fosfomycin_thiol_transferases|FOSA	1	420	8	73	17.381	0.402381	40.1	17.5
MEG_3002|Drugs|Fosfomycin|Fosfomycin_thiol_transferases|FOSA	1	433	5	69	15.9353	0.249423	40.4	0
MEG_3003|Drugs|Fosfomycin|Fosfomycin_thiol_transferases|FOSA	1	347	2	60	17.2911	0.345821	40.9	0
MEG_3005|Drugs|Fosfomycin|Fosfomycin_thiol_transferases|FOSB	1	420	2	19	4.52381	0.0904762	41	0
MEG_3009|Drugs|Fosfomycin|Fosfomycin_thiol_transferases|FOSB	1	420	2	19	4.52381	0.0904762	41	40
MEG_3017|Drugs|Fosfomycin|Fosfomycin_thiol_transferases|FOSC	1	549	2	21	3.82514	0.0765027	41	52
MEG_3029|Drugs|betalactams|Class_C_betalactamases|FOX	1	1149	3	84	7.3107	0.0905135	39.3	0
MEG_3030|Drugs|betalactams|Class_C_betalactamases|FOX	1	1140	6	58	5.08772	0.101754	40.1	0
MEG_3031|Drugs|betalactams|Class_C_betalactamases|FOX	1	1149	2	76	6.61445	0.0661445	40.1	0
MEG_3033|Drugs|betalactams|Class_C_betalactamases|FOX	1	1149	3	76	6.61445	0.0835509	40.7	0
MEG_3034|Drugs|betalactams|Class_C_betalactamases|FOX	1	1149	3	25	2.17581	0.0635335	40.9	0
MEG_3035|Drugs|betalactams|Class_C_betalactamases|FOX	1	1149	6	63	5.48303	0.105309	40.8	0
MEG_3036|Drugs|betalactams|Class_C_betalactamases|FOX	1	1149	2	47	4.09051	0.0409051	40.4	0
MEG_3037|Drugs|betalactams|Class_C_betalactamases|FOX	1	1149	4	39	3.39426	0.0678851	40.4	0
MEG_3038|Drugs|betalactams|Class_C_betalactamases|FOX	1	1149	6	97	8.44212	0.122715	40.2	0
MEG_3039|Drugs|betalactams|Class_C_betalactamases|FOX	1	1149	2	20	1.74064	0.0348129	40.9	0
MEG_3040|Drugs|betalactams|Class_C_betalactamases|FOX	1	1149	6	106	9.22541	0.132289	40.7	0
MEG_3041|Drugs|betalactams|Class_C_betalactamases|FOX	1	1149	10	99	8.61619	0.180157	40.3	0
MEG_3042|Drugs|betalactams|Class_C_betalactamases|FOX	1	1149	4	101	8.79025	0.109661	38.8	0
MEG_3044|Drugs|betalactams|Class_C_betalactamases|FOX	1	1183	4	39	3.2967	0.0659341	40.6	0
MEG_3045|Drugs|betalactams|Class_C_betalactamases|FOX	1	1159	6	63	5.43572	0.122519	39	0
MEG_3046|Drugs|betalactams|Class_C_betalactamases|FOX	1	1258	6	49	3.89507	0.09062	41	0
MEG_3047|Drugs|betalactams|Class_C_betalactamases|FOX	1	1193	11	143	11.9866	0.239732	40.9	0
MEG_3048|Drugs|betalactams|Class_A_betalactamases|FPH	1	867	6	57	6.57439	0.131488	41	40
MEG_3049|Metals|Multi-metal_resistance|Multi-metal_resistance_protein|FPTA	1	2163	100	1006	46.5095	1.61997	40.2	46.9
MEG_3050|Metals|Multi-metal_resistance|Multi-metal_resistance_protein|FPVA	1	2442	274	1337	54.7502	7.77928	39.9	0
MEG_3051|Metals|Multi-metal_resistance|Multi-metal_resistance_protein|FPVA	1	2448	293	1317	53.799	7.99224	40.1	4.76
MEG_3052|Drugs|betalactams|Class_A_betalactamases|FRI	1	897	2	19	2.11817	0.0423634	40.2	0
MEG_3053|Drugs|betalactams|Class_A_betalactamases|FRI	1	891	4	39	4.3771	0.0875421	41	43
MEG_3054|Drugs|betalactams|Class_A_betalactamases|FRI	1	885	7	40	4.51977	0.152542	41	30.3
MEG_3056|Drugs|betalactams|Class_A_betalactamases|FRI	1	885	2	19	2.14689	0.0429379	41	0
MEG_3057|Drugs|betalactams|Class_A_betalactamases|FRI	1	885	2	19	2.14689	0.0429379	40.9	0
MEG_3060|Drugs|betalactams|Class_A_betalactamases|FRI	1	885	2	19	2.14689	0.0429379	41	0
MEG_3061|Multi-compound|Biocide_and_metal_resistance|Biocide_and_metal_resistance_protein|FRNE	1	759	11	95	12.5165	0.275362	40.8	40
MEG_3062|Drugs|betalactams|Class_A_betalactamases|FTU	1	864	2	25	2.89352	0.0509259	41	40
MEG_3063|Metals|Iron_resistance|Iron_resistance_regulator|FURA	1	444	2	19	4.27928	0.0855856	40.3	0
MEG_3064|Metals|Iron_resistance|Iron_resistance_regulator|FURA	1	453	4	38	8.38852	0.16777	37.7	0
MEG_3065|Drugs|Fusidic_acid|Fusidic_acid-resistant_mutation|FUSA|RequiresSNPConfirmation	1	2082	58	812	39.001	1.55524	39.9	6.17
MEG_3066|Drugs|Fusidic_acid|Ribosomal_zinc-binding_protein|FUSB	1	642	4	40	6.23053	0.124611	40.8	0
MEG_3067|Drugs|Fusidic_acid|Ribosomal_zinc-binding_protein|FUSB	1	642	2	20	3.11526	0.0623053	41	0
MEG_3069|Drugs|Fusidic_acid|Ribosomal_zinc-binding_protein|FUSD	1	642	7	59	9.19003	0.213396	40.7	0
MEG_3070|Drugs|Fusidic_acid|Ribosomal_zinc-binding_protein|FUSD	1	642	6	59	9.19003	0.183801	40.9	0
MEG_3071|Drugs|Fusidic_acid|Fusidic_acid-resistant_mutation|FUSE|RequiresSNPConfirmation	1	537	5	34	6.33147	0.236499	38.7	58.4
MEG_3073|Drugs|Fusidic_acid|Fusidic_acid_esterases|FUSF	1	645	2	20	3.10078	0.0620155	41	46
MEG_3074|Drugs|Fusidic_acid|Fusidic_acid_esterases|FUSH	1	1530	10	68	4.44444	0.135948	40.7	44.4
MEG_3075|Metals|Aluminum_resistance|Aluminum_ATPase_|G2ALT	1	666	2	19	2.85285	0.0570571	40.1	40
MEG_3076|Biocides|Acid_resistance|Acid_resistance_protein|GADA	1	1401	12	117	8.35118	0.237687	40.7	6.67
MEG_3077|Biocides|Acid_resistance|Acid_resistance_protein|GADA	1	852	5	41	4.81221	0.117371	40.3	33.2
MEG_3078|Biocides|Acid_resistance|Acid_resistance_protein|GADB	1	1401	13	116	8.2798	0.261956	40.8	6.15
MEG_3079|Biocides|Acid_resistance|Acid_resistance_protein|GADC	1	1536	6	41	2.66927	0.0755208	40.8	42
MEG_3080|Biocides|Acid_resistance|Acid_resistance_regulator|GADE	1	528	2	19	3.59848	0.0719697	40.7	40
MEG_3081|Multi-compound|Drug_and_biocide_resistance|Drug_and_biocide_RND_efflux_regulator|GADW	1	729	10	81	11.1111	0.271605	40.7	44.8
MEG_3084|Biocides|Quaternary_Ammonium_Compounds_(QACs)_resistance|QAC-resistant_protein_UDP_glucose_4_epimerase|GALE	1	990	8	77	7.77778	0.210101	39.2	50
MEG_3085|Drugs|betalactams|Class_A_betalactamases|GES	1	864	17	140	16.2037	0.387731	40.4	0
MEG_3127|Drugs|betalactams|Class_A_betalactamases|GES	1	861	17	149	17.3055	0.390244	40.9	0
MEG_3129|Drugs|betalactams|Class_A_betalactamases|GES	1	1410	6	79	5.60284	0.0829787	39.5	27.7
MEG_3131|Drugs|betalactams|Class_A_betalactamases|GES	1	1503	2	21	1.39721	0.0279441	40	0
MEG_3132|Multi-compound|Drug_and_biocide_and_metal_resistance|Drug_and_biocide_and_metal_RND_efflux_pumps|GESA	1	1227	19	170	13.8549	0.318663	40.8	43.8
MEG_3133|Multi-compound|Drug_and_biocide_and_metal_resistance|Drug_and_biocide_and_metal_RND_efflux_pumps|GESB	1	3168	42	367	11.5846	0.310922	40.8	40.5
MEG_3134|Multi-compound|Drug_and_biocide_and_metal_resistance|Drug_and_biocide_and_metal_RND_efflux_pumps|GESC	1	1512	4	38	2.51323	0.0502646	39	20
MEG_3135|Drugs|Aminoglycosides|Aminoglycoside-resistant_gidB|GIDB|RequiresSNPConfirmation	1	675	4	38	5.62963	0.112593	41	40
MEG_3136|Drugs|betalactams|Class_A_betalactamases|GIL	1	861	5	40	4.64576	0.11266	40.6	40
MEG_3137|Drugs|betalactams|Class_B_betalactamases|GIM	1	753	2	19	2.52324	0.0504648	38.9	0
MEG_3138|Drugs|betalactams|Class_B_betalactamases|GIM	1	753	2	19	2.52324	0.0504648	40.4	0
MEG_3139|Drugs|MLS|Macrolide_glycosyltransferases|GIMA	1	1254	11	97	7.73525	0.168262	39.9	40
MEG_3140|Multi-compound|Biocide_and_metal_resistance|Biocide_and_metal_resistance_protein|GLPF	1	846	6	78	9.21986	0.184397	40.8	0
MEG_3141|Multi-compound|Biocide_and_metal_resistance|Biocide_and_metal_resistance_protein|GLPF	1	846	10	133	15.721	0.398345	40.8	0
MEG_3142|Multi-compound|Biocide_and_metal_resistance|Biocide_and_metal_resistance_protein|GLPF	1	846	7	107	12.6478	0.28487	40.7	0
MEG_3143|Drugs|Fosfomycin|Fosfomycin_target_mutation|GLPT|RequiresSNPConfirmation	1	1359	4	38	2.79617	0.0559235	41	40
MEG_3144|Drugs|Fosfomycin|Fosfomycin_target_mutation|GLPT|RequiresSNPConfirmation	1	1359	167	599	44.0765	8.17439	39.9	51.4
MEG_3145|Drugs|betalactams|Class_B_betalactamases|GOB	1	873	2	19	2.1764	0.0435281	41	0
MEG_3148|Drugs|betalactams|Class_B_betalactamases|GOB	1	879	2	20	2.27531	0.0455063	41	46
MEG_3149|Drugs|betalactams|Class_B_betalactamases|GOB	1	873	4	40	4.5819	0.091638	41	0
MEG_3155|Drugs|betalactams|Class_B_betalactamases|GOB	1	756	2	21	2.77778	0.0555556	40.6	0
MEG_3157|Drugs|betalactams|Class_B_betalactamases|GOB	1	756	2	19	2.51323	0.0502646	41	0
MEG_3168|Metals|Multi-metal_resistance|Multi-metal_resistance_protein|GOLT	1	2289	31	399	17.4312	0.480122	40.6	44.9
MEG_3169|Drugs|betalactams|Class_A_betalactamases|GPC	1	894	11	87	9.73154	0.242729	40.4	37.1
MEG_3170|Drugs|betalactams|Class_B_betalactamases|GRD	1	726	4	38	5.23416	0.104683	41	40
MEG_3171|Drugs|betalactams|Class_B_betalactamases|GRD	1	870	2	19	2.18391	0.0436782	40.1	40
MEG_3173|Drugs|Aminoglycosides|16S_rRNA_methyltransferases|GRM	1	825	4	39	4.72727	0.0945455	40.6	43
MEG_3174|Drugs|Aminoglycosides|16S_rRNA_methyltransferases|GRM	1	894	18	131	14.6532	0.394855	40.8	39.6
MEG_3175|Drugs|Lipopeptides|Daptomycin-resistant_mutant|GSHF|RequiresSNPConfirmation	1	2271	6	58	2.55394	0.0510788	40.9	42
MEG_3176|Drugs|Fluoroquinolones|Fluoroquinolone-resistant_DNA_topoisomerases|GYRA|RequiresSNPConfirmation	1	2511	5	40	1.59299	0.0390283	40.6	42.4
MEG_3177|Drugs|Fluoroquinolones|Fluoroquinolone-resistant_DNA_topoisomerases|GYRA|RequiresSNPConfirmation	1	2751	14	131	4.7619	0.102145	40.8	0
MEG_3178|Drugs|Fluoroquinolones|Fluoroquinolone-resistant_DNA_topoisomerases|GYRA|RequiresSNPConfirmation	1	2628	44	533	20.2816	0.813166	39.4	2.48
MEG_3179|Drugs|Fluoroquinolones|Fluoroquinolone-resistant_DNA_topoisomerases|GYRA|RequiresSNPConfirmation	1	2787	8	79	2.83459	0.0566918	40.7	33
MEG_3180|Drugs|Fluoroquinolones|Fluoroquinolone-resistant_DNA_topoisomerases|GYRA|RequiresSNPConfirmation	1	2517	18	175	6.95272	0.139054	40.7	0
MEG_3181|Drugs|Fluoroquinolones|Fluoroquinolone-resistant_DNA_topoisomerases|GYRA|RequiresSNPConfirmation	1	3750	10	96	2.56	0.0512	41	41.2
MEG_3182|Drugs|Fluoroquinolones|Fluoroquinolone-resistant_DNA_topoisomerases|GYRA|RequiresSNPConfirmation	1	2676	10	96	3.58744	0.0717489	40.8	41.2
MEG_3183|Drugs|Fluoroquinolones|Fluoroquinolone-resistant_DNA_topoisomerases|GYRA|RequiresSNPConfirmation	1	2715	359	1896	69.8343	13.2398	39.9	1.32
MEG_3184|Drugs|Fluoroquinolones|Fluoroquinolone-resistant_DNA_topoisomerases|GYRA|RequiresSNPConfirmation	1	2646	16	218	8.23885	0.180272	40.6	43.6
MEG_3185|Drugs|Fluoroquinolones|Fluoroquinolone-resistant_DNA_topoisomerases|GYRA|RequiresSNPConfirmation	1	2511	2	21	0.83632	0.0167264	40.4	52
MEG_3186|Drugs|Fluoroquinolones|Fluoroquinolone-resistant_DNA_topoisomerases|GYRA|RequiresSNPConfirmation	1	2661	14	198	7.44081	0.14844	40.7	3.43
MEG_3187|Drugs|Fluoroquinolones|Fluoroquinolone-resistant_DNA_topoisomerases|GYRA|RequiresSNPConfirmation	1	2628	29	391	14.8782	0.322298	40.3	18.2
MEG_3188|Drugs|Fluoroquinolones|Fluoroquinolone-resistant_DNA_topoisomerases|GYRA|RequiresSNPConfirmation	1	2634	46	628	23.8421	0.490888	40.6	34.7
MEG_3189|Drugs|Fluoroquinolones|Fluoroquinolone-resistant_DNA_topoisomerases|GYRA|RequiresSNPConfirmation	1	2634	33	286	10.858	0.313212	40.1	37.1
MEG_3190|Drugs|Fluoroquinolones|Fluoroquinolone-resistant_DNA_topoisomerases|GYRA|RequiresSNPConfirmation	1	2589	10	79	3.05137	0.0741599	40.6	16
MEG_3191|Drugs|Fluoroquinolones|Fluoroquinolone-resistant_DNA_topoisomerases|GYRA|RequiresSNPConfirmation	1	2670	10	99	3.70787	0.0741573	40	0
MEG_3192|Drugs|Fluoroquinolones|Fluoroquinolone-resistant_DNA_topoisomerases|GYRA|RequiresSNPConfirmation	1	2715	314	1928	71.0129	11.4855	39.7	0.0127
MEG_3193|Drugs|Fluoroquinolones|Fluoroquinolone-resistant_DNA_topoisomerases|GYRA|RequiresSNPConfirmation	1	2715	498	1833	67.5138	20.6081	40	15.2
MEG_3194|Drugs|Fluoroquinolones|Fluoroquinolone-resistant_DNA_topoisomerases|GYRA|RequiresSNPConfirmation	1	2751	26	237	8.61505	0.205016	39.5	0
MEG_3195|Drugs|Fluoroquinolones|Fluoroquinolone-resistant_DNA_topoisomerases|GYRA|RequiresSNPConfirmation	1	2535	4	39	1.53846	0.0307692	41	30
MEG_3196|Drugs|Fluoroquinolones|Fluoroquinolone-resistant_DNA_topoisomerases|GYRA|RequiresSNPConfirmation	1	2541	8	77	3.0303	0.0606061	40.4	41.5
MEG_3197|Drugs|Fluoroquinolones|Fluoroquinolone-resistant_DNA_topoisomerases|GYRA|RequiresSNPConfirmation	1	2442	34	321	13.145	0.276413	40.9	43.9
MEG_3198|Drugs|Fluoroquinolones|Fluoroquinolone-resistant_DNA_topoisomerases|GYRA|RequiresSNPConfirmation	1	2469	11	98	3.96922	0.0866748	40.8	0
MEG_3199|Drugs|Fluoroquinolones|Fluoroquinolone-resistant_DNA_topoisomerases|GYRA|RequiresSNPConfirmation	1	2682	15	239	8.91126	0.151752	39.5	34.9
MEG_3200|Drugs|Fluoroquinolones|Fluoroquinolone-resistant_DNA_topoisomerases|GYRA|RequiresSNPConfirmation	1	2502	8	77	3.07754	0.0615508	40.7	41.5
MEG_3201|Drugs|Fluoroquinolones|Fluoroquinolone-resistant_DNA_topoisomerases|GYRA|RequiresSNPConfirmation	1	2637	87	691	26.204	2.31968	39.4	32.1
MEG_3202|Drugs|Fluoroquinolones|Fluoroquinolone-resistant_DNA_topoisomerases|GYRA|RequiresSNPConfirmation	1	2592	6	64	2.46914	0.0493827	40.3	26.7
MEG_3203|Drugs|Fluoroquinolones|Fluoroquinolone-resistant_DNA_topoisomerases|GYRA|RequiresSNPConfirmation	1	2643	14	199	7.52932	0.161937	40.7	41.4
MEG_3204|Drugs|Fluoroquinolones|Fluoroquinolone-resistant_DNA_topoisomerases|GYRA|RequiresSNPConfirmation	1	2487	8	59	2.37234	0.0627262	40.8	42.2
MEG_3205|Drugs|Fluoroquinolones|Fluoroquinolone-resistant_DNA_topoisomerases|GYRA|RequiresSNPConfirmation	1	2637	44	458	17.3682	0.455442	40.4	34.9
MEG_3206|Drugs|Fluoroquinolones|Fluoroquinolone-resistant_DNA_topoisomerases|GYRA|RequiresSNPConfirmation	1	2595	22	322	12.4085	0.261272	40.3	45
MEG_3207|Drugs|Fluoroquinolones|Fluoroquinolone-resistant_DNA_topoisomerases|GYRA|RequiresSNPConfirmation	1	2664	8	83	3.11562	0.0623123	40.8	0
MEG_3208|Drugs|Fluoroquinolones|Fluoroquinolone-resistant_DNA_topoisomerases|GYRA|RequiresSNPConfirmation	1	2634	14	207	7.85877	0.138952	40.7	42.9
MEG_3209|Drugs|Fluoroquinolones|Fluoroquinolone-resistant_DNA_topoisomerases|GYRA|RequiresSNPConfirmation	1	2592	1	35	1.35031	0.0135031	40.4	16
MEG_3210|Drugs|Fluoroquinolones|Fluoroquinolone-resistant_DNA_topoisomerases|GYRA|RequiresSNPConfirmation	1	2424	4	40	1.65017	0.0330033	39.2	46
MEG_3211|Drugs|Fluoroquinolones|Fluoroquinolone-resistant_DNA_topoisomerases|GYRA|RequiresSNPConfirmation	1	2382	8	151	6.33921	0.0973971	40.9	40.5
MEG_3212|Drugs|Fluoroquinolones|Fluoroquinolone-resistant_DNA_topoisomerases|GYRA|RequiresSNPConfirmation	1	2628	18	366	13.9269	0.383181	40.7	0
MEG_3213|Drugs|Fluoroquinolones|Fluoroquinolone-resistant_DNA_topoisomerases|GYRA|RequiresSNPConfirmation	1	2493	7	67	2.68753	0.0826314	40.8	35.1
MEG_3214|Drugs|Fluoroquinolones|Fluoroquinolone-resistant_DNA_topoisomerases|GYRA|RequiresSNPConfirmation	1	2529	18	180	7.11744	0.300909	40.7	38.7
MEG_3215|Drugs|Fluoroquinolones|Fluoroquinolone-resistant_DNA_topoisomerases|GYRA|RequiresSNPConfirmation	1	2715	419	2081	76.6483	15.4107	40	8.73
MEG_3216|Drugs|Fluoroquinolones|Fluoroquinolone-resistant_DNA_topoisomerases|GYRA|RequiresSNPConfirmation	1	2685	28	439	16.3501	0.373184	39.8	36.9
MEG_3217|Drugs|Fluoroquinolones|Fluoroquinolone-resistant_DNA_topoisomerases|GYRA|RequiresSNPConfirmation	1	2751	22	215	7.81534	0.213377	40.6	20
MEG_3218|Drugs|Fluoroquinolones|Fluoroquinolone-resistant_DNA_topoisomerases|GYRA|RequiresSNPConfirmation	1	2592	12	116	4.47531	0.0891204	40.4	20.5
MEG_3219|Drugs|Fluoroquinolones|Fluoroquinolone-resistant_DNA_topoisomerases|GYRA|RequiresSNPConfirmation	1	2427	6	54	2.22497	0.0469716	41	33.3
MEG_3220|Drugs|Fluoroquinolones|Fluoroquinolone-resistant_DNA_topoisomerases|GYRA|RequiresSNPConfirmation	1	2637	21	212	8.03944	0.217292	40.5	21.5
MEG_3221|Drugs|Fluoroquinolones|Fluoroquinolone-resistant_DNA_topoisomerases|GYRA|RequiresSNPConfirmation	1	2661	10	99	3.72041	0.0744081	39.4	9.2
MEG_3222|Drugs|Fluoroquinolones|Fluoroquinolone-resistant_DNA_topoisomerases|GYRA|RequiresSNPConfirmation	1	2664	11	123	4.61712	0.082958	40.1	0
MEG_3223|Drugs|Fluoroquinolones|Fluoroquinolone-resistant_DNA_topoisomerases|GYRA|RequiresSNPConfirmation	1	2664	14	180	6.75676	0.135511	40.6	0
MEG_3224|Drugs|Fluoroquinolones|Fluoroquinolone-resistant_DNA_topoisomerases|GYRA|RequiresSNPConfirmation	1	2676	14	196	7.32436	0.122571	40.2	39.1
MEG_3225|Drugs|Fluoroquinolones|Fluoroquinolone-resistant_DNA_topoisomerases|GYRA|RequiresSNPConfirmation	1	2469	5	39	1.57959	0.0388821	39.3	0
MEG_3226|Drugs|Fluoroquinolones|Fluoroquinolone-resistant_DNA_topoisomerases|GYRA|RequiresSNPConfirmation	1	2772	1457	2331	84.0909	59.939	40.2	53.9
MEG_3227|Drugs|Fluoroquinolones|Fluoroquinolone-resistant_DNA_topoisomerases|GYRA|RequiresSNPConfirmation	1	2628	31	440	16.7428	0.608828	39.8	0
MEG_3228|Drugs|Fluoroquinolones|Fluoroquinolone-resistant_DNA_topoisomerases|GYRA|RequiresSNPConfirmation	1	2715	312	1923	70.8287	10.8902	39.8	0
MEG_3229|Drugs|Fluoroquinolones|Fluoroquinolone-resistant_DNA_topoisomerases|GYRA|RequiresSNPConfirmation	1	2682	13	183	6.82327	0.129008	40.4	0
MEG_3230|Drugs|Fluoroquinolones|Fluoroquinolone-resistant_DNA_topoisomerases|GYRA|RequiresSNPConfirmation	1	2664	10	99	3.71622	0.0743243	40.6	0
MEG_3231|Drugs|Fluoroquinolones|Fluoroquinolone-resistant_DNA_topoisomerases|GYRA|RequiresSNPConfirmation	1	2682	76	780	29.0828	0.739374	40	38.6
MEG_3232|Drugs|Fluoroquinolones|Fluoroquinolone-resistant_DNA_topoisomerases|GYRA|RequiresSNPConfirmation	1	2715	406	2067	76.1326	13.8711	40	12.4
MEG_3233|Drugs|Fluoroquinolones|Fluoroquinolone-resistant_DNA_topoisomerases|GYRA|RequiresSNPConfirmation	1	2670	7	83	3.10861	0.052809	40.7	0
MEG_3234|Drugs|Fluoroquinolones|Fluoroquinolone-resistant_DNA_topoisomerases|GYRA|RequiresSNPConfirmation	1	2637	25	324	12.2867	0.25749	40.6	7.6
MEG_3235|Drugs|Fluoroquinolones|Fluoroquinolone-resistant_DNA_topoisomerases|GYRA|RequiresSNPConfirmation	1	2466	7	118	4.78508	0.106245	40.3	40.1
MEG_3236|Drugs|Fluoroquinolones|Fluoroquinolone-resistant_DNA_topoisomerases|GYRA|RequiresSNPConfirmation	1	2670	7	83	3.10861	0.052809	40.8	0
MEG_3237|Drugs|Fluoroquinolones|Fluoroquinolone-resistant_DNA_topoisomerases|GYRA|RequiresSNPConfirmation	1	2517	28	294	11.6806	0.243544	40.6	11.3
MEG_3238|Drugs|Fluoroquinolones|Fluoroquinolone-resistant_DNA_topoisomerases|GYRB|RequiresSNPConfirmation	1	2415	274	1029	42.6087	11.099	40.1	12.8
MEG_3239|Drugs|Fluoroquinolones|Fluoroquinolone-resistant_DNA_topoisomerases|GYRB|RequiresSNPConfirmation	1	2037	16	122	5.9892	0.197349	39.9	34.4
MEG_3240|Drugs|Fluoroquinolones|Fluoroquinolone-resistant_DNA_topoisomerases|GYRB|RequiresSNPConfirmation	1	1953	12	107	5.47875	0.12084	40.1	42.9
MEG_3241|Drugs|Fluoroquinolones|Fluoroquinolone-resistant_DNA_topoisomerases|GYRB|RequiresSNPConfirmation	1	1914	13	99	5.17241	0.171891	40.7	46.7
MEG_3242|Drugs|Fluoroquinolones|Fluoroquinolone-resistant_DNA_topoisomerases|GYRB|RequiresSNPConfirmation	1	2415	141	998	41.3251	3.22112	39.9	40.8
MEG_3243|Drugs|Fluoroquinolones|Fluoroquinolone-resistant_DNA_topoisomerases|GYRB|RequiresSNPConfirmation	1	2028	10	97	4.78304	0.0951677	41	0
MEG_3244|Drugs|Aminocoumarins|Aminocoumarin-resistant_DNA_topoisomerases|GYRBA|RequiresSNPConfirmation	1	2415	194	1150	47.619	6.28944	40.1	28.4
MEG_3245|Drugs|Aminocoumarins|Aminocoumarin-resistant_DNA_topoisomerases|GYRBA|RequiresSNPConfirmation	1	1932	2	19	0.983437	0.0196687	39.4	40
MEG_3246|Drugs|Aminocoumarins|Aminocoumarin-resistant_DNA_topoisomerases|GYRBA|RequiresSNPConfirmation	1	2430	14	156	6.41975	0.142798	40.8	31.7
MEG_3247|Drugs|Aminocoumarins|Aminocoumarin-resistant_DNA_topoisomerases|GYRBA|RequiresSNPConfirmation	1	1718	10	95	5.52969	0.206054	39.7	0
MEG_3248|Drugs|Aminocoumarins|Aminocoumarin-resistant_DNA_topoisomerases|GYRBA|RequiresSNPConfirmation	1	2034	12	132	6.48968	0.176008	39.1	6.67
MEG_3249|Drugs|Aminocoumarins|Aminocoumarin-resistant_DNA_topoisomerases|GYRBA|RequiresSNPConfirmation	1	2034	23	262	12.881	0.292527	40	33
MEG_3250|Drugs|Aminocoumarins|Aminocoumarin-resistant_DNA_topoisomerases|GYRBA|RequiresSNPConfirmation	1	2034	4	54	2.65487	0.0462144	40.1	0
MEG_3251|Drugs|Fluoroquinolones|Fluoroquinolone-resistant_DNA_topoisomerases|GYRC|RequiresSNPConfirmation	1	2256	19	194	8.59929	0.21055	40.5	45.1
MEG_3252|Biocides|Multi-biocide_resistance|Multi-biocide_RND_efflux_pump|HASF	1	1518	18	271	17.8524	0.3083	40.1	44.8
MEG_3253|Biocides|Acid_resistance|Acid_resistance_protein|HDEA	1	333	2	19	5.70571	0.114114	40.9	40
MEG_3256|Biocides|Acid_resistance|Acid_resistance_protein|HEFA	1	1434	2	19	1.32497	0.0264993	41	40
MEG_3257|Biocides|Acid_resistance|Acid_resistance_protein|HEFC	1	3087	10	97	3.14221	0.0628442	40.8	42.4
MEG_3258|Drugs|betalactams|Class_A_betalactamases|HERA	1	873	4	40	4.5819	0.091638	40.2	0
MEG_3259|Drugs|betalactams|Class_A_betalactamases|HERA	1	873	2	19	2.1764	0.0435281	41	0
MEG_3260|Drugs|betalactams|Class_A_betalactamases|HERA	1	873	2	20	2.29095	0.045819	40.8	46
MEG_3261|Drugs|betalactams|Class_A_betalactamases|HERA	1	873	4	40	4.5819	0.091638	40.9	0
MEG_3262|Drugs|betalactams|Class_A_betalactamases|HERA	1	873	2	21	2.4055	0.04811	40.6	0
MEG_3263|Drugs|betalactams|Class_A_betalactamases|HERA	1	873	2	19	2.1764	0.0435281	40.8	0
MEG_3264|Drugs|betalactams|Class_A_betalactamases|HERA	1	873	2	19	2.1764	0.0435281	40.8	0
MEG_3265|Drugs|Multi-drug_resistance|Multi-drug_RND_efflux_pumps|HLYD	1	1176	17	146	12.415	0.289116	40.9	43.6
MEG_3266|Drugs|betalactams|Class_B_betalactamases|HMB	1	726	4	38	5.23416	0.104683	41	40
MEG_3267|Multi-compound|Drug_and_biocide_resistance|Drug_and_biocide_MATE_efflux_pumps|HMRM	1	1395	6	57	4.08602	0.0817204	40.9	0
MEG_3268|Multi-compound|Drug_and_biocide_resistance|Drug_and_biocide_MATE_efflux_pumps|HMRM	1	1395	6	57	4.08602	0.0817204	41	0
MEG_3269|Multi-compound|Biocide_and_metal_resistance|Biocide_and_metal_resistance_regulator|HMRR	1	390	2	19	4.87179	0.0974359	41	40
MEG_3270|Multi-compound|Biocide_and_metal_resistance|Biocide_and_metal_resistance_regulator|HMRR	1	444	2	19	4.27928	0.0855856	41	40
MEG_3271|Drugs|Multi-drug_resistance|Multi-drug_RND_efflux_pumps|HNS	1	414	2	19	4.58937	0.0917874	38.5	40
MEG_3272|Metals|Nickel_resistance|Nickel_resistance_protein|HOXN	1	1056	31	202	19.1288	1.49148	40.1	45
MEG_3273|Drugs|Multi-drug_resistance|Multi-drug_MFS_efflux_pumps|HP	1	1332	2	19	1.42643	0.0285285	41	40
MEG_3274|Metals|Copper_resistance|Copper_resistance_protein|HPCOPA	1	2238	13	116	5.1832	0.112154	40.7	23.4
MEG_3277|Metals|Copper_resistance|Copper_resistance_protein|HPCOPP	1	201	2	19	9.45274	0.189055	39.3	40
MEG_3283|Metals|Nickel_resistance|Nickel_resistance_protein|HUPE	1	576	6	57	9.89583	0.197917	40.9	40
MEG_3284|Metals|Nickel_resistance|Nickel_resistance_protein|HUPE	1	600	8	79	13.1667	0.263333	41	44.5
MEG_3285|Metals|Nickel_resistance|Nickel_resistance_protein|HUPN	1	327	4	28	8.56269	0.269113	40.4	53
MEG_3287|Biocides|Peroxide_resistance|Peroxide_resistance_stress_protein|IBPA	1	414	4	38	9.17874	0.183575	40.9	40
MEG_3288|Biocides|Peroxide_resistance|Peroxide_resistance_stress_protein|IBPB	1	429	2	19	4.4289	0.0885781	40.6	0
MEG_3289|Biocides|Peroxide_resistance|Peroxide_resistance_stress_protein|IBPB	1	435	2	19	4.36782	0.0873563	41	0
MEG_3290|Biocides|Acetate_resistance|Acetate_resistance_protein|ICLR	1	825	2	190	23.0303	0.230303	38.4	0
MEG_3292|Drugs|Lipopeptides|Colistin_phosphoethanolamine_transferase|ICR	1	1737	4	55	3.16638	0.0633276	40.8	50
MEG_3293|Drugs|Lipopeptides|Colistin_phosphoethanolamine_transferase|ICR	1	1677	9	462	27.5492	0.431127	39	51.4
MEG_3294|Multi-compound|Biocide_and_metal_resistance|Biocide_and_metal_resistance_protein|IDER	1	693	6	61	8.80231	0.176046	40.9	48
MEG_3295|Drugs|Mupirocin|Mupirocin-resistant_isoleucyl-tRNA_synthetase|ILES	1	3324	33	316	9.50662	0.207581	40.8	40.6
MEG_3296|Drugs|Mupirocin|Mupirocin-resistant_isoleucyl-tRNA_synthetase|ILES|RequiresSNPConfirmation	1	2754	6	57	2.06972	0.0413943	41	40
MEG_3304|Drugs|betalactams|Class_A_betalactamases|IMI	1	879	2	20	2.27531	0.0455063	40.4	0
MEG_3305|Drugs|betalactams|Class_A_betalactamases|IMI	1	879	2	20	2.27531	0.0455063	40.7	46
MEG_3308|Drugs|betalactams|Class_A_betalactamases|IMI	1	879	2	20	2.27531	0.0455063	40.5	0
MEG_3309|Drugs|betalactams|Class_A_betalactamases|IMI	1	879	2	20	2.27531	0.0455063	40.9	0
MEG_3311|Drugs|betalactams|Class_A_betalactamases|IMI	1	879	2	20	2.27531	0.0455063	37.6	0
MEG_3313|Drugs|betalactams|Class_A_betalactamases|IMI	1	879	6	60	6.82594	0.134243	41	44
MEG_3316|Drugs|betalactams|Class_B_betalactamases|IMP	1	741	2	19	2.5641	0.0512821	41	0
MEG_3325|Drugs|betalactams|Class_B_betalactamases|IMP	1	741	2	19	2.5641	0.0512821	41	0
MEG_3326|Drugs|betalactams|Class_B_betalactamases|IMP	1	741	2	19	2.5641	0.0512821	41	0
MEG_3334|Drugs|betalactams|Class_B_betalactamases|IMP	1	741	2	19	2.5641	0.0512821	38.5	0
MEG_3351|Drugs|betalactams|Class_B_betalactamases|IMP	1	738	2	19	2.57453	0.0514905	41	0
MEG_3354|Drugs|betalactams|Class_B_betalactamases|IMP	1	741	2	19	2.5641	0.0512821	41	0
MEG_3355|Drugs|betalactams|Class_B_betalactamases|IMP	1	741	2	19	2.5641	0.0512821	41	0
MEG_3356|Drugs|betalactams|Class_B_betalactamases|IMP	1	741	2	19	2.5641	0.0512821	40.7	0
MEG_3359|Drugs|betalactams|Class_B_betalactamases|IMP	1	741	2	19	2.5641	0.0512821	31.9	0
MEG_3360|Drugs|betalactams|Class_B_betalactamases|IMP	1	741	2	20	2.69906	0.0539811	37.9	0
MEG_3361|Drugs|betalactams|Class_B_betalactamases|IMP	1	741	2	19	2.5641	0.0512821	41	0
MEG_3368|Drugs|betalactams|Class_B_betalactamases|IMP	1	741	2	19	2.5641	0.0512821	40.8	0
MEG_3369|Drugs|betalactams|Class_B_betalactamases|IMP	1	741	2	20	2.69906	0.0526316	40.9	0
MEG_3376|Drugs|betalactams|Class_B_betalactamases|IMP	1	741	2	19	2.5641	0.0512821	41	0
MEG_3380|Drugs|betalactams|Class_B_betalactamases|IMP	1	747	4	38	5.08701	0.10174	41	0
MEG_3386|Drugs|betalactams|Class_B_betalactamases|IMP	1	741	2	19	2.5641	0.0512821	38.5	0
MEG_3389|Drugs|betalactams|Class_B_betalactamases|IMP	1	741	2	19	2.5641	0.0512821	41	0
MEG_3391|Drugs|betalactams|Class_B_betalactamases|IMP	1	876	2	19	2.16895	0.043379	40.9	0
MEG_3393|Drugs|betalactams|Class_B_betalactamases|IMP	1	1495	2	19	1.2709	0.0254181	41	0
MEG_3395|Drugs|betalactams|Class_B_betalactamases|IMP	1	885	6	58	6.55367	0.131073	41	28.7
MEG_3396|Drugs|betalactams|Class_B_betalactamases|IMP	1	1505	2	19	1.26246	0.0252492	41	0
MEG_3401|Drugs|betalactams|Class_B_betalactamases|IND	1	729	6	60	8.23045	0.164609	40.9	17.3
MEG_3412|Drugs|betalactams|Class_B_betalactamases|IND	1	729	2	20	2.74348	0.0534979	40.4	40
MEG_3413|Drugs|betalactams|Class_B_betalactamases|IND	1	720	3	20	2.77778	0.0805556	40.9	42
MEG_3421|Drugs|betalactams|Class_B_betalactamases|IND	1	849	2	20	2.35571	0.0459364	40.9	0
MEG_3423|Drugs|betalactams|Class_B_betalactamases|IND	1	746	2	23	3.08311	0.0589812	40	0
MEG_3429|Drugs|Mycobacterium_tuberculosis-specific_Drug|Isoniazid-resistant_mutant|INHA|RequiresSNPConfirmation	1	810	6	58	7.16049	0.141975	40.8	40
MEG_3430|Drugs|Mycobacterium_tuberculosis-specific_Drug|Ethambutol-resistant_mutant|INIA|RequiresSNPConfirmation	1	1923	6	59	3.06812	0.0613625	39.8	44
MEG_3431|Drugs|Mycobacterium_tuberculosis-specific_Drug|Ethambutol-resistant_mutant|INIB|RequiresSNPConfirmation	1	1440	14	83	5.76389	0.1875	40.4	41.3
MEG_3432|Drugs|Mycobacterium_tuberculosis-specific_Drug|Ethambutol-resistant_mutant|INIC|RequiresSNPConfirmation	1	1482	19	163	10.9987	0.246964	40.8	39.2
MEG_3433|Drugs|Multi-drug_resistance|Multi-drug_MFS_efflux_pumps|IRFA	1	1515	14	130	8.58086	0.183498	40.7	45.1
MEG_3434|Drugs|Rifampin|Monooxygenase|IRI	1	1440	4	41	2.84722	0.0569444	41	49
MEG_3435|Metals|Multi-metal_resistance|Multi-metal_resistance_regulator|IRLR	1	690	22	156	22.6087	0.96087	40.3	0
MEG_3436|Metals|Multi-metal_resistance|Multi-metal_resistance_regulator|IRLR	1	690	23	207	30	0.963768	40.4	0
MEG_3437|Metals|Multi-metal_resistance|Multi-metal_resistance_regulator|IRLR	1	690	28	181	26.2319	1.17826	40.4	0
MEG_3438|Metals|Multi-metal_resistance|Multi-metal_resistance_regulator|IRLS	1	1395	19	173	12.4014	0.280287	40.5	0
MEG_3439|Metals|Multi-metal_resistance|Multi-metal_resistance_regulator|IRLS	1	1395	15	136	9.7491	0.212903	40.7	0
MEG_3440|Metals|Multi-metal_resistance|Multi-metal_resistance_regulator|IRLS	1	1395	14	141	10.1075	0.214337	40.6	5.71
MEG_3441|Drugs|betalactams|Class_B_betalactamases|JOHN	1	747	4	45	6.0241	0.120482	40.5	45
MEG_3442|Drugs|Aminoglycosides|16S_rRNA_methyltransferases|KAMB	1	648	10	64	9.87654	0.305556	41	44.8
MEG_3443|Drugs|Aminoglycosides|16S_rRNA_methyltransferases|KAMB	1	648	6	57	8.7963	0.175926	40.9	26.7
MEG_3444|Drugs|Aminoglycosides|16S_rRNA_methyltransferases|KAMB	1	468	2	19	4.05983	0.0811966	41	0
MEG_3445|Drugs|Mycobacterium_tuberculosis-specific_Drug|Isoniazid-resistant_mutant|KASA|RequiresSNPConfirmation	1	1251	11	104	8.31335	0.176659	40.9	44.8
MEG_3446|Drugs|Mycobacterium_tuberculosis-specific_Drug|Isoniazid-resistant_mutant|KATG|RequiresSNPConfirmation	1	2223	13	185	8.32209	0.138552	39.8	0
MEG_3447|Multi-compound|Drug_and_biocide_resistance|Drug_and_biocide_MFS_efflux_pumps|KDEA	1	1233	10	99	8.0292	0.160584	40.8	44.8
MEG_3448|Drugs|Aminoglycosides|Aminoglycoside_efflux_pumps|KDPE	1	678	8	75	11.0619	0.243363	40.4	48.2
MEG_3449|Biocides|Multi-biocide_resistance|Multi-biocide_RND_efflux_pump|KEXD	1	3117	12	116	3.72153	0.0744305	40.5	42
MEG_3450|Drugs|Aminoglycosides|16S_rRNA_methyltransferases|KGMB	1	843	4	38	4.50771	0.0901542	41	40
MEG_3452|Metals|Tellurium_resistance|Tellurium_resistance_protein|KLAB	1	1137	22	207	18.2058	0.382586	40.9	40.5
MEG_3453|Metals|Tellurium_resistance|Tellurium_resistance_protein|KLAC	1	954	10	80	8.38574	0.201258	40.8	41.2
MEG_3455|Drugs|betalactams|Class_A_betalactamases|KLUC	1	876	2	19	2.16895	0.043379	41	0
MEG_3458|Drugs|betalactams|Class_A_betalactamases|KLUC	1	876	2	19	2.16895	0.043379	40.8	0
MEG_3459|Drugs|Aminoglycosides|16S_rRNA_methyltransferases|KMR	1	672	8	77	11.4583	0.229167	40.7	41.5
MEG_3460|Multi-compound|Drug_and_biocide_resistance|Drug_and_biocide_MFS_efflux_pumps|KMRA	1	1500	24	224	14.9333	0.362667	40.8	39
MEG_3461|Metals|Multi-metal_resistance|Multi-metal_resistance_regulator|KMTR	1	393	2	21	5.34351	0.101781	41	40
MEG_3477|Drugs|betalactams|Class_A_betalactamases|KPC	1	888	2	20	2.25225	0.0439189	38.4	0
MEG_3484|Drugs|betalactams|Class_A_betalactamases|KPC	1	882	4	38	4.30839	0.0861678	40.9	0
MEG_3512|Multi-compound|Drug_and_biocide_resistance|Drug_and_biocide_MFS_efflux_pumps|KPN	1	1173	10	81	6.90537	0.16965	40.5	44.8
MEG_3513|Multi-compound|Drug_and_biocide_resistance|Drug_and_biocide_MFS_efflux_pumps|KPN	1	1539	8	82	5.32814	0.103964	40.7	11.5
MEG_3515|Multi-compound|Drug_and_biocide_resistance|Drug_and_biocide_SMR_efflux_pumps|KPNF	1	330	4	38	11.5152	0.230303	39.7	20
MEG_3516|Multi-compound|Drug_and_biocide_resistance|Drug_and_biocide_SMR_efflux_pumps|KPNO	1	1098	4	38	3.46084	0.0692168	40.9	20
MEG_3517|Drugs|betalactams|Class_B_betalactamases|L1	1	870	2	19	2.18391	0.0436782	32.3	0
MEG_3519|Drugs|betalactams|Class_B_betalactamases|L1	1	870	6	57	6.55172	0.131034	40.6	40
MEG_3521|Drugs|betalactams|Class_B_betalactamases|L1	1	870	4	38	4.36782	0.0873563	39.8	0
MEG_3522|Drugs|betalactams|Class_B_betalactamases|L1	1	870	2	19	2.18391	0.0436782	38.4	0
MEG_3523|Drugs|betalactams|Class_B_betalactamases|L1	1	873	6	59	6.7583	0.135166	39.4	0
MEG_3524|Drugs|betalactams|Class_B_betalactamases|L1	1	873	2	19	2.1764	0.0435281	40.9	0
MEG_3525|Drugs|betalactams|Class_B_betalactamases|L1	1	873	10	93	10.6529	0.238259	39.9	36.5
MEG_3526|Drugs|betalactams|Class_B_betalactamases|L1	1	873	6	50	5.72738	0.135166	40.6	0
MEG_3527|Drugs|betalactams|Class_B_betalactamases|L1	1	873	6	59	6.7583	0.135166	40.9	0
MEG_3528|Drugs|betalactams|Class_B_betalactamases|L1	1	873	8	81	9.27835	0.183276	39.4	0
MEG_3529|Drugs|betalactams|Class_B_betalactamases|L1	1	873	6	51	5.84192	0.137457	40.9	0
MEG_3530|Drugs|betalactams|Class_B_betalactamases|L1	1	873	10	81	9.27835	0.224513	40.4	0
MEG_3532|Drugs|betalactams|Class_B_betalactamases|L1	1	915	19	151	16.5027	0.40765	40.2	43.8
MEG_3533|Drugs|betalactams|Class_B_betalactamases|L1	1	888	2	19	2.13964	0.0427928	41	40
MEG_3534|Drugs|betalactams|Class_B_betalactamases|L1	1	870	2	19	2.18391	0.0436782	40.9	0
MEG_3540|Drugs|betalactams|Class_A_betalactamases|LEN	1	861	2	20	2.32288	0.0464576	41	0
MEG_3541|Drugs|betalactams|Class_A_betalactamases|LEN	1	861	2	20	2.32288	0.0464576	33.9	0
MEG_3542|Drugs|betalactams|Class_A_betalactamases|LEN	1	861	2	20	2.32288	0.0464576	40.2	0
MEG_3548|Drugs|betalactams|Class_A_betalactamases|LEN	1	891	2	20	2.24467	0.0448934	40.5	0
MEG_3549|Drugs|betalactams|Class_A_betalactamases|LEN	1	861	2	20	2.32288	0.0464576	41	0
MEG_3550|Drugs|betalactams|Class_A_betalactamases|LEN	1	840	2	20	2.38095	0.047619	41	0
MEG_3551|Drugs|betalactams|Class_A_betalactamases|LEN	1	789	2	20	2.53485	0.0506971	40.9	0
MEG_3552|Drugs|betalactams|Class_A_betalactamases|LEN	1	789	4	28	3.5488	0.101394	41	0
MEG_3553|Drugs|betalactams|Class_A_betalactamases|LEN	1	789	2	20	2.53485	0.0506971	41	0
MEG_3554|Drugs|betalactams|Class_A_betalactamases|LEN	1	789	4	39	4.94297	0.0988593	39.3	0
MEG_3556|Drugs|betalactams|Class_A_betalactamases|LEN	1	861	2	20	2.32288	0.0464576	28.6	0
MEG_3558|Drugs|betalactams|Class_A_betalactamases|LEN	1	861	2	20	2.32288	0.0464576	40.8	0
MEG_3559|Drugs|betalactams|Class_A_betalactamases|LEN	1	861	4	40	4.64576	0.0929152	40.1	0
MEG_3560|Drugs|betalactams|Class_A_betalactamases|LEN	1	861	2	19	2.20674	0.0441347	40.9	0
MEG_3561|Drugs|betalactams|Class_A_betalactamases|LEN	1	861	2	20	2.32288	0.0464576	41	0
MEG_3564|Drugs|betalactams|Class_A_betalactamases|LEN	1	822	2	21	2.55474	0.0498783	40.9	0
MEG_3565|Drugs|betalactams|Class_A_betalactamases|LEN	1	822	4	39	4.74453	0.0948905	40.7	0
MEG_3566|Drugs|betalactams|Class_A_betalactamases|LEN	1	458	2	20	4.36681	0.0873362	41	0
MEG_3567|Drugs|betalactams|Class_A_betalactamases|LEN	1	471	4	39	8.28025	0.165605	39.1	0
MEG_3568|Drugs|betalactams|Class_A_betalactamases|LEN	1	861	2	20	2.32288	0.0464576	38.5	0
MEG_3569|Drugs|betalactams|Class_A_betalactamases|LEN	1	861	2	20	2.32288	0.0464576	41	0
MEG_3570|Drugs|betalactams|Class_A_betalactamases|LEN	1	861	2	20	2.32288	0.0464576	40.4	0
MEG_3572|Drugs|betalactams|Class_A_betalactamases|LEN	1	861	6	59	6.8525	0.13705	37.4	0
MEG_3573|Drugs|betalactams|Class_A_betalactamases|LEN	1	840	6	58	6.90476	0.138095	38.5	13.3
MEG_3575|Drugs|betalactams|Class_A_betalactamases|LEN	1	822	2	20	2.43309	0.0486618	39.4	0
MEG_3576|Drugs|betalactams|Class_A_betalactamases|LEN	1	822	4	40	4.86618	0.0973236	41	0
MEG_3577|Drugs|betalactams|Class_A_betalactamases|LEN	1	861	5	39	4.52962	0.11266	38.4	0
MEG_3579|Drugs|betalactams|Class_A_betalactamases|LEN	1	789	2	20	2.53485	0.0506971	41	0
MEG_3580|Drugs|betalactams|Class_A_betalactamases|LHK	1	1173	7	48	4.09207	0.132992	40.5	0
MEG_3582|Drugs|betalactams|Class_A_betalactamases|LHK	1	1173	5	43	3.66581	0.0869565	40.9	16
MEG_3583|Drugs|betalactams|Class_A_betalactamases|LHK	1	1170	14	108	9.23077	0.250427	40.6	11.9
MEG_3584|Drugs|betalactams|Class_A_betalactamases|LHK	1	1173	5	27	2.30179	0.0920716	41	0
MEG_3585|Drugs|betalactams|Class_A_betalactamases|LHK	1	1167	7	47	4.02742	0.126821	39	0
MEG_3587|Drugs|Lipopeptides|Daptomycin-resistant_mutant|LIAFSR|RequiresSNPConfirmation	1	1104	2	19	1.72101	0.0344203	40.8	40
MEG_3588|Drugs|Lipopeptides|Daptomycin-resistant_mutant|LIAFSR|RequiresSNPConfirmation	1	732	2	19	2.59563	0.0519126	40.9	40
MEG_3589|Drugs|Lipopeptides|Daptomycin-resistant_mutant|LIAFSR|RequiresSNPConfirmation	1	1068	2	20	1.87266	0.0374532	41	46
MEG_3590|Drugs|Lipopeptides|Daptomycin-resistant_mutant|LIAFSR|RequiresSNPConfirmation	1	633	2	41	6.47709	0.129542	40.7	60
MEG_3591|Drugs|Lipopeptides|Daptomycin-resistant_mutant|LIAFSR|RequiresSNPConfirmation	1	732	3	20	2.73224	0.079235	40.1	40
MEG_3592|Drugs|MLS|Lincosamide_nucleotidyltransferases|LIN	1	1572	11	111	7.06107	0.152672	38.9	44.9
MEG_3593|Drugs|MLS|23S_rRNA_methyltransferases|LLMA	1	864	8	66	7.63889	0.201389	40.8	48.2
MEG_3594|Drugs|Multi-drug_resistance|Multi-drug_ABC_efflux_pumps|LMRA|RequiresSNPConfirmation	1	1446	14	121	8.36791	0.201245	40.6	44.8
MEG_3595|Drugs|Multi-drug_resistance|Multi-drug_ABC_efflux_pumps|LMRB	1	1434	9	78	5.43933	0.122036	40.9	42.7
MEG_3596|Drugs|Multi-drug_resistance|Multi-drug_ABC_efflux_pumps|LMRC	1	1653	27	150	9.07441	0.355717	39.9	46.7
MEG_3597|Drugs|Multi-drug_resistance|Multi-drug_ABC_efflux_pumps|LMRD	1	1995	6	44	2.20551	0.0611529	40.1	46.7
MEG_3598|Drugs|Multi-drug_resistance|Multi-drug_MFS_efflux_pumps|LMRP	1	1221	8	59	4.8321	0.124488	40.9	40
MEG_3599|Multi-compound|Drug_and_biocide_resistance|Drug_and_biocide_MFS_efflux_pumps|LMRS	1	1443	4	38	2.6334	0.0526681	40.7	40
MEG_3600|Drugs|MLS|Lincosamide_nucleotidyltransferases|LNUA	1	486	2	21	4.32099	0.0864198	41	0
MEG_3602|Drugs|MLS|Lincosamide_nucleotidyltransferases|LNUA	1	486	6	59	12.1399	0.242798	40.9	0
MEG_3604|Drugs|MLS|Lincosamide_nucleotidyltransferases|LNUA	1	486	6	49	10.0823	0.234568	40.7	13.3
MEG_3605|Drugs|MLS|Lincosamide_nucleotidyltransferases|LNUA	1	486	5	40	8.23045	0.199588	40.6	16
MEG_3607|Drugs|MLS|Lincosamide_nucleotidyltransferases|LNUA	1	486	8	79	16.2551	0.325103	40.6	0
MEG_3608|Drugs|MLS|Lincosamide_nucleotidyltransferases|LNUA	1	486	2	21	4.32099	0.0864198	41	0
MEG_3609|Drugs|MLS|Lincosamide_nucleotidyltransferases|LNUB	1	804	2	21	2.61194	0.0522388	40.6	0
MEG_3611|Drugs|MLS|Lincosamide_nucleotidyltransferases|LNUC	1	495	2	19	3.83838	0.0767677	40.7	40
MEG_3613|Drugs|MLS|Lincosamide_nucleotidyltransferases|LNUF	1	822	2	20	2.43309	0.0486618	41	0
MEG_3614|Drugs|MLS|Lincosamide_nucleotidyltransferases|LNUF	1	822	2	20	2.43309	0.0486618	41	0
MEG_3615|Drugs|MLS|Lincosamide_nucleotidyltransferases|LNUF	1	822	2	19	2.31144	0.0462287	40.9	0
MEG_3620|Drugs|MLS|Lincosamide_nucleotidyltransferases|LNUG	1	804	2	19	2.36318	0.0472637	41	40
MEG_3622|Biocides|Acetate_resistance|Acetate_resistance_protein|LPDT	1	2355	7	59	2.50531	0.0573248	40.6	40
MEG_3624|Drugs|Multi-drug_resistance|Multi-drug_RND_efflux_pumps|LPEA	1	1068	2	19	1.77903	0.0355805	41	40
MEG_3625|Drugs|Multi-drug_resistance|Multi-drug_RND_efflux_pumps|LPEB	1	3045	6	47	1.54351	0.0400657	40.7	48
MEG_3626|Drugs|Lipopeptides|Colistin-resistant_mutant|LPXA|RequiresSNPConfirmation	1	789	95	413	52.3447	11.0786	40.2	47.7
MEG_3627|Drugs|Lipopeptides|Colistin-resistant_mutant|LPXC|RequiresSNPConfirmation	1	903	160	661	73.2004	16.1573	40.2	46.3
MEG_3628|Drugs|betalactams|Class_B_betalactamases|LRA	1	909	6	57	6.27063	0.125413	39.9	40
MEG_3629|Drugs|betalactams|Class_B_betalactamases|LRA	1	909	11	98	10.7811	0.236524	40.6	43.3
MEG_3630|Drugs|betalactams|Class_B_betalactamases|LRA	1	918	6	58	6.31808	0.126362	40.4	42
MEG_3632|Drugs|betalactams|Class_B_betalactamases|LRA	1	885	2	19	2.14689	0.0429379	41	40
MEG_3633|Drugs|betalactams|Class_B_betalactamases|LRA	1	1161	22	193	16.6236	0.366925	40	41.6
MEG_3635|Drugs|betalactams|Class_B_betalactamases|LRA	1	1128	13	104	9.21986	0.237589	40.4	44.4
MEG_3638|Drugs|betalactams|Class_B_betalactamases|LRA	1	1830	30	247	13.4973	0.34918	40.6	44.3
MEG_3640|Drugs|betalactams|Class_A_betalactamases|LRG	1	900	5	40	4.44444	0.108889	40.9	43.6
MEG_3641|Drugs|MLS|MLS_resistance_ABC_efflux_pumps|LSA	1	1485	2	19	1.27946	0.0255892	39.8	40
MEG_3642|Drugs|MLS|MLS_resistance_ABC_efflux_pumps|LSA	1	1497	6	58	3.87442	0.0774883	39.6	0
MEG_3643|Drugs|MLS|MLS_resistance_ABC_efflux_pumps|LSA	1	1497	4	39	2.60521	0.0521042	40.9	0
MEG_3644|Drugs|MLS|MLS_resistance_ABC_efflux_pumps|LSA	1	1497	6	58	3.87442	0.0774883	40.6	0
MEG_3645|Drugs|MLS|MLS_resistance_ABC_efflux_pumps|LSA	1	1497	2	19	1.26921	0.0253841	41	0
MEG_3646|Drugs|Multi-drug_resistance|Multi-drug_ABC_efflux_pumps|LSAB	1	1479	2	19	1.28465	0.025693	40.9	40
MEG_3647|Drugs|Multi-drug_resistance|Multi-drug_ABC_efflux_pumps|LSAC	1	1479	10	95	6.42326	0.128465	40.4	40
MEG_3649|Drugs|betalactams|Class_A_betalactamases|LUS	1	912	2	19	2.08333	0.0416667	41	40
MEG_3650|Drugs|betalactams|Class_A_betalactamases|LUT	1	891	5	38	4.26487	0.109989	40.5	0
MEG_3651|Drugs|betalactams|Class_A_betalactamases|LUT	1	891	10	56	6.28507	0.217733	38.8	0
MEG_3652|Drugs|betalactams|Class_A_betalactamases|LUT	1	891	2	19	2.13244	0.0426487	36.2	0
MEG_3653|Drugs|betalactams|Class_A_betalactamases|LUT	1	891	8	36	4.0404	0.17284	40.9	0
MEG_3654|Drugs|betalactams|Class_A_betalactamases|LUT	1	891	4	39	4.3771	0.0875421	40.9	20
MEG_3655|Drugs|betalactams|Class_A_betalactamases|LUT	1	891	7	58	6.50954	0.15376	40.4	0
MEG_3656|Drugs|betalactams|Class_A_betalactamases|M1	1	927	6	60	6.47249	0.12945	40.8	46
MEG_3657|Drugs|Multi-drug_resistance|Multi-drug_ABC_efflux_pumps|MACA	1	1179	10	97	8.22731	0.164546	38.8	42.4
MEG_3658|Drugs|Multi-drug_resistance|Multi-drug_ABC_efflux_pumps|MACB	1	1935	47	256	13.23	0.763824	40.5	49.5
MEG_3659|Drugs|betalactams|Class_A_betalactamases|MAL	1	903	6	59	6.53378	0.129568	40.5	0
MEG_3663|Multi-compound|Drug_and_biocide_resistance|Drug_and_biocide_RND_efflux_regulator|MARR	1	435	4	39	8.96552	0.17931	41	43
MEG_3664|Drugs|betalactams|Class_C_betalactamases|MCA	1	1173	45	1173	100	5.40324	39.4	60
MEG_3672|Drugs|Lipopeptides|Colistin_phosphoethanolamine_transferase|MCR	1	1626	2	19	1.16851	0.0233702	41	0
MEG_3675|Drugs|Lipopeptides|Colistin_phosphoethanolamine_transferase|MCR	1	1623	2	19	1.17067	0.0234134	40.8	40
MEG_3676|Drugs|Lipopeptides|Colistin_phosphoethanolamine_transferase|MCR	1	1623	2	20	1.23229	0.0246457	40.9	0
MEG_3677|Drugs|Lipopeptides|Colistin_phosphoethanolamine_transferase|MCR	1	1623	3	21	1.2939	0.0382009	41	0
MEG_3679|Drugs|Lipopeptides|Colistin_phosphoethanolamine_transferase|MCR	1	1626	2	19	1.16851	0.0233702	41	0
MEG_3681|Drugs|Lipopeptides|Colistin_phosphoethanolamine_transferase|MCR	1	1623	2	19	1.17067	0.0234134	40.8	0
MEG_3682|Drugs|Lipopeptides|Colistin_phosphoethanolamine_transferase|MCR	1	1626	2	19	1.16851	0.0233702	38.7	0
MEG_3684|Drugs|Lipopeptides|Colistin_phosphoethanolamine_transferase|MCR	1	1626	2	19	1.16851	0.0233702	40.9	0
MEG_3685|Drugs|Lipopeptides|Colistin_phosphoethanolamine_transferase|MCR	1	1626	2	25	1.53752	0.0270603	32.8	0
MEG_3687|Drugs|Lipopeptides|Colistin_phosphoethanolamine_transferase|MCR	1	1623	2	19	1.17067	0.0234134	40.8	0
MEG_3689|Drugs|Lipopeptides|Colistin_phosphoethanolamine_transferase|MCR	1	1626	2	19	1.16851	0.0233702	40.7	0
MEG_3692|Drugs|Lipopeptides|Colistin_phosphoethanolamine_transferase|MCR	1	1644	2	19	1.15572	0.0231144	39.8	0
MEG_3693|Drugs|Lipopeptides|Colistin_phosphoethanolamine_transferase|MCR	1	1698	2	20	1.17786	0.0235571	41	0
MEG_3695|Drugs|Lipopeptides|Colistin_phosphoethanolamine_transferase|MCR	1	1626	2	19	1.16851	0.0233702	40.2	0
MEG_3699|Drugs|Lipopeptides|Colistin_phosphoethanolamine_transferase|MCR	1	1626	2	19	1.16851	0.0233702	41	0
MEG_3701|Drugs|Lipopeptides|Colistin_phosphoethanolamine_transferase|MCR	1	1626	2	19	1.16851	0.0233702	41	0
MEG_3706|Drugs|Lipopeptides|Colistin_phosphoethanolamine_transferase|MCR	1	1629	2	19	1.16636	0.0233272	38.9	0
MEG_3711|Drugs|Lipopeptides|Colistin_phosphoethanolamine_transferase|MCR	1	1617	4	38	2.35003	0.0470006	40.9	20
MEG_3712|Drugs|Lipopeptides|Colistin_phosphoethanolamine_transferase|MCR	1	1617	2	20	1.23686	0.0247372	40.4	46
MEG_3713|Drugs|Lipopeptides|Colistin_phosphoethanolamine_transferase|MCR	1	1626	2	19	1.16851	0.0233702	41	0
MEG_3716|Drugs|Lipopeptides|Colistin_phosphoethanolamine_transferase|MCR	1	1623	4	40	2.46457	0.0492914	41	26
MEG_3721|Drugs|Lipopeptides|Colistin_phosphoethanolamine_transferase|MCR	1	1626	6	57	3.50554	0.0701107	40.7	0
MEG_3722|Drugs|Lipopeptides|Colistin_phosphoethanolamine_transferase|MCR	1	1620	11	107	6.60494	0.143827	40.7	45.8
MEG_3724|Drugs|Lipopeptides|Colistin_phosphoethanolamine_transferase|MCR	1	1641	2	32	1.95003	0.0390006	41	0
MEG_3726|Drugs|Lipopeptides|Colistin_phosphoethanolamine_transferase|MCR	1	1626	2	20	1.23001	0.0246002	40.9	0
MEG_3727|Drugs|Lipopeptides|Colistin_phosphoethanolamine_transferase|MCR	1	1698	2	19	1.11896	0.0223793	40.6	40
MEG_3730|Drugs|Lipopeptides|Colistin_phosphoethanolamine_transferase|MCR	1	1626	2	19	1.16851	0.0233702	40.4	0
MEG_3731|Drugs|Lipopeptides|Colistin_phosphoethanolamine_transferase|MCR	1	1620	10	97	5.98765	0.119753	41	42.4
MEG_3733|Metals|Copper_resistance|Copper_resistance_protein|MCTB	1	960	5	39	4.0625	0.1	41	0
MEG_3734|Metals|Copper_resistance|Copper_resistance_protein|MCTB	1	945	5	43	4.55026	0.10582	40.9	0
MEG_3735|Biocides|Multi-biocide_resistance|Multi-biocide_resistance_protein|MDEA	1	1197	186	678	56.6416	8.07769	40	51.5
MEG_3736|Multi-compound|Drug_and_biocide_resistance|Drug_and_biocide_MFS_efflux_pumps|MDFA	1	1236	5	40	3.23625	0.0800971	40.7	28.8
MEG_3737|Multi-compound|Drug_and_biocide_resistance|Drug_and_biocide_MFS_efflux_pumps|MDFA	1	1233	2	19	1.54096	0.0308191	40.9	0
MEG_3738|Multi-compound|Drug_and_biocide_resistance|Drug_and_biocide_MFS_efflux_pumps|MDFA	1	1233	2	19	1.54096	0.0308191	41	0
MEG_3739|Multi-compound|Drug_and_biocide_resistance|Drug_and_biocide_MFS_efflux_pumps|MDFA	1	1233	4	39	3.16302	0.0632603	40.8	23
MEG_3740|Drugs|Multi-drug_resistance|MDR_23S_rRNA_mutation|MDR23S|RequiresSNPConfirmation	1	2734	6	203	7.42502	0.0881492	36.4	14.2
MEG_3741|Multi-compound|Drug_and_biocide_and_metal_resistance|Drug_and_biocide_and_metal_MFS_efflux_pumps|MDRL	1	1194	4	40	3.35008	0.0670017	41	0
MEG_3742|Multi-compound|Drug_and_biocide_and_metal_resistance|Drug_and_biocide_and_metal_MFS_efflux_pumps|MDRL	1	1194	2	19	1.59129	0.0318258	39.6	0
MEG_3743|Multi-compound|Drug_and_biocide_and_metal_resistance|Drug_and_biocide_and_metal_MFS_efflux_pumps|MDRL	1	1194	2	19	1.59129	0.0318258	40.7	0
MEG_3744|Multi-compound|Drug_and_biocide_and_metal_resistance|Drug_and_biocide_and_metal_RND_efflux_pumps|MDTA	1	1242	13	106	8.53462	0.202899	41	38.8
MEG_3745|Multi-compound|Drug_and_biocide_and_metal_resistance|Drug_and_biocide_and_metal_RND_efflux_pumps|MDTA	1	1257	3	40	3.18218	0.0477327	39.3	32.7
MEG_3746|Multi-compound|Drug_and_biocide_and_metal_resistance|Drug_and_biocide_and_metal_RND_efflux_pumps|MDTA	1	1248	6	41	3.28526	0.0913462	41	40
MEG_3747|Multi-compound|Drug_and_biocide_and_metal_resistance|Drug_and_biocide_and_metal_RND_efflux_pumps|MDTB	1	3123	120	797	25.5203	2.00929	40.3	40.5
MEG_3748|Multi-compound|Drug_and_biocide_and_metal_resistance|Drug_and_biocide_and_metal_RND_efflux_pumps|MDTB	1	3123	64	480	15.3698	0.945885	40.1	44
MEG_3749|Multi-compound|Drug_and_biocide_and_metal_resistance|Drug_and_biocide_and_metal_RND_efflux_pumps|MDTC	1	3078	42	380	12.3457	0.379467	40.4	38.9
MEG_3750|Multi-compound|Drug_and_biocide_and_metal_resistance|Drug_and_biocide_and_metal_RND_efflux_pumps|MDTC	1	3081	34	353	11.4573	0.277507	40.8	43.7
MEG_3751|Multi-compound|Drug_and_biocide_resistance|Drug_and_biocide_RND_efflux_pumps|MDTE	1	1158	4	39	3.36788	0.0673575	40.4	43
MEG_3752|Multi-compound|Drug_and_biocide_resistance|Drug_and_biocide_RND_efflux_pumps|MDTF	1	3114	27	269	8.63841	0.182402	40.5	34.9
MEG_3753|Multi-compound|Drug_and_biocide_resistance|Drug_and_biocide_MFS_efflux_pumps|MDTG	1	1227	8	78	6.35697	0.127139	41	10
MEG_3754|Multi-compound|Drug_and_biocide_resistance|Drug_and_biocide_MFS_efflux_pumps|MDTG	1	1227	6	59	4.80848	0.0945395	38.1	0
MEG_3755|Multi-compound|Drug_and_biocide_resistance|Drug_and_biocide_MFS_efflux_pumps|MDTH	1	1209	4	38	3.14309	0.0628619	41	40
MEG_3756|Multi-compound|Drug_and_biocide_resistance|Drug_and_biocide_SMR_efflux_pumps|MDTI	1	330	5	22	6.66667	0.293939	37.6	42.4
MEG_3758|Multi-compound|Drug_and_biocide_resistance|Drug_and_biocide_MATE_efflux_pumps|MDTK	1	1374	9	86	6.2591	0.137555	40.6	0
MEG_3759|Multi-compound|Drug_and_biocide_resistance|Drug_and_biocide_MATE_efflux_pumps|MDTK	1	1374	6	63	4.58515	0.0917031	40.9	0
MEG_3760|Multi-compound|Drug_and_biocide_resistance|Drug_and_biocide_MATE_efflux_pumps|MDTK	1	1425	4	40	2.80702	0.0561404	40.8	46
MEG_3761|Multi-compound|Drug_and_biocide_resistance|Drug_and_biocide_MFS_efflux_pumps|MDTM	1	1233	4	39	3.16302	0.0632603	40.8	0
MEG_3762|Multi-compound|Drug_and_biocide_resistance|Drug_and_biocide_MFS_efflux_pumps|MDTM	1	1233	4	39	3.16302	0.0632603	41	0
MEG_3763|Multi-compound|Drug_and_biocide_resistance|Drug_and_biocide_RND_efflux_pumps|MDTN	1	1032	6	51	4.94186	0.125969	39.8	46.2
MEG_3764|Multi-compound|Drug_and_biocide_resistance|Drug_and_biocide_RND_efflux_pumps|MDTO	1	2052	8	78	3.80117	0.0760234	40.7	43
MEG_3765|Multi-compound|Drug_and_biocide_resistance|Drug_and_biocide_RND_efflux_pumps|MDTP	1	1467	4	47	3.20382	0.0579414	40.6	42.5
MEG_3766|Drugs|betalactams|Penicillin_binding_protein|MECA	1	2007	2	19	0.946687	0.0189337	41	0
MEG_3767|Drugs|betalactams|Penicillin_binding_protein|MECA	1	1998	12	114	5.70571	0.115115	40.9	34.3
MEG_3770|Drugs|betalactams|Penicillin_binding_protein|MECA	1	2007	2	19	0.946687	0.0189337	41	0
MEG_3771|Drugs|betalactams|Penicillin_binding_protein|MECA	1	2007	2	19	0.946687	0.0189337	40.2	0
MEG_3774|Drugs|betalactams|Penicillin_binding_protein|MECA	1	2007	2	20	0.996512	0.0199302	40.2	0
MEG_3775|Drugs|betalactams|Penicillin_binding_protein|MECA	1	2007	2	19	0.946687	0.0189337	39.9	0
MEG_3778|Drugs|betalactams|Penicillin_binding_protein|MECA	1	1758	8	77	4.37998	0.0875995	39.5	0
MEG_3779|Drugs|betalactams|Penicillin_binding_protein|MECA	1	2007	2	19	0.946687	0.0189337	40.9	0
MEG_3780|Drugs|betalactams|Penicillin_binding_protein|MECA	1	2007	4	38	1.89337	0.0378675	41	0
MEG_3784|Drugs|betalactams|Penicillin_binding_protein|MECA	1	2010	2	19	0.945274	0.0189055	41	0
MEG_3785|Drugs|betalactams|Penicillin_binding_protein|MECA	1	2010	2	19	0.945274	0.0189055	41	0
MEG_3786|Drugs|betalactams|Penicillin_binding_protein|MECA	1	1758	4	39	2.21843	0.0443686	40.9	0
MEG_3787|Drugs|betalactams|Penicillin_binding_protein|MECA	1	2007	2	19	0.946687	0.0189337	40.7	0
MEG_3788|Drugs|betalactams|Penicillin_binding_protein|MECA	1	2007	4	38	1.89337	0.0378675	41	0
MEG_3789|Drugs|betalactams|Penicillin_binding_protein|MECA	1	2007	5	40	1.99302	0.0483308	40.6	16
MEG_3790|Drugs|betalactams|Penicillin_binding_protein|MECA	1	2001	3	23	1.14943	0.029985	40.5	40
MEG_3793|Drugs|betalactams|Penicillin_binding_protein|MECA	1	2007	2	19	0.946687	0.0189337	41	0
MEG_3794|Drugs|betalactams|Penicillin_binding_protein|MECA	1	2007	7	59	2.93971	0.0672646	40.3	0
MEG_3795|Drugs|betalactams|Penicillin_binding_protein|MECB	1	2025	15	126	6.22222	0.144198	40.9	10.7
MEG_3796|Drugs|betalactams|Penicillin_binding_protein|MECB	1	2025	14	112	5.53086	0.138272	40.6	14
MEG_3798|Drugs|betalactams|Penicillin_binding_protein|MECC	1	1998	2	19	0.950951	0.019019	41	0
MEG_3799|Drugs|betalactams|Penicillin_binding_protein|MECC	1	1995	2	19	0.952381	0.0190476	40.9	0
MEG_3800|Drugs|betalactams|Penicillin_binding_protein|MECC	1	1998	6	57	2.85285	0.0570571	41	26.7
MEG_3801|Drugs|betalactams|Penicillin_binding_protein|MECD	1	2037	11	79	3.87825	0.103093	39	40.5
MEG_3802|Drugs|betalactams|Penicillin_binding_protein_regulator|MECI	1	375	2	19	5.06667	0.101333	40.5	40
MEG_3803|Drugs|betalactams|Penicillin_binding_protein_regulator|MECI	1	372	2	19	5.10753	0.102151	38.8	0
MEG_3804|Drugs|betalactams|Penicillin_binding_protein_regulator|MECI	1	372	2	19	5.10753	0.102151	41	0
MEG_3817|Drugs|MLS|MLS_resistance_MFS_efflux_pumps|MEFA	1	1227	2	20	1.62999	0.0325998	41	46
MEG_3828|Drugs|MLS|MLS_resistance_MFS_efflux_pumps|MEFC	1	1224	2	19	1.55229	0.0310458	39.1	40
MEG_3830|Drugs|MLS|MLS_resistance_MFS_efflux_pumps|MEFE	1	1206	2	20	1.65837	0.0331675	41	46
MEG_3832|Multi-compound|Drug_and_biocide_resistance|Drug_and_biocide_MATE_efflux_pumps|MEPA	1	1356	4	39	2.87611	0.0575221	40.9	20
MEG_3836|Multi-compound|Drug_and_biocide_resistance|Drug_and_biocide_MATE_efflux_regulator|MEPR	1	420	2	19	4.52381	0.0904762	41	40
MEG_3837|Metals|Mercury_resistance|Mercury_resistance_protein|MERA	1	1686	292	1679	99.5848	23.9597	39.8	52.5
MEG_3838|Metals|Mercury_resistance|Mercury_resistance_protein|MERA	1	1896	8	148	7.80591	0.133966	40.8	42.2
MEG_3839|Metals|Mercury_resistance|Mercury_resistance_protein|MERA	1	359	1	139	38.7187	0.387187	40.7	0
MEG_3840|Metals|Mercury_resistance|Mercury_resistance_protein|MERA	1	1028	16	126	12.2568	0.305447	40.8	33.8
MEG_3842|Metals|Mercury_resistance|Mercury_resistance_protein|MERA	1	1686	86	678	40.2135	5.98339	39.7	46.2
MEG_3843|Metals|Mercury_resistance|Mercury_resistance_protein|MERA	1	1707	6	57	3.33919	0.0667838	41	40
MEG_3844|Metals|Mercury_resistance|Mercury_resistance_protein|MERA	1	1710	9	87	5.08772	0.11345	40.2	45.6
MEG_3845|Metals|Mercury_resistance|Mercury_resistance_protein|MERA	1	1689	22	266	15.749	0.307874	40.6	34.5
MEG_3846|Metals|Mercury_resistance|Mercury_resistance_protein|MERB	1	639	2	19	2.9734	0.0594679	41	40
MEG_3847|Metals|Mercury_resistance|Mercury_resistance_protein|MERB	1	639	2	19	2.9734	0.0594679	41	40
MEG_3848|Metals|Mercury_resistance|Mercury_resistance_protein|MERB	1	651	4	39	5.99078	0.119816	40.9	43
MEG_3849|Metals|Mercury_resistance|Mercury_resistance_protein|MERB	1	660	2	20	3.0303	0.0590909	40.1	40
MEG_3850|Metals|Mercury_resistance|Mercury_resistance_protein|MERB	1	639	4	40	6.25978	0.125196	39.7	46
MEG_3854|Metals|Mercury_resistance|Mercury_resistance_protein|MERB	1	630	4	39	6.19048	0.12381	39.5	43
MEG_3855|Metals|Mercury_resistance|Mercury_resistance_protein|MERB	1	729	4	38	5.21262	0.104252	40.9	0
MEG_3856|Metals|Mercury_resistance|Mercury_resistance_protein|MERB	1	657	4	38	5.78387	0.115677	40.4	0
MEG_3857|Metals|Mercury_resistance|Mercury_resistance_protein|MERC	1	423	24	157	37.1158	2.91962	38.6	53.6
MEG_3858|Metals|Mercury_resistance|Mercury_resistance_protein|MERC	1	426	35	333	78.169	9.91549	39.9	48.1
MEG_3860|Metals|Mercury_resistance|Mercury_resistance_regulator|MERD	1	366	6	184	50.2732	1.29508	39.3	0
MEG_3861|Metals|Mercury_resistance|Mercury_resistance_regulator|MERD	1	366	19	326	89.071	5.28142	39.3	6.32
MEG_3862|Metals|Mercury_resistance|Mercury_resistance_regulator|MERD	1	366	9	156	42.623	1.41257	38.2	0
MEG_3863|Metals|Mercury_resistance|Mercury_resistance_regulator|MERD	1	366	22	328	89.6175	7.65301	39.1	2.41
MEG_3864|Metals|Mercury_resistance|Mercury_resistance_regulator|MERD	1	366	16	231	63.1148	2.6694	39.7	19.4
MEG_3865|Metals|Mercury_resistance|Mercury_resistance_regulator|MERD	1	366	20	311	84.9727	5.48087	40.2	0
MEG_3866|Metals|Mercury_resistance|Mercury_resistance_protein|MERE	1	237	15	184	77.6371	7.1308	38.1	41.3
MEG_3867|Metals|Mercury_resistance|Mercury_resistance_protein|MERE	1	237	2	19	8.01688	0.160338	41	40
MEG_3868|Metals|Mercury_resistance|Mercury_resistance_protein|MERE	1	237	26	224	94.5148	12.7553	39.4	48.7
MEG_3869|Metals|Mercury_resistance|Mercury_resistance_protein|MERF	1	246	2	19	7.72358	0.154472	41	40
MEG_3871|Metals|Mercury_resistance|Mercury_resistance_protein|MERG	1	654	2	20	3.0581	0.0611621	41	46
MEG_3872|Metals|Mercury_resistance|Mercury_resistance_protein|MERH	1	516	10	95	18.4109	0.368217	40.8	40
MEG_3873|Metals|Mercury_resistance|Mercury_resistance_protein|MERP	1	276	5	136	49.2754	1.57246	40.7	18.6
MEG_3874|Metals|Mercury_resistance|Mercury_resistance_protein|MERP	1	276	36	265	96.0145	13.4891	39.3	37
MEG_3875|Metals|Mercury_resistance|Mercury_resistance_protein|MERP	1	276	4	20	7.24638	0.275362	41	40
MEG_3879|Metals|Mercury_resistance|Mercury_resistance_protein|MERP	1	279	4	39	13.9785	0.27957	40.9	43
MEG_3880|Metals|Mercury_resistance|Mercury_resistance_regulator|MERR	1	435	4	39	8.96552	0.177011	40.9	0
MEG_3883|Metals|Mercury_resistance|Mercury_resistance_regulator|MERR	1	435	53	394	90.5747	15.954	39.8	38.9
MEG_3884|Metals|Mercury_resistance|Mercury_resistance_regulator|MERR	1	456	6	134	29.386	0.583333	38.2	18.3
MEG_3886|Metals|Mercury_resistance|Mercury_resistance_regulator|MERR1	1	435	2	19	4.36782	0.0873563	40.7	40
MEG_3887|Metals|Mercury_resistance|Mercury_resistance_regulator|MERR2	1	435	31	242	55.6322	8.38391	40.2	36.7
MEG_3889|Metals|Mercury_resistance|Mercury_resistance_regulator|MERR2	1	435	10	215	49.4253	1.84138	40.3	24.1
MEG_3891|Metals|Mercury_resistance|Mercury_resistance_protein|MERT	1	351	2	21	5.98291	0.119658	40.7	52
MEG_3892|Metals|Mercury_resistance|Mercury_resistance_protein|MERT	1	387	4	38	9.81912	0.196382	40.9	40
MEG_3893|Metals|Mercury_resistance|Mercury_resistance_protein|MERT	1	351	9	157	44.7293	0.752137	40.9	31.1
MEG_3894|Metals|Mercury_resistance|Mercury_resistance_protein|MERT	1	351	7	78	22.2222	0.698006	40.1	30
MEG_3895|Metals|Mercury_resistance|Mercury_resistance_protein|MERT	1	297	2	19	6.39731	0.127946	41	40
MEG_3897|Metals|Mercury_resistance|Mercury_resistance_protein|MERT	1	351	47	351	100	17.0484	40	43.2
MEG_3898|Metals|Mercury_resistance|Mercury_resistance_protein|MERT	1	351	5	213	60.6838	1.55271	40	7.4
MEG_3899|Multi-compound|Drug_and_biocide_resistance|Drug_and_biocide_RND_efflux_pumps|MEXA	1	1152	44	539	46.7882	1.3724	40.1	27.4
MEG_3900|Multi-compound|Drug_and_biocide_resistance|Drug_and_biocide_RND_efflux_pumps|MEXA	1	609	7	179	29.3924	0.389163	40.9	11.4
MEG_3901|Multi-compound|Drug_and_biocide_resistance|Drug_and_biocide_RND_efflux_pumps|MEXB	1	3141	291	2192	69.7867	7.06622	39.8	0
MEG_3902|Multi-compound|Drug_and_biocide_resistance|Drug_and_biocide_RND_efflux_pumps|MEXB	1	384	22	244	63.5417	3.30208	40.4	5.91
MEG_3903|Multi-compound|Drug_and_biocide_resistance|Drug_and_biocide_RND_efflux_pumps|MEXB	1	3141	253	2142	68.1948	5.95606	39.6	0
MEG_3904|Multi-compound|Drug_and_biocide_resistance|Drug_and_biocide_RND_efflux_pumps|MEXC	1	1164	23	363	31.1856	0.594502	39.1	0
MEG_3905|Multi-compound|Drug_and_biocide_resistance|Drug_and_biocide_RND_efflux_pumps|MEXC	1	1164	32	398	34.1924	0.674399	40.5	0
MEG_3906|Multi-compound|Drug_and_biocide_resistance|Drug_and_biocide_RND_efflux_pumps|MEXC	1	1164	28	283	24.3127	0.510309	40.2	0
MEG_3907|Multi-compound|Drug_and_biocide_resistance|Drug_and_biocide_RND_efflux_pumps|MEXD	1	3132	234	2249	71.8072	5.31545	39.7	38.7
MEG_3908|Multi-compound|Drug_and_biocide_resistance|Drug_and_biocide_RND_efflux_pumps|MEXE	1	1242	738	1063	85.5878	71.1192	40	52.6
MEG_3909|Multi-compound|Drug_and_biocide_resistance|Drug_and_biocide_RND_efflux_pumps|MEXE	1	1245	111	764	61.3655	4.45944	39.7	38.6
MEG_3910|Multi-compound|Drug_and_biocide_resistance|Drug_and_biocide_RND_efflux_pumps|MEXE	1	1218	2	19	1.55993	0.0311987	41	0
MEG_3911|Multi-compound|Drug_and_biocide_resistance|Drug_and_biocide_RND_efflux_pumps|MEXF	1	3180	3311	3152	99.1195	140.382	40	51.5
MEG_3912|Multi-compound|Drug_and_biocide_resistance|Drug_and_biocide_RND_efflux_pumps|MEXF	1	3189	996	3085	96.7388	33.4472	39.9	42.2
MEG_3913|Multi-compound|Drug_and_biocide_resistance|Drug_and_biocide_RND_efflux_pumps|MEXG	1	447	20	105	23.4899	0.876957	41	43.6
MEG_3914|Multi-compound|Drug_and_biocide_resistance|Drug_and_biocide_RND_efflux_pumps|MEXH	1	1113	20	177	15.903	0.350404	40.9	42.6
MEG_3915|Multi-compound|Drug_and_biocide_resistance|Drug_and_biocide_RND_efflux_pumps|MEXI	1	3090	366	1525	49.3528	7.25793	40	45.5
MEG_3916|Multi-compound|Drug_and_biocide_resistance|Drug_and_biocide_RND_efflux_pumps|MEXJ	1	1104	35	278	25.1812	0.853261	40.5	48
MEG_3917|Multi-compound|Drug_and_biocide_resistance|Drug_and_biocide_RND_efflux_pumps|MEXK	1	3078	1314	2608	84.7303	41.5598	40.1	53.3
MEG_3918|Multi-compound|Drug_and_biocide_resistance|Drug_and_biocide_RND_efflux_regulator|MEXL	1	639	8	83	12.989	0.369327	40.8	53
MEG_3919|Multi-compound|Drug_and_biocide_resistance|Drug_and_biocide_RND_efflux_pumps|MEXN	1	3111	500	1982	63.7094	11.2507	40	45.1
MEG_3920|Multi-compound|Drug_and_biocide_resistance|Drug_and_biocide_RND_efflux_pumps|MEXN	1	1158	34	267	23.057	0.580311	40.5	44.2
MEG_3921|Multi-compound|Drug_and_biocide_resistance|Drug_and_biocide_RND_efflux_pumps|MEXQ	1	3162	302	2403	75.9962	9.11954	39.7	50.1
MEG_3922|Multi-compound|Drug_and_biocide_resistance|Drug_and_biocide_RND_efflux_pumps|MEXQ	1	1158	63	454	39.2055	3.7418	39.3	47.6
MEG_3923|Multi-compound|Drug_and_biocide_resistance|Drug_and_biocide_RND_efflux_pumps|MEXQ	1	1476	11	97	6.57182	0.142954	40.9	41.1
MEG_3924|Multi-compound|Drug_and_biocide_resistance|Drug_and_biocide_RND_efflux_regulator|MEXR	1	444	6	57	12.8378	0.256757	39.5	0
MEG_3925|Multi-compound|Drug_and_biocide_resistance|Drug_and_biocide_RND_efflux_regulator|MEXR	1	442	8	59	13.3484	0.343891	40.7	0
MEG_3926|Multi-compound|Drug_and_biocide_resistance|Drug_and_biocide_RND_efflux_regulator|MEXR	1	442	4	38	8.59729	0.171946	41	0
MEG_3927|Multi-compound|Drug_and_biocide_resistance|Drug_and_biocide_RND_efflux_regulator|MEXR	1	442	6	53	11.991	0.257919	41	0
MEG_3928|Multi-compound|Drug_and_biocide_resistance|Drug_and_biocide_RND_efflux_regulator|MEXR	1	444	4	38	8.55856	0.171171	39.1	0
MEG_3929|Multi-compound|Drug_and_biocide_resistance|Drug_and_biocide_RND_efflux_regulator|MEXR	1	444	2	19	4.27928	0.0855856	41	0
MEG_3930|Multi-compound|Drug_and_biocide_resistance|Drug_and_biocide_RND_efflux_regulator|MEXR	1	444	4	38	8.55856	0.171171	40.7	0
MEG_3931|Multi-compound|Drug_and_biocide_resistance|Drug_and_biocide_RND_efflux_regulator|MEXS|RequiresSNPConfirmation	1	1020	8	75	7.35294	0.156863	39.8	45
MEG_3932|Multi-compound|Drug_and_biocide_resistance|Drug_and_biocide_RND_efflux_regulator|MEXT|RequiresSNPConfirmation	1	915	174	741	80.9836	12.9454	39.8	6.37
MEG_3933|Multi-compound|Drug_and_biocide_resistance|Drug_and_biocide_RND_efflux_regulator|MEXT|RequiresSNPConfirmation	1	1044	158	808	77.3946	8.62261	40	3.84
MEG_3934|Multi-compound|Drug_and_biocide_resistance|Drug_and_biocide_RND_efflux_regulator|MEXT	1	990	107	790	79.798	11.5111	39.9	50.5
MEG_3935|Biocides|Multi-biocide_resistance|Multi-biocide_RND_efflux_pump|MEXV	1	1131	20	249	22.0159	0.569408	39.6	49
MEG_3936|Biocides|Multi-biocide_resistance|Multi-biocide_RND_efflux_pump|MEXW	1	3057	190	1989	65.0638	4.21851	39.8	46.6
MEG_3937|Multi-compound|Drug_and_biocide_resistance|Drug_and_biocide_RND_efflux_pumps|MEXX	1	1170	36	251	21.453	0.667521	40.7	2.22
MEG_3938|Multi-compound|Drug_and_biocide_resistance|Drug_and_biocide_RND_efflux_pumps|MEXX	1	1191	24	174	14.6096	0.43073	40.9	5.25
MEG_3939|Multi-compound|Drug_and_biocide_resistance|Drug_and_biocide_RND_efflux_pumps|MEXY	1	3141	128	1015	32.3145	2.1283	40.4	3.16
MEG_3940|Multi-compound|Drug_and_biocide_resistance|Drug_and_biocide_RND_efflux_pumps|MEXY	1	3138	138	1113	35.4685	2.23327	39.7	2.93
MEG_3941|Multi-compound|Drug_and_biocide_resistance|Drug_and_biocide_RND_efflux_regulator|MEXZ|RequiresSNPConfirmation	1	633	6	58	9.16272	0.183254	40.6	42
MEG_3942|Drugs|Fluoroquinolones|Quinolone_resistance_protein_Qnr|MFPA	1	552	2	19	3.44203	0.0688406	35.4	40
MEG_3943|Drugs|Multi-drug_resistance|MDR_regulator|MGRA	1	444	4	41	9.23423	0.184685	40.2	36.5
MEG_3944|Drugs|MLS|Macrolide_glycosyltransferases|MGT	1	1257	8	78	6.20525	0.124105	40.8	0
MEG_3945|Drugs|MLS|Macrolide_glycosyltransferases|MGT	1	1257	4	39	3.10263	0.0620525	41	0
MEG_3946|Metals|Multi-metal_resistance|Multi-metal_resistance_regulator|MGTA	1	2709	86	678	25.0277	1.23883	40.3	46.4
MEG_3947|Metals|Multi-metal_resistance|Multi-metal_resistance_regulator|MGTA	1	2697	69	629	23.3222	1.64776	39.8	0
MEG_3948|Metals|Multi-metal_resistance|Multi-metal_resistance_regulator|MGTA	1	2697	70	631	23.3964	1.35076	39.6	0.0429
MEG_3950|Drugs|betalactams|Class_C_betalactamases|MIR	1	1146	2	19	1.65794	0.0331588	40.7	0
MEG_3951|Drugs|betalactams|Class_C_betalactamases|MIR	1	1146	6	59	5.14834	0.102967	38.8	0
MEG_3954|Drugs|betalactams|Class_C_betalactamases|MIR	1	1146	2	19	1.65794	0.0331588	41	0
MEG_3955|Drugs|betalactams|Class_C_betalactamases|MIR	1	1101	2	20	1.81653	0.0363306	38.4	0
MEG_3956|Drugs|betalactams|Class_C_betalactamases|MIR	1	1146	2	20	1.7452	0.034904	35.5	0
MEG_3957|Drugs|betalactams|Class_C_betalactamases|MIR	1	1146	2	20	1.7452	0.034904	40.8	0
MEG_3959|Drugs|betalactams|Class_C_betalactamases|MIR	1	1146	2	20	1.7452	0.034904	40.7	0
MEG_3960|Drugs|betalactams|Class_C_betalactamases|MIR	1	1146	2	20	1.7452	0.034904	41	0
MEG_3961|Drugs|betalactams|Class_C_betalactamases|MIR	1	1146	2	20	1.7452	0.0340314	41	0
MEG_3962|Drugs|betalactams|Class_C_betalactamases|MIR	1	1146	2	19	1.65794	0.0331588	40.8	0
MEG_3963|Drugs|betalactams|Class_C_betalactamases|MIR	1	1146	2	19	1.65794	0.0331588	41	0
MEG_3964|Drugs|betalactams|Class_C_betalactamases|MIR	1	1146	4	39	3.40314	0.0680628	41	0
MEG_3965|Drugs|betalactams|Class_C_betalactamases|MIR	1	1146	4	39	3.40314	0.0680628	40.9	0
MEG_3966|Drugs|betalactams|Class_C_betalactamases|MIR	1	1146	2	20	1.7452	0.034904	41	0
MEG_3967|Drugs|betalactams|Class_C_betalactamases|MIR	1	1146	2	20	1.7452	0.034904	41	0
MEG_3969|Drugs|betalactams|Class_C_betalactamases|MIR	1	1146	2	19	1.65794	0.0331588	39.7	0
MEG_3970|Drugs|betalactams|Class_C_betalactamases|MIR	1	1146	4	39	3.40314	0.0680628	40.8	0
MEG_3971|Drugs|betalactams|Class_C_betalactamases|MIR	1	1146	4	39	3.40314	0.0680628	34.9	0
MEG_3972|Drugs|betalactams|Class_C_betalactamases|MIR	1	1160	2	19	1.63793	0.0327586	40.5	0
MEG_3973|Drugs|betalactams|Class_C_betalactamases|MIR	1	1147	2	20	1.74368	0.0348736	37	0
MEG_3974|Drugs|betalactams|Class_C_betalactamases|MIR	1	1159	4	39	3.36497	0.0672994	40.9	0
MEG_3975|Drugs|MLS|Macrolide-resistant_23S_rRNA_mutation|MLS23S|RequiresSNPConfirmation	1	3162	19	100	3.16256	0.209045	40.1	5.32
MEG_3976|Drugs|MLS|Macrolide-resistant_23S_rRNA_mutation|MLS23S|RequiresSNPConfirmation	1	2975	58	822	27.6303	0.929076	38.7	20.9
[truncated: 6,734 more rows]

## Sheet: C62_coverage
#rname	startpos	endpos	numreads	covbases	coverage	meandepth	meanbaseq	meanmapq
MEG_1|Drugs|Aminoglycosides|Aminoglycoside-resistant_16S_ribosomal_subunit_protein|A16S|RequiresSNPConfirmation	1	1507	23	581	38.5534	0.70073	38.6	24.7
MEG_2|Drugs|Aminoglycosides|Aminoglycoside-resistant_16S_ribosomal_subunit_protein|A16S|RequiresSNPConfirmation	1	1544	1833	1479	95.7902	146.793	40.6	14.8
MEG_3|Drugs|Aminoglycosides|Aminoglycoside-resistant_16S_ribosomal_subunit_protein|A16S|RequiresSNPConfirmation	1	1537	19	584	37.9961	0.716981	39.5	0
MEG_4|Drugs|Aminoglycosides|Aminoglycoside-resistant_16S_ribosomal_subunit_protein|A16S|RequiresSNPConfirmation	1	1551	846	1485	95.7447	65.2031	40.3	6.16
MEG_5|Drugs|Aminoglycosides|Aminoglycoside-resistant_16S_ribosomal_subunit_protein|A16S|RequiresSNPConfirmation	1	1504	35	988	65.6915	1.59441	39.4	8.43
MEG_6|Drugs|Aminoglycosides|Aminoglycoside-resistant_16S_ribosomal_subunit_protein|A16S|RequiresSNPConfirmation	1	1551	596	1240	79.9484	38.5667	39.8	17.4
MEG_7|Drugs|Aminoglycosides|Aminoglycoside-resistant_16S_ribosomal_subunit_protein|A16S|RequiresSNPConfirmation	1	1544	956	1502	97.2798	68.8821	40.4	14.3
MEG_8|Drugs|Aminoglycosides|Aminoglycoside-resistant_16S_ribosomal_subunit_protein|A16S|RequiresSNPConfirmation	1	1474	70	465	31.5468	2.13501	39.7	25.1
MEG_9|Drugs|Aminoglycosides|Aminoglycoside-resistant_16S_ribosomal_subunit_protein|A16S|RequiresSNPConfirmation	1	1528	17	493	32.2644	0.651178	39.6	0
MEG_10|Drugs|Aminoglycosides|Aminoglycoside-resistant_16S_ribosomal_subunit_protein|A16S|RequiresSNPConfirmation	1	1477	15	230	15.5721	0.495599	39.1	9.33
MEG_11|Drugs|Aminoglycosides|Aminoglycoside-resistant_16S_ribosomal_subunit_protein|A16S|RequiresSNPConfirmation	1	1441	25	732	50.7981	1.08536	39.2	0.12
MEG_12|Drugs|Aminoglycosides|Aminoglycoside-resistant_16S_ribosomal_subunit_protein|A16S|RequiresSNPConfirmation	1	1454	10	225	15.4746	0.310867	38.2	0
MEG_13|Drugs|Aminoglycosides|Aminoglycoside_N-acetyltransferases|AAC2-PRIME	1	546	8	78	14.2857	0.285714	39.3	43
MEG_15|Drugs|Aminoglycosides|Aminoglycoside_N-acetyltransferases|AAC2-PRIME	1	549	4	40	7.28597	0.145719	41	46
MEG_16|Drugs|Aminoglycosides|Aminoglycoside_N-acetyltransferases|AAC2-PRIME	1	723	2	20	2.76625	0.055325	40.9	46
MEG_18|Drugs|Aminoglycosides|Aminoglycoside_N-acetyltransferases|AAC2-PRIME	1	588	2	19	3.23129	0.0646259	41	40
MEG_19|Drugs|Aminoglycosides|Aminoglycoside_N-acetyltransferases|AAC2-PRIME	1	633	4	40	6.31912	0.126382	40.9	46
MEG_21|Drugs|Aminoglycosides|Aminoglycoside_N-acetyltransferases|AAC3	1	861	8	535	62.137	1.27642	40.5	0
MEG_23|Drugs|Aminoglycosides|Aminoglycoside_N-acetyltransferases|AAC3	1	864	16	144	16.6667	0.363426	38.7	38.8
MEG_27|Drugs|Aminoglycosides|Aminoglycoside_N-acetyltransferases|AAC3	1	465	2	19	4.08602	0.0817204	40.9	0
MEG_31|Drugs|Aminoglycosides|Aminoglycoside_N-acetyltransferases|AAC3	1	459	2	19	4.13943	0.0827887	41	40
MEG_32|Drugs|Aminoglycosides|Aminoglycoside_N-acetyltransferases|AAC3	1	786	2	19	2.4173	0.0483461	41	0
MEG_33|Drugs|Aminoglycosides|Aminoglycoside_N-acetyltransferases|AAC3	1	864	6	58	6.71296	0.134259	40.7	0
MEG_34|Drugs|Aminoglycosides|Aminoglycoside_N-acetyltransferases|AAC3	1	864	6	58	6.71296	0.134259	40.9	0
MEG_35|Drugs|Aminoglycosides|Aminoglycoside_N-acetyltransferases|AAC3	1	477	2	19	3.98323	0.0796646	41	0
MEG_36|Drugs|Aminoglycosides|Aminoglycoside_N-acetyltransferases|AAC3	1	810	6	58	7.16049	0.14321	40.6	42
MEG_37|Drugs|Aminoglycosides|Aminoglycoside_N-acetyltransferases|AAC3	1	465	2	19	4.08602	0.0817204	41	0
MEG_39|Drugs|Aminoglycosides|Aminoglycoside_N-acetyltransferases|AAC3	1	900	6	56	6.22222	0.128889	41	0
MEG_40|Drugs|Aminoglycosides|Aminoglycoside_N-acetyltransferases|AAC3	1	459	6	59	12.854	0.257081	40.1	44
MEG_41|Drugs|Aminoglycosides|Aminoglycoside_N-acetyltransferases|AAC3	1	861	1	75	8.7108	0.087108	32	0
MEG_42|Drugs|Aminoglycosides|Aminoglycoside_N-acetyltransferases|AAC3	1	447	2	20	4.47427	0.0894855	40.8	46
MEG_43|Drugs|Aminoglycosides|Aminoglycoside_N-acetyltransferases|AAC3	1	465	6	57	12.2581	0.245161	40.5	40
MEG_45|Drugs|Aminoglycosides|Aminoglycoside_N-acetyltransferases|AAC3	1	861	16	825	95.8188	2.56678	39.5	0
MEG_47|Drugs|Aminoglycosides|Aminoglycoside_N-acetyltransferases|AAC3	1	444	4	40	9.00901	0.177928	40.7	43
MEG_48|Drugs|Aminoglycosides|Aminoglycoside_N-acetyltransferases|AAC3	1	855	10	95	11.1111	0.222222	40.9	40
MEG_50|Drugs|Aminoglycosides|Aminoglycoside_N-acetyltransferases|AAC3	1	477	2	19	3.98323	0.0796646	40	0
MEG_51|Drugs|Aminoglycosides|Aminoglycoside_N-acetyltransferases|AAC3	1	777	4	38	4.8906	0.0978121	40.8	0
MEG_52|Drugs|Aminoglycosides|Aminoglycoside_N-acetyltransferases|AAC3	1	840	4	38	4.52381	0.0904762	40.8	40
MEG_53|Drugs|Aminoglycosides|Aminoglycoside_N-acetyltransferases|AAC3	1	819	8	82	10.0122	0.19536	41	10
MEG_54|Drugs|Aminoglycosides|Aminoglycoside_N-acetyltransferases|AAC3	1	867	10	96	11.0727	0.22376	40.9	34.4
MEG_55|Drugs|Aminoglycosides|Aminoglycoside_N-acetyltransferases|AAC3	1	861	4	39	4.52962	0.0905923	40.9	0
MEG_57|Drugs|Aminoglycosides|Aminoglycoside_N-acetyltransferases|AAC3	1	900	4	36	4	0.0844444	41	0
MEG_58|Drugs|Aminoglycosides|Aminoglycoside_N-acetyltransferases|AAC3	1	810	4	38	4.69136	0.0938272	40.9	40
MEG_61|Drugs|Aminoglycosides|Aminoglycoside_N-acetyltransferases|AAC3	1	861	3	74	8.59466	0.108014	39.8	26.7
MEG_62|Drugs|Aminoglycosides|Aminoglycoside_N-acetyltransferases|AAC3	1	816	4	40	4.90196	0.0980392	41	46
MEG_64|Drugs|Aminoglycosides|Aminoglycoside_N-acetyltransferases|AAC3	1	861	18	840	97.561	2.6295	39.9	5.89
MEG_65|Drugs|Aminoglycosides|Aminoglycoside_N-acetyltransferases|AAC3	1	903	6	55	6.09081	0.126246	40.3	0
MEG_66|Drugs|Aminoglycosides|Aminoglycoside_N-acetyltransferases|AAC3	1	738	10	101	13.6856	0.273713	41	16
MEG_68|Drugs|Aminoglycosides|Aminoglycoside_N-acetyltransferases|AAC3-PRIME	1	465	2	19	4.08602	0.0817204	40.9	0
MEG_75|Drugs|Aminoglycosides|Aminoglycoside_N-acetyltransferases|AAC6-PRIME	1	1440	5	40	2.77778	0.0673611	40.6	0
MEG_76|Drugs|Aminoglycosides|Aminoglycoside_N-acetyltransferases|AAC6-PRIME	1	438	2	20	4.56621	0.0890411	41	0
MEG_77|Drugs|Aminoglycosides|Aminoglycoside_N-acetyltransferases|AAC6-PRIME	1	441	4	35	7.93651	0.172336	40.9	40
MEG_82|Drugs|Aminoglycosides|Aminoglycoside_N-acetyltransferases|AAC6-PRIME	1	441	2	19	4.30839	0.0861678	40.8	40
MEG_88|Drugs|Aminoglycosides|Aminoglycoside_N-acetyltransferases|AAC6-PRIME	1	1452	12	116	7.98898	0.159091	39.6	41
MEG_89|Drugs|Aminoglycosides|Aminoglycoside_N-acetyltransferases|AAC6-PRIME	1	543	2	20	3.68324	0.0736648	40.9	0
MEG_90|Drugs|Aminoglycosides|Aminoglycoside_N-acetyltransferases|AAC6-PRIME	1	543	4	39	7.18232	0.143646	40.5	20
MEG_91|Drugs|Aminoglycosides|Aminoglycoside_N-acetyltransferases|AAC6-PRIME	1	543	2	20	3.68324	0.0736648	40.9	0
MEG_99|Drugs|Aminoglycosides|Aminoglycoside_N-acetyltransferases|AAC6-PRIME	1	441	2	20	4.53515	0.0907029	40.7	0
MEG_100|Drugs|Aminoglycosides|Aminoglycoside_N-acetyltransferases|AAC6-PRIME	1	441	2	20	4.53515	0.0907029	41	0
MEG_101|Drugs|Aminoglycosides|Aminoglycoside_N-acetyltransferases|AAC6-PRIME	1	441	2	21	4.7619	0.0952381	41	0
MEG_103|Drugs|Aminoglycosides|Aminoglycoside_N-acetyltransferases|AAC6-PRIME	1	441	2	21	4.7619	0.0952381	40.3	0
MEG_104|Drugs|Aminoglycosides|Aminoglycoside_N-acetyltransferases|AAC6-PRIME	1	441	2	21	4.7619	0.0952381	41	0
MEG_111|Drugs|Aminoglycosides|Aminoglycoside_N-acetyltransferases|AAC6-PRIME	1	441	2	19	4.30839	0.0861678	41	0
MEG_112|Drugs|Aminoglycosides|Aminoglycoside_N-acetyltransferases|AAC6-PRIME	1	441	2	20	4.53515	0.0907029	41	46
MEG_114|Drugs|Aminoglycosides|Aminoglycoside_N-acetyltransferases|AAC6-PRIME	1	438	2	19	4.3379	0.086758	40.6	0
MEG_119|Drugs|Aminoglycosides|Aminoglycoside_N-acetyltransferases|AAC6-PRIME	1	441	2	19	4.30839	0.0861678	41	40
MEG_120|Drugs|Aminoglycosides|Aminoglycoside_N-acetyltransferases|AAC6-PRIME	1	558	4	25	4.48029	0.139785	39.4	0
MEG_121|Drugs|Aminoglycosides|Aminoglycoside_N-acetyltransferases|AAC6-PRIME	1	558	2	20	3.58423	0.0716846	41	0
MEG_122|Drugs|Aminoglycosides|Aminoglycoside_N-acetyltransferases|AAC6-PRIME	1	555	4	38	6.84685	0.136937	39.9	40
MEG_124|Drugs|Aminoglycosides|Aminoglycoside_N-acetyltransferases|AAC6-PRIME	1	489	2	20	4.08998	0.0817996	41	46
MEG_132|Drugs|Aminoglycosides|Aminoglycoside_N-acetyltransferases|AAC6-PRIME	1	516	2	19	3.68217	0.0736434	41	40
MEG_133|Drugs|Aminoglycosides|Aminoglycoside_N-acetyltransferases|AAC6-PRIME	1	474	4	47	9.91561	0.185654	40.7	0
MEG_135|Drugs|Aminoglycosides|Aminoglycoside_N-acetyltransferases|AAC6-PRIME	1	474	2	21	4.43038	0.0886076	40.8	0
MEG_145|Drugs|Aminoglycosides|Aminoglycoside_N-acetyltransferases|AAC6-PRIME	1	543	2	19	3.49908	0.0699816	40.3	40
MEG_146|Drugs|Aminoglycosides|Aminoglycoside_N-acetyltransferases|AAC6-PRIME	1	441	6	49	11.1111	0.269841	40.8	13.3
MEG_147|Drugs|Aminoglycosides|Aminoglycoside_N-acetyltransferases|AAC6-PRIME	1	441	2	19	4.30839	0.0861678	40.3	40
MEG_149|Drugs|Aminoglycosides|Aminoglycoside_N-acetyltransferases|AAC6-PRIME	1	441	2	21	4.7619	0.0952381	41	0
MEG_150|Drugs|Aminoglycosides|Aminoglycoside_N-acetyltransferases|AAC6-PRIME	1	441	5	40	9.07029	0.22449	38.6	0
MEG_151|Drugs|Aminoglycosides|Aminoglycoside_N-acetyltransferases|AAC6-PRIME	1	441	2	20	4.53515	0.0907029	37.8	46
MEG_153|Drugs|Aminoglycosides|Aminoglycoside_N-acetyltransferases|AAC6-PRIME	1	441	2	20	4.53515	0.0907029	41	0
MEG_155|Drugs|Aminoglycosides|Aminoglycoside_N-acetyltransferases|AAC6-PRIME	1	441	4	39	8.84354	0.176871	40.7	0
MEG_157|Drugs|Aminoglycosides|Aminoglycoside_N-acetyltransferases|AAC6-PRIME	1	441	2	20	4.53515	0.0884354	41	0
MEG_160|Drugs|Aminoglycosides|Aminoglycoside_N-acetyltransferases|AAC6-PRIME	1	441	4	44	9.97732	0.274376	40.6	28
MEG_161|Drugs|Aminoglycosides|Aminoglycoside_N-acetyltransferases|AAC6-PRIME	1	441	2	20	4.53515	0.0907029	41	0
MEG_162|Drugs|Aminoglycosides|Aminoglycoside_N-acetyltransferases|AAC6-PRIME	1	441	2	20	4.53515	0.0907029	41	0
MEG_164|Drugs|Aminoglycosides|Aminoglycoside_N-acetyltransferases|AAC6-PRIME	1	441	2	20	4.53515	0.0907029	40.9	0
MEG_165|Drugs|Aminoglycosides|Aminoglycoside_N-acetyltransferases|AAC6-PRIME	1	441	2	19	4.30839	0.0861678	41	0
MEG_166|Drugs|Aminoglycosides|Aminoglycoside_N-acetyltransferases|AAC6-PRIME	1	441	2	21	4.7619	0.0952381	41	0
MEG_167|Drugs|Aminoglycosides|Aminoglycoside_N-acetyltransferases|AAC6-PRIME	1	441	2	21	4.7619	0.0952381	41	0
MEG_170|Drugs|Aminoglycosides|Aminoglycoside_N-acetyltransferases|AAC6-PRIME	1	549	2	19	3.46084	0.0692168	41	40
MEG_171|Drugs|Aminoglycosides|Aminoglycoside_N-acetyltransferases|AAC6-PRIME	1	549	2	20	3.64299	0.0728597	40.9	0
MEG_172|Drugs|Aminoglycosides|Aminoglycoside_N-acetyltransferases|AAC6-PRIME	1	549	2	20	3.64299	0.0728597	41	0
MEG_176|Drugs|Aminoglycosides|Aminoglycoside_N-acetyltransferases|AAC6-PRIME	1	540	2	20	3.7037	0.0740741	40.8	46
MEG_177|Drugs|Aminoglycosides|Aminoglycoside_N-acetyltransferases|AAC6-PRIME	1	555	2	19	3.42342	0.0684685	41	40
MEG_179|Drugs|Aminoglycosides|Aminoglycoside_N-acetyltransferases|AAC6-PRIME	1	441	2	21	4.7619	0.0907029	34.9	0
MEG_185|Drugs|Aminoglycosides|Aminoglycoside_N-acetyltransferases|AAC6-PRIME	1	1455	6	58	3.98625	0.0790378	39.6	40
MEG_191|Drugs|Aminoglycosides|Aminoglycoside_N-acetyltransferases|AAC6-PRIME	1	474	4	39	8.22785	0.164557	40.9	43
MEG_193|Drugs|Aminoglycosides|Aminoglycoside_N-acetyltransferases|AAC6-PRIME	1	474	2	19	4.00844	0.0801688	41	40
MEG_194|Drugs|Aminoglycosides|Aminoglycoside_N-acetyltransferases|AAC6-PRIME	1	552	2	19	3.44203	0.0688406	41	40
MEG_195|Drugs|Aminoglycosides|Aminoglycoside_N-acetyltransferases|AAC6-PRIME	1	486	6	59	12.1399	0.251029	38	48
MEG_196|Drugs|Aminoglycosides|Aminoglycoside_N-acetyltransferases|AAC6-PRIME	1	486	2	19	3.90947	0.0781893	40.9	40
MEG_202|Drugs|Aminoglycosides|Aminoglycoside_N-acetyltransferases|AAC6-PRIME	1	537	2	19	3.53818	0.0707635	40.9	40
MEG_208|Drugs|Aminoglycosides|Aminoglycoside_N-acetyltransferases|AAC6-PRIME	1	555	2	20	3.6036	0.0720721	40.8	46
MEG_209|Drugs|Aminoglycosides|Aminoglycoside_N-acetyltransferases|AAC6-PRIME	1	483	2	21	4.34783	0.0869565	39.7	0
MEG_223|Drugs|Aminoglycosides|Aminoglycoside_N-acetyltransferases|AAC6-PRIME	1	555	2	19	3.42342	0.0684685	40.9	40
MEG_247|Drugs|Aminoglycosides|Aminoglycoside_N-acetyltransferases|AAC6-PRIME	1	462	2	19	4.11255	0.0822511	40.9	0
MEG_248|Drugs|Aminoglycosides|Aminoglycoside_N-acetyltransferases|AAC6-PRIME	1	462	4	39	8.44156	0.166667	40.9	0
MEG_249|Drugs|Aminoglycosides|Aminoglycoside_N-acetyltransferases|AAC6-PRIME	1	483	2	19	3.93375	0.0786749	40	40
MEG_250|Drugs|Aminoglycosides|Aminoglycoside_N-acetyltransferases|AAC6-PRIME	1	483	4	24	4.96894	0.161491	41	0
MEG_251|Drugs|Aminoglycosides|Aminoglycoside_N-acetyltransferases|AAC6-PRIME	1	483	2	19	3.93375	0.0786749	39.1	0
MEG_252|Drugs|Aminoglycosides|Aminoglycoside_N-acetyltransferases|AAC6-PRIME	1	483	2	19	3.93375	0.0786749	40.7	40
MEG_254|Drugs|Aminoglycosides|Aminoglycoside_N-acetyltransferases|AAC6-PRIME	1	483	2	19	3.93375	0.0786749	41	40
MEG_256|Drugs|Aminoglycosides|Aminoglycoside_N-acetyltransferases|AAC6-PRIME	1	468	2	19	4.05983	0.0811966	40.8	40
MEG_257|Drugs|Aminoglycosides|Aminoglycoside_N-acetyltransferases|AAC6-PRIME	1	462	2	19	4.11255	0.0822511	40.9	0
MEG_258|Drugs|Aminoglycosides|Aminoglycoside_N-acetyltransferases|AAC6-PRIME	1	462	4	38	8.22511	0.164502	41	0
MEG_259|Drugs|Aminoglycosides|Aminoglycoside_N-acetyltransferases|AAC6-PRIME	1	462	4	38	8.22511	0.164502	41	0
MEG_261|Drugs|Aminoglycosides|Aminoglycoside_N-acetyltransferases|AAC6-PRIME	1	462	2	19	4.11255	0.0822511	41	0
MEG_262|Drugs|Aminoglycosides|Aminoglycoside_N-acetyltransferases|AAC6-PRIME	1	462	2	19	4.11255	0.0822511	41	0
MEG_263|Drugs|Aminoglycosides|Aminoglycoside_N-acetyltransferases|AAC6-PRIME	1	498	2	21	4.21687	0.0843373	40.8	52
MEG_264|Drugs|Aminoglycosides|Aminoglycoside_N-acetyltransferases|AAC6-PRIME	1	474	2	19	4.00844	0.0801688	40.7	0
MEG_266|Drugs|Aminoglycosides|Aminoglycoside_N-acetyltransferases|AAC6-PRIME	1	582	2	20	3.43643	0.0687285	40.9	0
MEG_271|Drugs|Aminoglycosides|Aminoglycoside_N-acetyltransferases|AAC6-PRIME	1	450	2	19	4.22222	0.0844444	40.8	0
MEG_272|Drugs|Aminoglycosides|Aminoglycoside_N-acetyltransferases|AAC6-PRIME	1	555	2	19	3.42342	0.0684685	41	40
MEG_273|Drugs|Aminoglycosides|Aminoglycoside_N-acetyltransferases|AAC6-PRIME	1	555	4	39	7.02703	0.140541	39.7	0
MEG_277|Drugs|Aminoglycosides|Aminoglycoside_N-acetyltransferases|AAC6-PRIME	1	552	2	19	3.44203	0.0688406	41	40
MEG_278|Drugs|Aminoglycosides|Aminoglycoside_N-acetyltransferases|AAC6-PRIME	1	474	2	20	4.21941	0.0843882	41	0
MEG_282|Drugs|Aminoglycosides|Aminoglycoside_N-acetyltransferases|AAC6-PRIME	1	504	2	22	4.36508	0.0873016	41	58
MEG_283|Drugs|Aminoglycosides|Aminoglycoside_N-acetyltransferases|AAC6-PRIME	1	555	6	60	10.8108	0.212613	40.7	42
MEG_294|Drugs|Aminoglycosides|Aminoglycoside_N-acetyltransferases|AAC6-PRIME	1	552	2	19	3.44203	0.0688406	40.3	0
MEG_295|Drugs|Aminoglycosides|Aminoglycoside_N-acetyltransferases|AAC6-PRIME	1	462	2	19	4.11255	0.0822511	41	0
MEG_300|Drugs|Aminoglycosides|Aminoglycoside_N-acetyltransferases|AAC6-PRIME	1	555	2	173	31.1712	0.540541	39.4	0
MEG_303|Drugs|Aminoglycosides|Aminoglycoside_N-acetyltransferases|AAC6-PRIME	1	549	2	20	3.64299	0.0728597	41	0
MEG_307|Drugs|Aminoglycosides|Aminoglycoside_N-acetyltransferases|AAC6-PRIME	1	555	2	19	3.42342	0.0684685	40.8	0
MEG_310|Drugs|Aminoglycosides|Aminoglycoside_N-acetyltransferases|AAC6-PRIME	1	555	2	19	3.42342	0.0684685	38.5	0
MEG_313|Drugs|Aminoglycosides|Aminoglycoside_N-acetyltransferases|AAC6-PRIME	1	567	4	38	6.70194	0.134039	41	0
MEG_316|Drugs|Aminoglycosides|Aminoglycoside_N-acetyltransferases|AAC6-PRIME	1	1440	8	81	5.625	0.111806	41	0
MEG_321|Drugs|Aminoglycosides|Aminoglycoside_N-acetyltransferases|AAC6-PRIME	1	594	2	20	3.367	0.0673401	40.9	46
MEG_328|Drugs|Aminoglycosides|Aminoglycoside_N-acetyltransferases|AAC6-PRIME	1	558	2	19	3.40502	0.0681004	41	0
MEG_332|Drugs|Aminoglycosides|Aminoglycoside_N-acetyltransferases|AAC6-PRIME	1	435	2	19	4.36782	0.0873563	41	0
MEG_333|Drugs|Aminoglycosides|Aminoglycoside_N-acetyltransferases|AAC6-PRIME	1	980	4	266	27.1429	0.294898	40.7	27.5
MEG_334|Drugs|Aminoglycosides|Aminoglycoside_N-acetyltransferases|AAC6-PRIME	1	522	2	23	4.40613	0.0823755	39.7	0
MEG_336|Drugs|Aminoglycosides|Aminoglycoside_N-acetyltransferases|AAC6-PRIME	1	557	2	19	3.41113	0.0682226	41	0
MEG_337|Drugs|Aminoglycosides|Aminoglycoside_N-acetyltransferases|AAC6-PRIME	1	558	2	20	3.58423	0.0716846	40.8	0
MEG_338|Drugs|Aminoglycosides|Aminoglycoside_N-acetyltransferases|AAC6-PRIME	1	562	2	19	3.38078	0.0676157	40.6	0
MEG_342|Drugs|Aminoglycosides|Aminoglycoside_N-acetyltransferases|AAC6-PRIME	1	575	4	38	6.6087	0.132174	41	0
MEG_352|Drugs|Aminoglycosides|Aminoglycoside_N-acetyltransferases|AAC6-PRIME	1	1476	6	58	3.92954	0.0785908	39.8	0
MEG_364|Drugs|Aminoglycosides|Aminoglycoside_N-acetyltransferases|AAC6-PRIME	1	1445	6	59	4.08304	0.0816609	41	0
MEG_366|Drugs|Aminoglycosides|Aminoglycoside_N-acetyltransferases|AAC6-PRIME	1	606	2	19	3.13531	0.0627063	41	40
MEG_369|Drugs|Fosfomycin|Fosfomycin_MFS_efflux_pump|ABAF	1	1290	9	79	6.12403	0.134884	40.7	42
MEG_370|Drugs|Fosfomycin|Fosfomycin_MFS_efflux_pump|ABAQ	1	1305	47	523	40.0766	3.41609	39.6	42.5
MEG_371|Drugs|Multi-drug_resistance|Multi-drug_ABC_efflux_pumps|ABCA	1	4359	12	117	2.6841	0.053682	39.7	43
MEG_372|Multi-compound|Drug_and_biocide_resistance|Drug_and_biocide_MATE_efflux_pumps|ABEM	1	1347	28	323	23.9792	0.754269	40.4	4.93
MEG_373|Multi-compound|Drug_and_biocide_resistance|Drug_and_biocide_MATE_efflux_pumps|ABEM	1	1347	29	280	20.7869	0.785449	39.4	0
MEG_375|Multi-compound|Drug_and_biocide_resistance|Drug_and_biocide_SMR_efflux_pumps|ABES	1	330	2	19	5.75758	0.115152	41	40
MEG_376|Multi-compound|Drug_and_biocide_resistance|Drug_and_biocide_SMR_efflux_pumps|ABES	1	330	2	19	5.75758	0.115152	39.6	0
MEG_379|Multi-compound|Drug_and_biocide_resistance|Drug_and_biocide_SMR_efflux_pumps|ABES	1	330	2	19	5.75758	0.115152	41	0
MEG_381|Biocides|Multi-biocide_resistance|Multi-biocide_RND_efflux_pump|ABUO	1	1347	15	186	13.8085	0.378619	40.7	46.7
MEG_389|Drugs|betalactams|Class_C_betalactamases|ACC	1	1161	2	19	1.63652	0.0327304	40.5	0
MEG_391|Drugs|betalactams|Class_C_betalactamases|ACC	1	1131	2	19	1.67993	0.0335986	40	40
MEG_393|Drugs|betalactams|Class_C_betalactamases|ACC	1	1161	2	19	1.63652	0.0327304	40.6	0
MEG_394|Drugs|betalactams|Class_C_betalactamases|ACC	1	1173	2	19	1.61978	0.0323956	40.9	0
MEG_396|Metals|Iron_resistance|Iron_resistance_protein|ACN	1	2832	170	947	33.4393	2.68503	40.1	48.8
MEG_398|Metals|Arsenic_resistance|Arsenic_resistance_membrane_transporter|ACR3	1	1044	10	91	8.71648	0.19636	39.9	47
MEG_399|Multi-compound|Drug_and_biocide_resistance|Drug_and_biocide_RND_efflux_pumps|ACRA	1	1194	2	19	1.59129	0.0318258	40.5	40
MEG_400|Multi-compound|Drug_and_biocide_resistance|Drug_and_biocide_RND_efflux_pumps|ACRA	1	1197	2	19	1.5873	0.031746	34	40
MEG_401|Multi-compound|Drug_and_biocide_resistance|Drug_and_biocide_RND_efflux_pumps|ACRB	1	3150	67	644	20.4444	0.747619	40.1	37.1
MEG_402|Multi-compound|Drug_and_biocide_resistance|Drug_and_biocide_RND_efflux_pumps|ACRB	1	1194	5	80	6.70017	0.0988275	40.8	33.4
MEG_403|Multi-compound|Drug_and_biocide_resistance|Drug_and_biocide_RND_efflux_pumps|ACRC	1	1461	12	119	8.14511	0.162218	40.8	44
MEG_404|Multi-compound|Drug_and_biocide_and_metal_resistance|Drug_and_biocide_and_metal_RND_efflux_pumps|ACRD	1	3114	51	487	15.639	0.508028	40.4	40.1
MEG_405|Multi-compound|Drug_and_biocide_and_metal_resistance|Drug_and_biocide_and_metal_RND_efflux_pumps|ACRD	1	3117	33	424	13.6028	0.326917	40.6	2.42
MEG_406|Multi-compound|Drug_and_biocide_and_metal_resistance|Drug_and_biocide_and_metal_RND_efflux_pumps|ACRD	1	3114	22	474	15.2216	0.297046	38.5	0
MEG_407|Multi-compound|Drug_and_biocide_and_metal_resistance|Drug_and_biocide_and_metal_RND_efflux_pumps|ACRD	1	3114	17	297	9.53757	0.184329	40.5	0
MEG_408|Multi-compound|Drug_and_biocide_resistance|Drug_and_biocide_RND_efflux_pumps|ACRE	1	1158	2	19	1.64076	0.0328152	32.6	40
MEG_409|Multi-compound|Drug_and_biocide_resistance|Drug_and_biocide_RND_efflux_pumps|ACRF	1	3105	24	398	12.818	0.213205	39.9	0
MEG_410|Multi-compound|Drug_and_biocide_resistance|Drug_and_biocide_RND_efflux_pumps|ACRF	1	3105	20	261	8.4058	0.163285	40.9	0
MEG_411|Multi-compound|Drug_and_biocide_resistance|Drug_and_biocide_RND_efflux_regulator|ACRR|RequiresSNPConfirmation	1	648	4	40	6.17284	0.123457	40.2	46
MEG_413|Multi-compound|Drug_and_biocide_resistance|Drug_and_biocide_RND_efflux_regulator|ACRR|RequiresSNPConfirmation	1	651	2	19	2.91859	0.0583717	36.8	40
MEG_414|Multi-compound|Drug_and_biocide_resistance|Drug_and_biocide_RND_efflux_regulator|ACRR|RequiresSNPConfirmation	1	651	5	41	6.298	0.156682	40.9	0
MEG_415|Multi-compound|Drug_and_biocide_resistance|Drug_and_biocide_RND_efflux_regulator|ACRS	1	663	4	42	6.33484	0.122172	41	42.8
MEG_416|Drugs|betalactams|Class_C_betalactamases|ACT	1	1146	2	19	1.65794	0.0331588	41	0
MEG_417|Drugs|betalactams|Class_C_betalactamases|ACT	1	1146	2	19	1.65794	0.0331588	41	0
MEG_418|Drugs|betalactams|Class_C_betalactamases|ACT	1	1146	2	19	1.65794	0.0331588	41	0
MEG_419|Drugs|betalactams|Class_C_betalactamases|ACT	1	1146	4	41	3.57766	0.0715532	40.5	0
MEG_421|Drugs|betalactams|Class_C_betalactamases|ACT	1	1146	2	19	1.65794	0.0331588	40.4	0
MEG_422|Drugs|betalactams|Class_C_betalactamases|ACT	1	1146	2	19	1.65794	0.0331588	41	0
MEG_425|Drugs|betalactams|Class_C_betalactamases|ACT	1	1146	2	21	1.83246	0.0366492	40.7	0
MEG_434|Drugs|betalactams|Class_C_betalactamases|ACT	1	1146	2	21	1.83246	0.0366492	40.4	0
MEG_437|Drugs|betalactams|Class_C_betalactamases|ACT	1	1146	2	23	2.00698	0.0383944	38.8	0
MEG_445|Drugs|betalactams|Class_C_betalactamases|ACT	1	1146	2	19	1.65794	0.0331588	40.8	0
MEG_447|Drugs|betalactams|Class_C_betalactamases|ACT	1	1054	2	19	1.80266	0.0360531	41	0
MEG_448|Drugs|betalactams|Class_C_betalactamases|ACT	1	1013	2	19	1.87562	0.0375123	40.6	40
MEG_451|Drugs|betalactams|Class_C_betalactamases|ACT	1	1146	2	19	1.65794	0.0331588	38.2	0
MEG_452|Drugs|betalactams|Class_C_betalactamases|ACT	1	1143	2	19	1.66229	0.0332458	33.8	0
MEG_457|Drugs|betalactams|Class_C_betalactamases|ACT	1	1143	4	39	3.41207	0.0682415	41	0
MEG_458|Drugs|betalactams|Class_C_betalactamases|ACT	1	1146	2	23	2.00698	0.0401396	41	0
MEG_460|Drugs|betalactams|Class_C_betalactamases|ACT	1	1146	2	19	1.65794	0.0331588	41	0
MEG_461|Drugs|betalactams|Class_C_betalactamases|ACT	1	1146	2	19	1.65794	0.0331588	41	0
MEG_463|Drugs|betalactams|Class_C_betalactamases|ACT	1	1146	2	19	1.65794	0.0331588	40.8	0
MEG_465|Drugs|betalactams|Class_C_betalactamases|ACT	1	1146	2	19	1.65794	0.0331588	35.2	0
MEG_466|Drugs|betalactams|Class_C_betalactamases|ACT	1	1146	2	19	1.65794	0.0331588	40.5	0
MEG_468|Drugs|betalactams|Class_C_betalactamases|ACT	1	1146	4	40	3.4904	0.069808	40.4	0
MEG_469|Drugs|betalactams|Class_C_betalactamases|ACT	1	1146	4	37	3.22862	0.0663176	41	0
MEG_470|Drugs|betalactams|Class_C_betalactamases|ACT	1	1146	2	21	1.83246	0.0366492	38.3	0
MEG_475|Drugs|betalactams|Class_C_betalactamases|ACT	1	1146	2	22	1.91972	0.0375218	40.5	0
MEG_478|Drugs|betalactams|Class_C_betalactamases|ACT	1	1146	4	40	3.4904	0.069808	41	0
MEG_482|Drugs|betalactams|Class_C_betalactamases|ACT	1	1146	2	19	1.65794	0.0331588	40.9	0
MEG_484|Drugs|betalactams|Class_C_betalactamases|ACT	1	1142	2	19	1.66375	0.033275	41	0
MEG_485|Drugs|betalactams|Class_C_betalactamases|ACT	1	1248	2	19	1.52244	0.0304487	40.9	0
MEG_486|Drugs|betalactams|Class_C_betalactamases|ACT	1	1248	4	38	3.04487	0.0608974	40.7	0
MEG_487|Drugs|betalactams|Class_C_betalactamases|ACT	1	1247	2	19	1.52366	0.0304731	41	0
MEG_488|Drugs|betalactams|Class_C_betalactamases|ACT	1	1248	2	19	1.52244	0.0304487	40.9	0
MEG_489|Drugs|betalactams|Class_C_betalactamases|ACT	1	1248	2	21	1.68269	0.0336538	41	0
MEG_491|Drugs|betalactams|Class_C_betalactamases|ACT	1	1247	2	19	1.52366	0.0304731	40.9	0
MEG_492|Drugs|betalactams|Class_C_betalactamases|ACT	1	1247	2	21	1.68404	0.0336808	40.9	0
MEG_495|Drugs|betalactams|Class_C_betalactamases|ACT	1	1248	2	20	1.60256	0.0320513	40.7	0
MEG_496|Drugs|betalactams|Class_C_betalactamases|ACT	1	1248	2	19	1.52244	0.0304487	39.5	0
MEG_497|Drugs|betalactams|Class_C_betalactamases|ACT	1	232	2	19	8.18966	0.163793	40.6	40
MEG_498|Multi-compound|Biocide_and_metal_resistance|Biocide_and_metal_resistance_protein|ACTA	1	1626	8	77	4.73555	0.0947109	40.9	0
MEG_499|Multi-compound|Biocide_and_metal_resistance|Biocide_and_metal_resistance_protein|ACTA	1	1632	12	95	5.82108	0.14277	40	0
MEG_500|Multi-compound|Biocide_and_metal_resistance|Biocide_and_metal_resistance_protein|ACTP	1	2484	15	239	9.62158	0.214573	39.4	0
MEG_501|Multi-compound|Biocide_and_metal_resistance|Biocide_and_metal_resistance_protein|ACTP	1	2484	14	232	9.33977	0.245974	39.8	5
MEG_502|Metals|Tellurium_resistance|Tellurium_resistance_protein|ACTP1	1	1656	104	788	47.5845	2.36232	40.2	48.4
MEG_503|Metals|Copper_resistance|Copper_resistance_protein|ACTPC	1	2526	31	321	12.7078	0.278306	39.8	42.1
MEG_504|Multi-compound|Biocide_and_metal_resistance|Biocide_and_metal_resistance_regulator|ACTR	1	585	7	62	10.5983	0.235897	40.8	40
MEG_505|Multi-compound|Biocide_and_metal_resistance|Biocide_and_metal_resistance_regulator|ACTS	1	1302	18	248	19.0476	0.317972	40.3	42.7
MEG_506|Drugs|betalactams|Class_C_betalactamases|ADC	1	1152	4	40	3.47222	0.0694444	40.9	0
MEG_514|Drugs|betalactams|Class_C_betalactamases|ADC	1	1152	2	19	1.64931	0.0329861	41	40
MEG_516|Drugs|betalactams|Class_C_betalactamases|ADC	1	1152	7	59	5.12153	0.117188	40.7	17.1
MEG_517|Drugs|betalactams|Class_C_betalactamases|ADC	1	1152	7	45	3.90625	0.118924	40.8	0
MEG_518|Drugs|betalactams|Class_C_betalactamases|ADC	1	1152	5	40	3.47222	0.0850694	40.1	0
MEG_519|Drugs|betalactams|Class_C_betalactamases|ADC	1	1152	8	64	5.55556	0.135417	40	10
MEG_520|Drugs|betalactams|Class_C_betalactamases|ADC	1	1152	10	135	11.7188	0.199653	40.8	36
MEG_522|Drugs|betalactams|Class_C_betalactamases|ADC	1	1152	4	40	3.47222	0.0694444	40.9	0
MEG_523|Drugs|betalactams|Class_C_betalactamases|ADC	1	1152	5	90	7.8125	0.111979	40.5	0
MEG_524|Drugs|betalactams|Class_C_betalactamases|ADC	1	1152	2	20	1.73611	0.0347222	38.1	0
MEG_527|Drugs|betalactams|Class_C_betalactamases|ADC	1	1152	2	19	1.64931	0.0329861	40.8	0
MEG_529|Drugs|betalactams|Class_C_betalactamases|ADC	1	1152	3	79	6.85764	0.112847	40.8	9.67
MEG_530|Drugs|betalactams|Class_C_betalactamases|ADC	1	1152	5	88	7.63889	0.112847	35.5	32.4
MEG_532|Drugs|betalactams|Class_C_betalactamases|ADC	1	1152	5	39	3.38542	0.0842014	41	0
MEG_533|Drugs|betalactams|Class_C_betalactamases|ADC	1	1152	3	20	1.73611	0.0512153	40.5	0
MEG_535|Drugs|betalactams|Class_C_betalactamases|ADC	1	1152	2	20	1.73611	0.0347222	40.9	0
MEG_544|Drugs|betalactams|Class_C_betalactamases|ADC	1	1152	2	28	2.43056	0.0486111	41	0
MEG_546|Drugs|betalactams|Class_C_betalactamases|ADC	1	1152	2	19	1.64931	0.0329861	35.1	0
MEG_548|Drugs|betalactams|Class_C_betalactamases|ADC	1	1152	2	19	1.64931	0.0329861	41	0
MEG_574|Drugs|betalactams|Class_C_betalactamases|ADC	1	1152	2	19	1.64931	0.0329861	40.8	0
MEG_579|Drugs|betalactams|Class_C_betalactamases|ADC	1	1152	2	19	1.64931	0.0329861	37.7	0
MEG_597|Drugs|betalactams|Class_C_betalactamases|ADC	1	1152	2	19	1.64931	0.0329861	40.4	0
MEG_616|Drugs|betalactams|Class_C_betalactamases|ADC	1	1152	2	20	1.73611	0.0347222	41	0
MEG_623|Drugs|betalactams|Class_C_betalactamases|ADC	1	1152	5	39	3.38542	0.0842014	40.3	26.4
MEG_625|Drugs|betalactams|Class_C_betalactamases|ADC	1	1152	2	19	1.64931	0.0329861	41	0
MEG_626|Drugs|betalactams|Class_C_betalactamases|ADC	1	1152	2	19	1.64931	0.0329861	41	40
MEG_627|Drugs|betalactams|Class_C_betalactamases|ADC	1	1152	4	77	6.68403	0.127604	41	27.5
MEG_629|Drugs|betalactams|Class_C_betalactamases|ADC	1	1191	2	19	1.5953	0.031906	41	40
MEG_632|Drugs|betalactams|Class_C_betalactamases|ADC	1	1152	2	19	1.64931	0.0329861	37.8	0
MEG_635|Drugs|betalactams|Class_C_betalactamases|ADC	1	1152	2	23	1.99653	0.0399306	40.5	0
MEG_636|Drugs|betalactams|Class_C_betalactamases|ADC	1	1152	4	40	3.47222	0.0694444	39.9	20
MEG_637|Drugs|betalactams|Class_C_betalactamases|ADC	1	1152	2	19	1.64931	0.0329861	41	0
MEG_638|Drugs|betalactams|Class_C_betalactamases|ADC	1	1152	2	20	1.73611	0.0347222	39.1	0
MEG_639|Drugs|betalactams|Class_C_betalactamases|ADC	1	1152	2	21	1.82292	0.0347222	41	0
MEG_643|Drugs|betalactams|Class_C_betalactamases|ADC	1	1194	8	78	6.53266	0.129816	40.3	41.5
MEG_644|Drugs|betalactams|Class_C_betalactamases|ADC	1	1152	2	19	1.64931	0.0329861	40.9	0
MEG_670|Drugs|betalactams|Class_C_betalactamases|ADC	1	1152	2	20	1.73611	0.0347222	40.8	0
MEG_677|Multi-compound|Drug_and_biocide_resistance|Drug_and_biocide_RND_efflux_pumps|ADEA	1	1191	2	19	1.5953	0.031906	40.8	40
MEG_678|Multi-compound|Drug_and_biocide_resistance|Drug_and_biocide_RND_efflux_pumps|ADEB	1	3108	10	289	9.29858	0.114543	40.4	51
MEG_679|Multi-compound|Drug_and_biocide_resistance|Drug_and_biocide_RND_efflux_pumps|ADEC	1	1398	6	58	4.14878	0.0829757	41	42
MEG_681|Multi-compound|Drug_and_biocide_resistance|Drug_and_biocide_RND_efflux_pumps|ADEE	1	3111	13	114	3.66442	0.120219	40.8	50.6
MEG_683|Multi-compound|Drug_and_biocide_resistance|Drug_and_biocide_RND_efflux_pumps|ADEF	1	1221	2	230	18.837	0.231777	40.7	48.5
MEG_684|Multi-compound|Drug_and_biocide_resistance|Drug_and_biocide_RND_efflux_pumps|ADEG	1	3180	10	98	3.08176	0.0616352	40.7	43.6
MEG_685|Multi-compound|Drug_and_biocide_resistance|Drug_and_biocide_RND_efflux_pumps|ADEH	1	1452	2	20	1.37741	0.0275482	41	46
MEG_686|Multi-compound|Drug_and_biocide_resistance|Drug_and_biocide_RND_efflux_pumps|ADEI	1	1251	76	457	36.5308	3.74021	40	5.41
MEG_687|Multi-compound|Drug_and_biocide_resistance|Drug_and_biocide_RND_efflux_pumps|ADEI	1	1251	55	438	35.012	2.96243	40	0
MEG_688|Multi-compound|Drug_and_biocide_resistance|Drug_and_biocide_RND_efflux_pumps|ADEI	1	1251	42	474	37.8897	1.95364	39.6	0
MEG_689|Multi-compound|Drug_and_biocide_resistance|Drug_and_biocide_RND_efflux_pumps|ADEI	1	1251	57	415	33.1735	2.80016	40.3	0
MEG_690|Multi-compound|Drug_and_biocide_resistance|Drug_and_biocide_RND_efflux_pumps|ADEI	1	1251	32	306	24.4604	1.3741	40	0
MEG_691|Multi-compound|Drug_and_biocide_resistance|Drug_and_biocide_RND_efflux_pumps|ADEI	1	1251	54	505	40.3677	2.96643	40.2	1.63
MEG_692|Multi-compound|Drug_and_biocide_resistance|Drug_and_biocide_RND_efflux_pumps|ADEJ	1	3177	842	2540	79.9496	25.5584	40.1	47.1
MEG_693|Multi-compound|Drug_and_biocide_resistance|Drug_and_biocide_RND_efflux_pumps|ADEK	1	1455	55	659	45.2921	2.6921	40.1	11.5
MEG_694|Multi-compound|Drug_and_biocide_resistance|Drug_and_biocide_RND_efflux_pumps|ADEK	1	1455	115	784	53.8832	5.40344	40.1	3.65
MEG_695|Multi-compound|Drug_and_biocide_resistance|Drug_and_biocide_RND_efflux_pumps|ADEK	1	1455	79	717	49.2784	3.48041	40	5.27
MEG_696|Multi-compound|Drug_and_biocide_resistance|Drug_and_biocide_RND_efflux_pumps|ADEK	1	1455	158	728	50.0344	8.25636	40.1	4.29
MEG_697|Multi-compound|Drug_and_biocide_resistance|Drug_and_biocide_RND_efflux_pumps|ADEK	1	1455	96	785	53.9519	3.95945	39.8	0.542
MEG_698|Multi-compound|Drug_and_biocide_resistance|Drug_and_biocide_RND_efflux_pumps|ADEK	1	1455	174	579	39.7938	9.06392	39.9	3.98
MEG_699|Multi-compound|Drug_and_biocide_resistance|Drug_and_biocide_RND_efflux_regulator|ADEL	1	1014	8	63	6.21302	0.149901	39.9	0
MEG_700|Multi-compound|Drug_and_biocide_resistance|Drug_and_biocide_RND_efflux_regulator|ADEL	1	1014	6	44	4.33925	0.112426	40.9	0
MEG_701|Multi-compound|Drug_and_biocide_resistance|Drug_and_biocide_RND_efflux_regulator|ADEN	1	654	2	92	14.0673	0.233945	37.2	21.5
MEG_703|Multi-compound|Drug_and_biocide_resistance|Drug_and_biocide_RND_efflux_regulator|ADER	1	744	6	59	7.93011	0.157258	41	42
MEG_704|Multi-compound|Drug_and_biocide_resistance|Drug_and_biocide_RND_efflux_regulator|ADES	1	1086	8	79	7.2744	0.145488	40.3	44.5
MEG_705|Multi-compound|Drug_and_biocide_resistance|Drug_and_biocide_RND_efflux_pumps|ADET1	1	915	9	79	8.63388	0.193443	40.8	44
MEG_707|Drugs|betalactams|Class_A_betalactamases|AER	1	915	2	19	2.0765	0.0415301	41	0
MEG_708|Drugs|betalactams|Class_A_betalactamases|AER	1	996	2	19	1.90763	0.0381526	39.3	0
MEG_709|Drugs|betalactams|Class_B_betalactamases|AFM	1	804	4	38	4.72637	0.0945274	40.8	0
MEG_710|Drugs|betalactams|Class_B_betalactamases|AIM	1	912	4	38	4.16667	0.0833333	41	40
MEG_711|Metals|Arsenic_resistance|Arsenite_oxidase|AIOA	1	2481	6	57	2.29746	0.0459492	41	0
MEG_712|Metals|Arsenic_resistance|Arsenite_oxidase|AIOA	1	2481	4	38	1.53164	0.0306328	41	0
MEG_714|Metals|Arsenic_resistance|Arsenite_oxidase|AIOE	1	1047	2	21	2.00573	0.0401146	40.5	52
MEG_715|Metals|Arsenic_resistance|Arsenite_oxidase_regulator|AIOR	1	1329	16	126	9.48081	0.2769	40.8	48.8
MEG_716|Metals|Arsenic_resistance|Arsenite_oxidase_regulator|AIOS	1	1467	6	58	3.95365	0.0783913	41	40
MEG_717|Metals|Arsenic_resistance|Arsenite_oxidase_regulator|AIOX	1	921	6	57	6.18893	0.123779	40.8	40
MEG_718|Drugs|betalactams|Class_B_betalactamases|ALG	1	957	7	59	6.1651	0.142111	41	42.6
MEG_719|Drugs|betalactams|Class_B_betalactamases|ALG	1	888	6	60	6.75676	0.134009	39.3	44
MEG_720|Drugs|betalactams|Class_B_betalactamases|ALI	1	738	2	19	2.57453	0.0514905	39.9	40
MEG_721|Drugs|betalactams|Class_B_betalactamases|ALI	1	738	2	19	2.57453	0.0514905	40.8	40
MEG_722|Drugs|Cationic_antimicrobial_peptides|Lipid_A_modification|ALMG	1	822	2	19	2.31144	0.0462287	37.1	40
MEG_724|Drugs|betalactams|Class_C_betalactamases|AMPC	1	1173	2	24	2.04604	0.0409207	40.9	0
MEG_725|Drugs|betalactams|Class_C_betalactamases|AMPC	1	1143	6	58	5.07437	0.100612	40.1	40
MEG_727|Drugs|betalactams|Class_C_betalactamases|AMPC	1	1248	2	19	1.52244	0.0304487	41	40
MEG_728|Drugs|betalactams|Class_C_betalactamases|AMPC	1	1134	4	41	3.61552	0.0705467	41	23
MEG_729|Drugs|betalactams|Penicillin_binding_protein|AMPH	1	1158	8	76	6.56304	0.131261	40.7	40
MEG_730|Drugs|betalactams|Penicillin_binding_protein|AMPH	1	1161	12	289	24.8923	0.355728	40.7	43.3
MEG_731|Multi-compound|Drug_and_biocide_resistance|Drug_and_biocide_RND_efflux_pumps|AMRA	1	1200	12	109	9.08333	0.196667	40	35.3
MEG_732|Multi-compound|Drug_and_biocide_resistance|Drug_and_biocide_RND_efflux_pumps|AMRB	1	3132	46	604	19.2848	0.354087	40.5	31
MEG_733|Multi-compound|Drug_and_biocide_resistance|Drug_and_biocide_MFS_efflux_pumps|AMVA	1	1479	11	81	5.47667	0.144016	40.9	41.1
MEG_734|Drugs|betalactams|Class_B_betalactamases|ANA	1	768	4	39	5.07812	0.10026	40.7	40
MEG_735|Drugs|Aminoglycosides|Aminoglycoside_O-nucleotidyltransferases|ANT2-DPRIME	1	534	2	19	3.55805	0.071161	40.5	40
MEG_738|Drugs|Aminoglycosides|Aminoglycoside_O-nucleotidyltransferases|ANT2-DPRIME	1	534	2	20	3.74532	0.0749064	41	46
MEG_743|Drugs|Aminoglycosides|Aminoglycoside_O-nucleotidyltransferases|ANT2-DPRIME	1	534	2	20	3.74532	0.0749064	40.5	0
MEG_758|Drugs|Aminoglycosides|Aminoglycoside_O-nucleotidyltransferases|ANT3-DPRIME	1	834	2	19	2.27818	0.0455635	40.7	0
MEG_759|Drugs|Aminoglycosides|Aminoglycoside_O-nucleotidyltransferases|ANT3-DPRIME	1	834	2	19	2.27818	0.0455635	38.4	0
MEG_760|Drugs|Aminoglycosides|Aminoglycoside_O-nucleotidyltransferases|ANT3-DPRIME	1	834	2	19	2.27818	0.0455635	41	0
MEG_764|Drugs|Aminoglycosides|Aminoglycoside_O-nucleotidyltransferases|ANT3-DPRIME	1	837	4	38	4.54002	0.0908005	40.3	0
MEG_765|Drugs|Aminoglycosides|Aminoglycoside_O-nucleotidyltransferases|ANT3-DPRIME	1	837	2	19	2.27001	0.0454002	39	0
MEG_766|Drugs|Aminoglycosides|Aminoglycoside_O-nucleotidyltransferases|ANT3-DPRIME	1	834	2	19	2.27818	0.0455635	41	0
MEG_772|Drugs|Aminoglycosides|Aminoglycoside_O-nucleotidyltransferases|ANT3-DPRIME	1	792	2	19	2.39899	0.0479798	40.8	0
MEG_778|Drugs|Aminoglycosides|Aminoglycoside_O-nucleotidyltransferases|ANT3-DPRIME	1	792	2	19	2.39899	0.0479798	41	0
MEG_795|Drugs|Aminoglycosides|Aminoglycoside_O-nucleotidyltransferases|ANT3-DPRIME	1	792	2	19	2.39899	0.0479798	41	0
MEG_798|Drugs|Aminoglycosides|Aminoglycoside_O-nucleotidyltransferases|ANT3-DPRIME	1	792	2	19	2.39899	0.0479798	39.8	0
MEG_799|Drugs|Aminoglycosides|Aminoglycoside_O-nucleotidyltransferases|ANT3-DPRIME	1	792	2	19	2.39899	0.0479798	41	40
MEG_801|Drugs|Aminoglycosides|Aminoglycoside_O-nucleotidyltransferases|ANT3-DPRIME	1	792	2	19	2.39899	0.0479798	40.2	0
MEG_810|Drugs|Aminoglycosides|Aminoglycoside_O-nucleotidyltransferases|ANT3-DPRIME	1	792	2	20	2.52525	0.0505051	39.9	46
MEG_814|Drugs|Aminoglycosides|Aminoglycoside_O-nucleotidyltransferases|ANT3-DPRIME	1	792	2	19	2.39899	0.0479798	40.6	0
MEG_816|Drugs|Aminoglycosides|Aminoglycoside_O-nucleotidyltransferases|ANT3-DPRIME	1	846	2	19	2.24586	0.0449173	41	0
MEG_819|Drugs|Aminoglycosides|Aminoglycoside_O-nucleotidyltransferases|ANT3-DPRIME	1	846	2	19	2.24586	0.0449173	40.8	0
MEG_820|Drugs|Aminoglycosides|Aminoglycoside_O-nucleotidyltransferases|ANT3-DPRIME	1	792	2	19	2.39899	0.0479798	41	0
MEG_823|Drugs|Aminoglycosides|Aminoglycoside_O-nucleotidyltransferases|ANT3-DPRIME	1	798	2	21	2.63158	0.0501253	40.5	0
MEG_824|Drugs|Aminoglycosides|Aminoglycoside_O-nucleotidyltransferases|ANT3-DPRIME	1	798	2	21	2.63158	0.0501253	41	0
MEG_826|Drugs|Aminoglycosides|Aminoglycoside_O-nucleotidyltransferases|ANT3-DPRIME	1	789	39	789	100	6.70215	39.8	58.6
MEG_832|Drugs|Aminoglycosides|Aminoglycoside_O-nucleotidyltransferases|ANT3-DPRIME	1	789	2	19	2.40811	0.0481622	41	0
MEG_835|Drugs|Aminoglycosides|Aminoglycoside_O-nucleotidyltransferases|ANT3-DPRIME	1	789	4	38	4.81622	0.0963245	40.9	40
MEG_837|Drugs|Aminoglycosides|Aminoglycoside_O-nucleotidyltransferases|ANT3-DPRIME	1	792	2	19	2.39899	0.0479798	41	0
MEG_839|Drugs|Aminoglycosides|Aminoglycoside_O-nucleotidyltransferases|ANT3-DPRIME	1	792	2	19	2.39899	0.0479798	40.6	0
MEG_840|Drugs|Aminoglycosides|Aminoglycoside_O-nucleotidyltransferases|ANT3-DPRIME	1	792	2	19	2.39899	0.0479798	41	0
MEG_844|Drugs|Aminoglycosides|Aminoglycoside_O-nucleotidyltransferases|ANT3-DPRIME	1	792	2	19	2.39899	0.0479798	40.7	0
MEG_845|Drugs|Aminoglycosides|Aminoglycoside_O-nucleotidyltransferases|ANT3-DPRIME	1	792	2	21	2.65152	0.0530303	41	52
MEG_854|Drugs|Aminoglycosides|Aminoglycoside_O-nucleotidyltransferases|ANT3-DPRIME	1	792	2	300	37.8788	0.378788	39.9	0
MEG_863|Drugs|Aminoglycosides|Aminoglycoside_O-nucleotidyltransferases|ANT3-DPRIME	1	792	2	19	2.39899	0.0479798	40.8	0
MEG_869|Drugs|Aminoglycosides|Aminoglycoside_O-nucleotidyltransferases|ANT3-DPRIME	1	792	2	20	2.52525	0.0492424	39.6	0
MEG_872|Drugs|Aminoglycosides|Aminoglycoside_O-nucleotidyltransferases|ANT3-DPRIME	1	837	2	19	2.27001	0.0454002	40.9	40
MEG_873|Drugs|Aminoglycosides|Aminoglycoside_O-nucleotidyltransferases|ANT3-DPRIME	1	792	2	19	2.39899	0.0479798	40.2	0
MEG_878|Drugs|Aminoglycosides|Aminoglycoside_O-nucleotidyltransferases|ANT3-DPRIME	1	792	2	19	2.39899	0.0479798	40.1	0
MEG_880|Drugs|Aminoglycosides|Aminoglycoside_O-nucleotidyltransferases|ANT3-DPRIME	1	792	4	27	3.40909	0.103535	41	49
MEG_883|Drugs|Aminoglycosides|Aminoglycoside_O-nucleotidyltransferases|ANT3-DPRIME	1	792	2	19	2.39899	0.0479798	40.5	0
MEG_884|Drugs|Aminoglycosides|Aminoglycoside_O-nucleotidyltransferases|ANT3-DPRIME	1	792	2	160	20.202	0.378788	40.8	0
MEG_889|Drugs|Aminoglycosides|Aminoglycoside_O-nucleotidyltransferases|ANT3-DPRIME	1	792	3	162	20.4545	0.228535	40.8	0
MEG_891|Drugs|Aminoglycosides|Aminoglycoside_O-nucleotidyltransferases|ANT3-DPRIME	1	792	2	19	2.39899	0.0479798	40.7	0
MEG_892|Drugs|Aminoglycosides|Aminoglycoside_O-nucleotidyltransferases|ANT3-DPRIME	1	792	2	300	37.8788	0.378788	40.6	0
MEG_897|Drugs|Aminoglycosides|Aminoglycoside_O-nucleotidyltransferases|ANT3-DPRIME	1	792	2	19	2.39899	0.0479798	38.3	0
MEG_899|Drugs|Aminoglycosides|Aminoglycoside_O-nucleotidyltransferases|ANT3-DPRIME	1	789	2	19	2.40811	0.0481622	40.8	0
MEG_901|Drugs|Aminoglycosides|Aminoglycoside_O-nucleotidyltransferases|ANT3-DPRIME	1	789	2	169	21.4195	0.380228	40.8	40
MEG_915|Drugs|Aminoglycosides|Aminoglycoside_O-nucleotidyltransferases|ANT3-DPRIME	1	831	4	130	15.6438	0.251504	40.3	12.2
MEG_917|Drugs|Aminoglycosides|Aminoglycoside_O-nucleotidyltransferases|ANT3-DPRIME	1	834	2	19	2.27818	0.0455635	39.7	0
MEG_918|Drugs|Aminoglycosides|Aminoglycoside_O-nucleotidyltransferases|ANT3-DPRIME	1	786	2	19	2.4173	0.0483461	40.2	40
MEG_919|Drugs|Aminoglycosides|Aminoglycoside_O-nucleotidyltransferases|ANT3-DPRIME	1	780	4	46	5.89744	0.117949	41	0
MEG_924|Drugs|Aminoglycosides|Aminoglycoside_O-nucleotidyltransferases|ANT3-DPRIME	1	837	2	19	2.27001	0.0454002	39	0
MEG_925|Drugs|Aminoglycosides|Aminoglycoside_O-nucleotidyltransferases|ANT3-DPRIME	1	783	7	61	7.79055	0.174968	40.7	40
MEG_933|Drugs|Aminoglycosides|Aminoglycoside_O-nucleotidyltransferases|ANT3-DPRIME	1	792	2	20	2.52525	0.0505051	40.6	0
MEG_934|Drugs|Aminoglycosides|Aminoglycoside_O-nucleotidyltransferases|ANT3-DPRIME	1	780	4	38	4.87179	0.0974359	40.3	40
MEG_935|Drugs|Aminoglycosides|Aminoglycoside_O-nucleotidyltransferases|ANT3-DPRIME	1	792	4	40	5.05051	0.0997475	40.7	43
MEG_936|Drugs|Aminoglycosides|Aminoglycoside_O-nucleotidyltransferases|ANT3-DPRIME	1	789	2	19	2.40811	0.0481622	39.5	0
MEG_938|Drugs|Aminoglycosides|Aminoglycoside_O-nucleotidyltransferases|ANT3-DPRIME	1	792	2	19	2.39899	0.0479798	40.9	0
MEG_941|Drugs|Aminoglycosides|Aminoglycoside_O-nucleotidyltransferases|ANT3-DPRIME	1	900	2	19	2.11111	0.0422222	41	0
MEG_948|Drugs|Aminoglycosides|Aminoglycoside_O-nucleotidyltransferases|ANT3-DPRIME	1	789	37	789	100	6.53992	40.1	59
MEG_949|Drugs|Aminoglycosides|Aminoglycoside_O-nucleotidyltransferases|ANT3-DPRIME	1	972	3	259	26.6461	0.272634	39.9	0
MEG_952|Drugs|Aminoglycosides|Aminoglycoside_O-nucleotidyltransferases|ANT3-DPRIME	1	1053	2	19	1.80437	0.0360874	40.8	0
MEG_953|Drugs|Aminoglycosides|Aminoglycoside_O-nucleotidyltransferases|ANT3-DPRIME	1	789	2	19	2.40811	0.0481622	40.9	0
MEG_965|Drugs|Aminoglycosides|Aminoglycoside_O-nucleotidyltransferases|ANT3-DPRIME	1	675	2	20	2.96296	0.0592593	40.8	0
MEG_966|Drugs|Aminoglycosides|Aminoglycoside_O-nucleotidyltransferases|ANT3-DPRIME	1	792	2	164	20.7071	0.378788	40.8	0
MEG_976|Drugs|Aminoglycosides|Aminoglycoside_O-nucleotidyltransferases|ANT4-PRIME	1	762	2	20	2.62467	0.0511811	41	40
MEG_977|Drugs|Aminoglycosides|Aminoglycoside_O-nucleotidyltransferases|ANT4-PRIME	1	771	2	20	2.59403	0.0518807	41	46
MEG_979|Drugs|Aminoglycosides|Aminoglycoside_O-nucleotidyltransferases|ANT4-PRIME	1	762	2	20	2.62467	0.0524934	41	0
MEG_981|Drugs|Aminoglycosides|Aminoglycoside_O-nucleotidyltransferases|ANT4-PRIME	1	771	2	19	2.46433	0.0492866	40.7	0
MEG_982|Drugs|Aminoglycosides|Aminoglycoside_O-nucleotidyltransferases|ANT4-PRIME	1	756	2	19	2.51323	0.0502646	40.8	40
MEG_983|Drugs|Aminoglycosides|Aminoglycoside_O-nucleotidyltransferases|ANT4-PRIME	1	762	2	20	2.62467	0.0524934	40.2	0
MEG_984|Drugs|Aminoglycosides|Aminoglycoside_O-nucleotidyltransferases|ANT4-PRIME	1	759	9	82	10.8037	0.235837	40.3	41.9
MEG_986|Drugs|Aminoglycosides|Aminoglycoside_O-nucleotidyltransferases|ANT6	1	909	2	19	2.09021	0.0418042	40.8	0
MEG_987|Drugs|Aminoglycosides|Aminoglycoside_O-nucleotidyltransferases|ANT6	1	909	4	38	4.18042	0.0836084	41	20
MEG_989|Drugs|Aminoglycosides|Aminoglycoside_O-nucleotidyltransferases|ANT6	1	849	4	38	4.47585	0.0895171	41	0
MEG_990|Drugs|Aminoglycosides|Aminoglycoside_O-nucleotidyltransferases|ANT6	1	900	2	20	2.22222	0.0444444	41	46
MEG_991|Drugs|Aminoglycosides|Aminoglycoside_O-nucleotidyltransferases|ANT6	1	861	2	19	2.20674	0.0441347	41	40
MEG_992|Drugs|Aminoglycosides|Aminoglycoside_O-nucleotidyltransferases|ANT6	1	855	2	19	2.22222	0.0444444	41	40
MEG_993|Drugs|Aminoglycosides|Aminoglycoside_O-nucleotidyltransferases|ANT6	1	888	2	19	2.13964	0.0427928	41	40
MEG_995|Drugs|Aminoglycosides|Aminoglycoside_O-nucleotidyltransferases|ANT6	1	849	8	78	9.18728	0.183746	40.7	0
MEG_997|Drugs|Aminoglycosides|Aminoglycoside_O-nucleotidyltransferases|ANT6	1	858	6	43	5.01166	0.132867	41	40
MEG_998|Drugs|Aminoglycosides|Aminoglycoside_O-nucleotidyltransferases|ANT6	1	864	4	72	8.33333	0.107639	40.8	36
MEG_999|Drugs|Aminoglycosides|Aminoglycoside_O-nucleotidyltransferases|ANT6	1	564	4	39	6.91489	0.138298	41	23
MEG_1000|Drugs|Aminoglycosides|Aminoglycoside_O-nucleotidyltransferases|ANT6	1	864	4	22	2.5463	0.0902778	40.7	43
MEG_1001|Drugs|Aminoglycosides|Aminoglycoside_O-nucleotidyltransferases|ANT6	1	849	4	39	4.59364	0.0918728	40.9	0
MEG_1002|Drugs|Aminoglycosides|Aminoglycoside_O-nucleotidyltransferases|ANT6	1	855	2	19	2.22222	0.0444444	40.9	40
MEG_1003|Drugs|Aminoglycosides|Aminoglycoside_O-nucleotidyltransferases|ANT9	1	777	2	19	2.4453	0.048906	36.8	40
MEG_1004|Drugs|Aminoglycosides|Aminoglycoside_O-nucleotidyltransferases|ANT9	1	810	4	40	4.93827	0.0987654	40.6	46
MEG_1008|Drugs|Aminoglycosides|Aminoglycoside_O-phosphotransferases|APH2-DPRIME	1	900	2	21	2.33333	0.0466667	41	0
MEG_1009|Drugs|Aminoglycosides|Aminoglycoside_O-phosphotransferases|APH2-DPRIME	1	891	2	19	2.13244	0.0426487	40.7	40
MEG_1010|Drugs|Aminoglycosides|Aminoglycoside_O-phosphotransferases|APH2-DPRIME	1	894	4	38	4.25056	0.0850112	41	40
MEG_1011|Drugs|Aminoglycosides|Aminoglycoside_O-phosphotransferases|APH2-DPRIME	1	900	2	21	2.33333	0.0466667	39.4	0
MEG_1012|Drugs|Aminoglycosides|Aminoglycoside_O-phosphotransferases|APH2-DPRIME	1	906	4	38	4.19426	0.0838852	40.8	0
MEG_1013|Drugs|Aminoglycosides|Aminoglycoside_O-phosphotransferases|APH2-DPRIME	1	900	2	21	2.33333	0.0466667	41	0
MEG_1014|Drugs|Aminoglycosides|Aminoglycoside_O-phosphotransferases|APH2-DPRIME	1	894	2	19	2.12528	0.0425056	41	40
MEG_1015|Drugs|Aminoglycosides|Aminoglycoside_O-phosphotransferases|APH2-DPRIME	1	906	4	38	4.19426	0.0838852	41	0
MEG_1016|Drugs|Aminoglycosides|Aminoglycoside_O-phosphotransferases|APH2-DPRIME	1	795	4	39	4.90566	0.0981132	40.9	0
MEG_1018|Drugs|Aminoglycosides|Aminoglycoside_O-phosphotransferases|APH2-DPRIME	1	921	4	38	4.12595	0.082519	40.8	40
MEG_1019|Drugs|Aminoglycosides|Aminoglycoside_O-phosphotransferases|APH3-DPRIME	1	828	47	828	100	7.78382	40	29.3
MEG_1020|Drugs|Aminoglycosides|Aminoglycoside_O-phosphotransferases|APH3-DPRIME	1	795	2	19	2.38994	0.0477987	41	0
MEG_1021|Drugs|Aminoglycosides|Aminoglycoside_O-phosphotransferases|APH3-DPRIME	1	804	8	78	9.70149	0.19403	41	43
MEG_1029|Drugs|Aminoglycosides|Aminoglycoside_O-phosphotransferases|APH3-DPRIME	1	816	2	21	2.57353	0.0514706	39.2	0
MEG_1031|Drugs|Aminoglycosides|Aminoglycoside_O-phosphotransferases|APH3-DPRIME	1	816	6	58	7.10784	0.142157	40.9	42
MEG_1032|Drugs|Aminoglycosides|Aminoglycoside_O-phosphotransferases|APH3-DPRIME	1	819	6	43	5.25031	0.144078	40.5	0
MEG_1033|Drugs|Aminoglycosides|Aminoglycoside_O-phosphotransferases|APH3-DPRIME	1	819	6	23	2.8083	0.139194	40.9	0
MEG_1034|Drugs|Aminoglycosides|Aminoglycoside_O-phosphotransferases|APH3-DPRIME	1	807	10	77	9.54151	0.23544	40.8	8
MEG_1035|Drugs|Aminoglycosides|Aminoglycoside_O-phosphotransferases|APH3-DPRIME	1	795	4	40	5.03145	0.100629	41	20
MEG_1036|Drugs|Aminoglycosides|Aminoglycoside_O-phosphotransferases|APH3-DPRIME	1	804	2	21	2.61194	0.0497512	41	46
MEG_1037|Drugs|Aminoglycosides|Aminoglycoside_O-phosphotransferases|APH3-DPRIME	1	807	2	19	2.3544	0.047088	40.9	40
MEG_1038|Drugs|Aminoglycosides|Aminoglycoside_O-phosphotransferases|APH3-DPRIME	1	795	2	20	2.51572	0.0503145	40.9	0
MEG_1039|Drugs|Aminoglycosides|Aminoglycoside_O-phosphotransferases|APH3-DPRIME	1	795	4	39	4.90566	0.0981132	40.8	0
MEG_1040|Drugs|Aminoglycosides|Aminoglycoside_O-phosphotransferases|APH3-DPRIME	1	795	4	39	4.90566	0.0981132	40.9	0
MEG_1041|Drugs|Aminoglycosides|Aminoglycoside_O-phosphotransferases|APH3-DPRIME	1	810	1	150	18.5185	0.185185	40.2	0
MEG_1042|Drugs|Aminoglycosides|Aminoglycoside_O-phosphotransferases|APH3-DPRIME	1	807	2	19	2.3544	0.047088	41	0
MEG_1044|Drugs|Aminoglycosides|Aminoglycoside_O-phosphotransferases|APH3-DPRIME	1	816	4	347	42.5245	0.709559	40.5	0
MEG_1045|Drugs|Aminoglycosides|Aminoglycoside_O-phosphotransferases|APH3-DPRIME	1	804	16	758	94.2786	2.69652	39	0
MEG_1046|Drugs|Aminoglycosides|Aminoglycoside_O-phosphotransferases|APH3-DPRIME	1	804	14	653	81.2189	2.39303	40.1	0
MEG_1047|Drugs|Aminoglycosides|Aminoglycoside_O-phosphotransferases|APH3-DPRIME	1	801	4	40	4.99376	0.0998752	40.9	46
MEG_1049|Drugs|Aminoglycosides|Aminoglycoside_O-phosphotransferases|APH3-DPRIME	1	765	2	19	2.48366	0.0496732	41	0
MEG_1050|Drugs|Aminoglycosides|Aminoglycoside_O-phosphotransferases|APH3-DPRIME	1	795	2	20	2.51572	0.0503145	37.8	0
MEG_1051|Drugs|Aminoglycosides|Aminoglycoside_O-phosphotransferases|APH3-DPRIME	1	819	6	58	7.08181	0.141636	40.8	0
MEG_1052|Drugs|Aminoglycosides|Aminoglycoside_O-phosphotransferases|APH3-DPRIME	1	813	4	39	4.79705	0.095941	40.5	0
MEG_1053|Drugs|Aminoglycosides|Aminoglycoside_O-phosphotransferases|APH3-DPRIME	1	804	15	632	78.607	2.53109	40.2	0
MEG_1054|Drugs|Aminoglycosides|Aminoglycoside_O-phosphotransferases|APH3-DPRIME	1	804	30	719	89.4279	5.21517	39.2	0
MEG_1055|Drugs|Aminoglycosides|Aminoglycoside_O-phosphotransferases|APH3-DPRIME	1	804	15	764	95.0249	2.65672	39.7	0
MEG_1056|Drugs|Aminoglycosides|Aminoglycoside_O-phosphotransferases|APH3-DPRIME	1	816	4	40	4.90196	0.0980392	41	26
MEG_1057|Drugs|Aminoglycosides|Aminoglycoside_O-phosphotransferases|APH3-DPRIME	1	804	32	779	96.8905	5.66791	39.1	0
MEG_1058|Drugs|Aminoglycosides|Aminoglycoside_O-phosphotransferases|APH3-DPRIME	1	492	4	307	62.3984	1.06301	39.4	0
MEG_1059|Drugs|Aminoglycosides|Aminoglycoside_O-phosphotransferases|APH3-PRIME	1	789	2	22	2.78834	0.0519645	41	40
MEG_1062|Drugs|Aminoglycosides|Aminoglycoside_O-phosphotransferases|APH3-PRIME	1	777	4	41	5.27671	0.105534	40.4	20
MEG_1064|Drugs|Aminoglycosides|Aminoglycoside_O-phosphotransferases|APH3-PRIME	1	795	2	19	2.38994	0.0477987	40.9	0
MEG_1065|Drugs|Aminoglycosides|Aminoglycoside_O-phosphotransferases|APH3-PRIME	1	780	2	19	2.4359	0.0487179	41	0
MEG_1066|Drugs|Aminoglycosides|Aminoglycoside_O-phosphotransferases|APH3-PRIME	1	804	7	43	5.34826	0.177861	39.4	24.6
MEG_1067|Drugs|Aminoglycosides|Aminoglycoside_O-phosphotransferases|APH3-PRIME	1	804	2	22	2.73632	0.0534826	40.8	52
MEG_1068|Drugs|Aminoglycosides|Aminoglycoside_O-phosphotransferases|APH3-PRIME	1	807	2	19	2.3544	0.047088	40.2	0
MEG_1070|Drugs|Aminoglycosides|Aminoglycoside_O-phosphotransferases|APH3-PRIME	1	816	2	20	2.45098	0.0490196	35.8	0
MEG_1072|Drugs|Aminoglycosides|Aminoglycoside_O-phosphotransferases|APH3-PRIME	1	753	4	41	5.44489	0.104914	40.6	40
MEG_1073|Drugs|Aminoglycosides|Aminoglycoside_O-phosphotransferases|APH3-PRIME	1	795	8	77	9.68553	0.193711	40.3	41.5
MEG_1074|Drugs|Aminoglycosides|Aminoglycoside_O-phosphotransferases|APH3-PRIME	1	789	3	20	2.53485	0.0747782	38.6	42
MEG_1075|Drugs|Aminoglycosides|Aminoglycoside_O-phosphotransferases|APH3-PRIME	1	780	2	19	2.4359	0.0487179	41	0
MEG_1076|Drugs|Aminoglycosides|Aminoglycoside_O-phosphotransferases|APH3-PRIME	1	807	6	57	7.0632	0.141264	41	13.3
MEG_1077|Drugs|Aminoglycosides|Aminoglycoside_O-phosphotransferases|APH3-PRIME	1	813	4	39	4.79705	0.095941	41	0
MEG_1078|Drugs|Aminoglycosides|Aminoglycoside_O-phosphotransferases|APH3-PRIME	1	816	1	150	18.3824	0.183824	40.7	0
MEG_1080|Drugs|Aminoglycosides|Aminoglycoside_O-phosphotransferases|APH3-PRIME	1	795	4	40	5.03145	0.100629	40.8	0
MEG_1081|Drugs|Aminoglycosides|Aminoglycoside_O-phosphotransferases|APH3-PRIME	1	780	2	19	2.4359	0.0487179	40.8	0
MEG_1082|Drugs|Aminoglycosides|Aminoglycoside_O-phosphotransferases|APH4	1	1026	6	60	5.84795	0.116959	41	46
MEG_1084|Drugs|Aminoglycosides|Aminoglycoside_O-phosphotransferases|APH6	1	837	21	792	94.6237	3.28793	38.6	0
MEG_1085|Drugs|Aminoglycosides|Aminoglycoside_O-phosphotransferases|APH6	1	837	30	793	94.7431	5.00478	39	0
MEG_1086|Drugs|Aminoglycosides|Aminoglycoside_O-phosphotransferases|APH6	1	837	23	820	97.9689	3.82557	39.8	0
MEG_1087|Drugs|Aminoglycosides|Aminoglycoside_O-phosphotransferases|APH6	1	837	11	631	75.3883	1.81959	38.7	0
MEG_1088|Drugs|Aminoglycosides|Aminoglycoside_O-phosphotransferases|APH6	1	924	12	83	8.98268	0.253247	40.6	6.67
MEG_1089|Drugs|Aminoglycosides|Aminoglycoside_O-phosphotransferases|APH6	1	924	10	66	7.14286	0.212121	40.8	43.6
MEG_1091|Drugs|Aminoglycosides|Aminoglycoside_O-phosphotransferases|APH6	1	837	18	547	65.3524	3.0693	39.5	0
MEG_1092|Drugs|Aminoglycosides|Aminoglycoside_O-phosphotransferases|APH6	1	801	2	20	2.49688	0.0499376	41	0
MEG_1093|Drugs|Aminoglycosides|Aminoglycoside_O-phosphotransferases|APH6	1	924	14	112	12.1212	0.290043	40.9	40.9
MEG_1094|Drugs|Aminoglycosides|Aminoglycoside_O-phosphotransferases|APH6	1	924	6	58	6.27706	0.125541	40.9	0
MEG_1095|Drugs|Aminoglycosides|Aminoglycoside_O-phosphotransferases|APH6	1	837	23	814	97.2521	3.84946	39.3	0
MEG_1096|Drugs|Aminoglycosides|Aminoglycoside_O-phosphotransferases|APH6	1	837	21	675	80.6452	3.14098	38.3	0
MEG_1097|Drugs|Aminoglycosides|Aminoglycoside_O-phosphotransferases|APH6	1	831	20	654	78.7004	3.48736	39.8	0
MEG_1098|Drugs|Aminoglycosides|Aminoglycoside_O-phosphotransferases|APH7-DPRIME	1	999	14	133	13.3133	0.266266	40.8	40
MEG_1100|Drugs|Aminoglycosides|Aminoglycoside_O-phosphotransferases|APH9	1	993	8	79	7.95569	0.159114	39.1	44.5
MEG_1101|Drugs|Aminoglycosides|Aminoglycoside_O-phosphotransferases|APH9	1	996	4	39	3.91566	0.0783133	40.9	43
MEG_1104|Drugs|betalactams|Class_C_betalactamases|AQU	1	1143	4	67	5.86177	0.117235	40.9	0
MEG_1105|Drugs|betalactams|Class_C_betalactamases|AQU	1	1143	7	105	9.18635	0.141732	40.6	22.9
MEG_1106|Drugs|betalactams|Class_C_betalactamases|AQU	1	1149	4	38	3.30722	0.0661445	40.9	0
MEG_1108|Drugs|betalactams|Class_A_betalactamases|ARL	1	849	2	19	2.23793	0.0447585	40.3	0
MEG_1109|Drugs|betalactams|Class_A_betalactamases|ARL	1	849	2	19	2.23793	0.0447585	40.9	0
MEG_1110|Drugs|betalactams|Class_A_betalactamases|ARL	1	849	2	19	2.23793	0.0447585	37.1	0
MEG_1111|Drugs|betalactams|Class_A_betalactamases|ARL	1	849	4	38	4.47585	0.0895171	41	20
MEG_1112|Drugs|betalactams|Class_A_betalactamases|ARL	1	849	2	19	2.23793	0.0447585	40.8	40
MEG_1113|Drugs|betalactams|Class_A_betalactamases|ARL	1	849	2	19	2.23793	0.0447585	40.9	0
MEG_1116|Drugs|Multi-drug_resistance|MDR_regulator|ARLR	1	660	2	20	3.0303	0.0606061	40.9	0
MEG_1117|Drugs|Multi-drug_resistance|MDR_regulator|ARLR	1	660	2	20	3.0303	0.0606061	41	0
MEG_1118|Drugs|Multi-drug_resistance|MDR_regulator|ARLS	1	1356	12	105	7.74336	0.182891	40.8	0
MEG_1119|Drugs|Multi-drug_resistance|MDR_regulator|ARLS	1	1356	9	86	6.34218	0.143068	40.5	0
MEG_1120|Drugs|Aminoglycosides|16S_rRNA_methyltransferases|ARMA	1	774	4	27	3.48837	0.0981912	41	40
MEG_1121|Multi-compound|Drug_and_biocide_resistance|Drug_and_biocide_RND_efflux_pumps|ARMR	1	162	2	19	11.7284	0.234568	40.3	40
MEG_1122|Drugs|Cationic_antimicrobial_peptides|Polymyxin_B_resistance_regulator|ARNA	1	1989	692	1649	82.906	34.7044	40.1	52.4
MEG_1128|Drugs|Rifampin|Rifampin_ADP-ribosyltransferase_Arr|ARR	1	432	2	19	4.39815	0.087963	39.7	40
MEG_1131|Drugs|Rifampin|Rifampin_ADP-ribosyltransferase_Arr|ARR	1	453	2	19	4.19426	0.0838852	41	40
MEG_1133|Drugs|Rifampin|Rifampin_ADP-ribosyltransferase_Arr|ARR	1	453	2	19	4.19426	0.0838852	39.5	40
MEG_1138|Drugs|Rifampin|Rifampin_ADP-ribosyltransferase_Arr|ARR	1	453	2	19	4.19426	0.0838852	41	40
MEG_1139|Metals|Arsenic_resistance|Arsenic_resistance_protein|ARRA	1	2565	5	21	0.818713	0.0374269	40.4	0
MEG_1140|Metals|Arsenic_resistance|Arsenic_resistance_protein|ARRA	1	2565	4	38	1.48148	0.0296296	40.7	0
MEG_1142|Metals|Multi-metal_resistance|Multi-metal_resistance_protein|ARSA	1	1752	7	61	3.48174	0.0787671	40.7	41.7
MEG_1143|Metals|Multi-metal_resistance|Multi-metal_resistance_protein|ARSA	1	1752	2	19	1.08447	0.0216895	40.9	40
MEG_1144|Metals|Multi-metal_resistance|Multi-metal_resistance_protein|ARSA	1	1752	13	102	5.82192	0.146689	40.7	44.2
MEG_1145|Metals|Arsenic_resistance|Arsenic_resistance_protein|ARSB	1	1290	44	315	24.4186	1.5938	40	44.4
MEG_1146|Metals|Arsenic_resistance|Arsenic_resistance_protein|ARSB	1	1041	5	44	4.22671	0.0970221	41	0
MEG_1147|Metals|Arsenic_resistance|Arsenic_resistance_protein|ARSB	1	1041	9	83	7.9731	0.17195	40.9	0
MEG_1148|Metals|Multi-metal_resistance|Multi-metal_resistance_protein|ARSBM	1	1290	27	329	25.5039	0.816279	40.7	43.3
MEG_1149|Metals|Multi-metal_resistance|Multi-metal_resistance_protein|ARSBM	1	1290	7	45	3.48837	0.114729	40.7	47.4
MEG_1151|Metals|Multi-metal_resistance|Multi-metal_resistance_protein|ARSBM	1	1290	21	279	21.6279	0.562791	40.2	40.2
MEG_1153|Metals|Multi-metal_resistance|Multi-metal_resistance_protein|ARSBM	1	1290	38	274	21.2403	1.0814	39.4	41.6
MEG_1155|Metals|Arsenic_resistance|Arsenic_resistance_protein|ARSC	1	396	2	19	4.79798	0.0959596	41	40
MEG_1161|Metals|Multi-metal_resistance|Multi-metal_resistance_protein|ARSCM	1	426	2	19	4.46009	0.0892019	41	40
MEG_1162|Metals|Multi-metal_resistance|Multi-metal_resistance_protein|ARSCM	1	426	2	19	4.46009	0.0892019	40.7	40
MEG_1163|Metals|Multi-metal_resistance|Multi-metal_resistance_protein|ARSCM	1	426	2	20	4.69484	0.0938967	40.6	46
MEG_1164|Metals|Multi-metal_resistance|Multi-metal_resistance_protein|ARSCM	1	426	5	70	16.4319	0.359155	40.5	51
MEG_1166|Metals|Multi-metal_resistance|Multi-metal_resistance_protein|ARSDM	1	363	2	19	5.23416	0.104683	41	40
MEG_1167|Metals|Arsenic_resistance|Arsenic_resistance_protein|ARSH	1	699	13	125	17.8827	0.596567	39.1	56.8
MEG_1168|Biocides|Naphthoquinone|Naphthoquinone_resistance_protein|ARSHN	1	621	8	115	18.5185	0.380032	40.2	45.2
MEG_1169|Metals|Arsenic_resistance|Arsenic_resistance_protein|ARSM	1	852	14	101	11.8545	0.32277	40.7	43.1
MEG_1170|Metals|Arsenic_resistance|Arsenic_resistance_protein|ARSP	1	948	4	39	4.11392	0.0822785	40.8	43
MEG_1171|Metals|Arsenic_resistance|Arsenic_resistance_regulator|ARSR	1	354	3	20	5.64972	0.166667	41	44
MEG_1173|Metals|Arsenic_resistance|Arsenic_resistance_regulator|ARSR	1	354	2	19	5.36723	0.107345	41	40
MEG_1176|Metals|Multi-metal_resistance|Multi-metal_resistance_protein|ARSRM	1	354	2	20	5.64972	0.112994	41	46
MEG_1177|Metals|Multi-metal_resistance|Multi-metal_resistance_protein|ARSRM	1	354	2	19	5.36723	0.107345	40.9	40
MEG_1178|Metals|Arsenic_resistance|Arsenic_resistance_protein|ARST	1	975	12	97	9.94872	0.235897	40	41
MEG_1179|Drugs|Multi-drug_resistance|Multi-drug_RND_efflux_regulator|ASMA	1	1824	12	109	5.97588	0.127193	41	35.8
MEG_1180|Drugs|Multi-drug_resistance|Multi-drug_RND_efflux_regulator|ASMA	1	1854	8	79	4.26106	0.083603	41	40
MEG_1181|Biocides|Acid_resistance|Acid_resistance_protein|ASR	1	336	2	21	6.25	0.119048	40.9	40
MEG_1183|Drugs|betalactams|Class_A_betalactamases|AST	1	933	9	49	5.25188	0.185423	40.8	41.3
MEG_1184|Drugs|betalactams|Class_A_betalactamases|AXC	1	897	9	107	11.9287	0.22854	40.9	0
MEG_1185|Multi-compound|Drug_and_biocide_resistance|Drug_and_biocide_RND_efflux_pumps|AXY	1	3138	214	1089	34.7036	4.07011	40	34.4
MEG_1186|Multi-compound|Drug_and_biocide_resistance|Drug_and_biocide_RND_efflux_pumps|AXY	1	1176	26	219	18.6224	0.444728	39.9	43.2
MEG_1187|Multi-compound|Drug_and_biocide_resistance|Drug_and_biocide_RND_efflux_pumps|AXYZ|RequiresSNPConfirmation	1	639	6	53	8.29421	0.181534	41	42
MEG_1190|Drugs|Bacitracin|Undecaprenyl_pyrophosphate_phosphatase|BACA	1	822	2	19	2.31144	0.0462287	41	0
MEG_1191|Multi-compound|Drug_and_biocide_and_metal_resistance|Drug_and_biocide_and_metal_RND_efflux_regulator|BAER	1	723	15	146	20.1936	0.46473	41	43.3
MEG_1192|Multi-compound|Drug_and_biocide_and_metal_resistance|Drug_and_biocide_and_metal_RND_efflux_regulator|BAER	1	723	9	102	14.1079	0.369295	40.5	37
MEG_1193|Multi-compound|Drug_and_biocide_and_metal_resistance|Drug_and_biocide_and_metal_RND_efflux_regulator|BAES	1	1404	9	80	5.69801	0.138177	40.4	10.8
MEG_1194|Multi-compound|Drug_and_biocide_and_metal_resistance|Drug_and_biocide_and_metal_RND_efflux_regulator|BAES	1	1404	22	115	8.19088	0.451567	40.3	49.3
MEG_1195|Multi-compound|Drug_and_biocide_and_metal_resistance|Drug_and_biocide_and_metal_RND_efflux_regulator|BAES	1	1401	3	69	4.92505	0.0628123	40.7	0
MEG_1196|Drugs|Bacitracin|Undecaprenyl_pyrophosphate_phosphatase|BAHA	1	2259	4	42	1.85923	0.0371846	41	50
MEG_1197|Drugs|Cationic_antimicrobial_peptides|Polymyxin_B_resistance_regulator|BASRS|RequiresSNPConfirmation	1	666	36	233	34.985	1.2042	40.1	43.2
MEG_1198|Drugs|Cationic_antimicrobial_peptides|Polymyxin_B_resistance_regulator|BASRS	1	1434	49	407	28.3821	0.682706	40.5	45.3
MEG_1199|Drugs|betalactams|Class_D_betalactamases|BAT	1	807	4	38	4.7088	0.094176	38	40
MEG_1203|Drugs|betalactams|Class_B_betalactamases|BCII	1	774	4	38	4.90956	0.0981912	40.7	40
MEG_1205|Drugs|betalactams|Class_B_betalactamases|BCII	1	771	2	19	2.46433	0.0492866	41	0
MEG_1206|Drugs|betalactams|Class_B_betalactamases|BCII	1	771	2	19	2.46433	0.0492866	40.9	40
MEG_1207|Drugs|betalactams|Class_A_betalactamases|BCL	1	906	4	40	4.41501	0.0871965	37.9	0
MEG_1209|Multi-compound|Drug_and_biocide_resistance|Drug_and_biocide_MFS_efflux_pumps|BCR	1	1134	6	57	5.02646	0.100529	40.9	0
MEG_1210|Multi-compound|Drug_and_biocide_resistance|Drug_and_biocide_MFS_efflux_pumps|BCR	1	1191	6	58	4.86986	0.0973971	38.6	0
MEG_1211|Multi-compound|Drug_and_biocide_resistance|Drug_and_biocide_MFS_efflux_pumps|BCR	1	1134	6	57	5.02646	0.100529	41	13.3
MEG_1212|Multi-compound|Drug_and_biocide_resistance|Drug_and_biocide_MFS_efflux_pumps|BCR1	1	1209	39	309	25.5583	0.645988	40.6	42.8
MEG_1213|Drugs|Bacitracin|Bacitracin_ABC_transporter|BCRA	1	921	6	57	6.18893	0.123779	41	40
MEG_1214|Drugs|Bacitracin|Bacitracin_ABC_transporter|BCRB	1	627	4	39	6.2201	0.124402	41	43
MEG_1215|Drugs|Bacitracin|Bacitracin_ABC_transporter|BCRC	1	612	2	19	3.10458	0.0620915	40.7	40
MEG_1223|Multi-compound|Drug_and_biocide_resistance|Drug_and_biocide_RND_efflux_pumps|BEPC	1	1371	4	39	2.84464	0.0568928	40.9	43
MEG_1224|Multi-compound|Drug_and_biocide_resistance|Drug_and_biocide_RND_efflux_pumps|BEPD	1	1194	17	157	13.1491	0.277219	40	42.8
MEG_1225|Multi-compound|Drug_and_biocide_resistance|Drug_and_biocide_RND_efflux_pumps|BEPE	1	3156	37	397	12.5792	0.269645	40.5	37.1
MEG_1226|Multi-compound|Drug_and_biocide_resistance|Drug_and_biocide_RND_efflux_pumps|BEPF	1	1236	8	78	6.31068	0.126214	40.1	43
MEG_1227|Multi-compound|Drug_and_biocide_resistance|Drug_and_biocide_RND_efflux_pumps|BEPG	1	3225	39	379	11.7519	0.242791	40.8	41.1
MEG_1228|Drugs|betalactams|Class_A_betalactamases|BES	1	879	16	137	15.5859	0.350398	40.7	36.5
MEG_1229|Multi-compound|Drug_and_biocide_resistance|Drug_and_biocide_MATE_efflux_pumps|BEXA	1	1332	8	81	6.08108	0.120871	40.4	46
MEG_1230|Metals|Iron_resistance|Iron_resistance_protein|BFRA	1	480	4	40	8.33333	0.164583	40.8	44.5
MEG_1232|Drugs|betalactams|Class_A_betalactamases|BIC	1	885	4	38	4.29379	0.0858757	41	40
MEG_1234|Drugs|betalactams|Class_B_betalactamases|BJP1	1	885	4	38	4.29379	0.0858757	40.5	40
MEG_1235|Drugs|betalactams|Class_B_betalactamases|BJP1	1	885	9	80	9.03955	0.20226	40.6	45.3
MEG_1236|Drugs|betalactams|Class_A_betalactamases|BKC	1	942	8	81	8.59873	0.16879	40.9	11.5
MEG_1238|Drugs|betalactams|Class_B_betalactamases|BLA2	1	771	2	19	2.46433	0.0492866	40.8	0
MEG_1239|Drugs|betalactams|Class_A_betalactamases|BLAA	1	885	2	19	2.14689	0.0429379	40.6	0
MEG_1240|Drugs|betalactams|Class_A_betalactamases|BLAA	1	882	2	19	2.1542	0.0430839	40.6	40
MEG_1242|Drugs|betalactams|Class_A_betalactamases|BLAA	1	924	6	40	4.329	0.123377	40.8	40
MEG_1243|Drugs|betalactams|Class_A_betalactamases|BLAA	1	1038	4	38	3.66089	0.0732177	39.3	40
MEG_1244|Drugs|betalactams|Class_A_betalactamases|BLAA	1	960	4	39	4.0625	0.0802083	40.4	40
MEG_1245|Drugs|betalactams|Class_A_betalactamases|BLAA	1	885	2	19	2.14689	0.0429379	41	40
MEG_1246|Drugs|betalactams|Class_A_betalactamases|BLAA	1	1020	3	44	4.31373	0.0980392	40.2	60
MEG_1247|Drugs|betalactams|Class_A_betalactamases|BLAA	1	1275	2	19	1.4902	0.0298039	41	40
MEG_1253|Drugs|betalactams|Class_B_betalactamases|BLAB	1	750	2	20	2.66667	0.0533333	41	46
MEG_1255|Drugs|betalactams|Class_B_betalactamases|BLAB	1	750	2	19	2.53333	0.0506667	41	0
MEG_1256|Drugs|betalactams|Class_B_betalactamases|BLAB	1	750	2	20	2.66667	0.0533333	39.8	0
MEG_1259|Drugs|betalactams|Class_B_betalactamases|BLAB	1	750	2	19	2.53333	0.0506667	40.9	0
MEG_1270|Drugs|betalactams|Class_C_betalactamases|BLAC	1	1137	12	100	8.79507	0.204046	40	42
MEG_1271|Drugs|betalactams|Class_C_betalactamases|BLAC	1	1161	14	117	10.0775	0.229974	39.1	34.7
MEG_1272|Drugs|betalactams|Class_A_betalactamases|BLACRP	1	882	16	138	15.6463	0.363946	41	44.8
MEG_1273|Drugs|betalactams|Class_C_betalactamases|BLAE	1	1143	8	76	6.64917	0.132983	40.9	40
MEG_1274|Drugs|betalactams|Class_B_betalactamases|BLAEAM	1	957	4	40	4.17973	0.0835946	40.6	46
MEG_1276|Drugs|betalactams|Class_C_betalactamases|BLAEC	1	1134	2	21	1.85185	0.037037	41	0
MEG_1277|Drugs|betalactams|Class_C_betalactamases|BLAEC	1	1134	4	38	3.35097	0.0670194	40	0
MEG_1278|Drugs|betalactams|Class_C_betalactamases|BLAEC	1	1134	2	19	1.67549	0.0335097	40.8	40
MEG_1280|Drugs|betalactams|Class_C_betalactamases|BLAEC	1	1134	2	21	1.85185	0.037037	40.9	0
MEG_1281|Drugs|betalactams|Class_C_betalactamases|BLAEC	1	1134	2	21	1.85185	0.037037	40.4	0
MEG_1282|Drugs|betalactams|Class_C_betalactamases|BLAEC	1	1134	2	21	1.85185	0.037037	40.8	0
MEG_1285|Drugs|betalactams|Class_B_betalactamases|BLAECM	1	912	4	43	4.71491	0.0921053	40.4	52
MEG_1286|Drugs|betalactams|Class_A_betalactamases|BLAF	1	885	7	59	6.66667	0.154802	40.9	43.4
MEG_1288|Drugs|betalactams|Penicillin_binding_protein_regulator|BLAI	1	771	2	20	2.59403	0.0518807	41	46
MEG_1290|Drugs|betalactams|Class_A_betalactamases|BLAL	1	978	2	19	1.94274	0.0388548	40.7	0
MEG_1291|Drugs|betalactams|Class_A_betalactamases|BLAL	1	978	8	76	7.77096	0.155419	39.7	10
MEG_1292|Drugs|betalactams|Class_A_betalactamases|BLAL	1	978	6	49	5.01022	0.116564	37.8	0
MEG_1293|Drugs|betalactams|Class_A_betalactamases|BLAP	1	924	4	39	4.22078	0.0844156	40.9	43
MEG_1295|Drugs|betalactams|Class_A_betalactamases|BLAPAM	1	864	8	77	8.91204	0.178241	40.9	31.5
MEG_1298|Drugs|betalactams|Penicillin_binding_protein_regulator|BLAR	1	1782	10	95	5.33109	0.106622	40.4	40
MEG_1299|Drugs|betalactams|Penicillin_binding_protein_regulator|BLAR	1	1758	2	19	1.08077	0.0216155	41	0
MEG_1300|Drugs|betalactams|Penicillin_binding_protein_regulator|BLAR	1	1758	2	19	1.08077	0.0216155	41	0
MEG_1301|Drugs|betalactams|Penicillin_binding_protein_regulator|BLAR	1	1758	4	39	2.21843	0.0437998	40.1	0
MEG_1303|Drugs|betalactams|Penicillin_binding_protein_regulator|BLAR	1	1767	6	57	3.22581	0.0645161	40.6	40
MEG_1304|Drugs|betalactams|Class_A_betalactamases|BLAS	1	882	16	120	13.6054	0.349206	40.6	41.5
MEG_1305|Drugs|betalactams|Class_A_betalactamases|BLASGM	1	930	8	48	5.16129	0.167742	39	23
MEG_1306|Drugs|betalactams|Class_A_betalactamases|BLASGM	1	930	6	57	6.12903	0.122581	40.3	0
MEG_1307|Drugs|betalactams|Class_A_betalactamases|BLASGM	1	930	6	58	6.23656	0.124731	40.4	28.7
MEG_1308|Drugs|betalactams|Class_A_betalactamases|BLASGM	1	966	25	145	15.0104	0.516563	40.7	38.6
MEG_1309|Drugs|betalactams|Class_A_betalactamases|BLASGM	1	981	15	118	12.0285	0.291539	39.4	35.1
MEG_1310|Drugs|betalactams|Class_A_betalactamases|BLASGM	1	981	12	118	12.0285	0.239551	40.7	13.3
MEG_1311|Drugs|betalactams|Class_A_betalactamases|BLASGM	1	981	19	460	46.8909	0.847095	40.2	31.7
MEG_1312|Drugs|betalactams|Class_A_betalactamases|BLASGM	1	936	6	59	6.30342	0.123932	40	0
MEG_1322|Drugs|betalactams|Class_A_betalactamases|BLAZ	1	852	4	38	4.46009	0.0892019	40.8	40
MEG_1323|Drugs|betalactams|Class_A_betalactamases|BLAZ	1	852	7	59	6.92488	0.159624	41	29.4
MEG_1332|Drugs|betalactams|Class_A_betalactamases|BLAZ	1	846	2	19	2.24586	0.0449173	36.1	0
MEG_1334|Drugs|betalactams|Class_A_betalactamases|BLAZ	1	846	4	23	2.71868	0.0910165	38.6	0
MEG_1335|Drugs|betalactams|Class_A_betalactamases|BLAZ	1	846	2	19	2.24586	0.0449173	39	40
MEG_1342|Drugs|betalactams|Class_A_betalactamases|BLAZ	1	846	2	19	2.24586	0.0449173	41	0
MEG_1355|Drugs|betalactams|Class_A_betalactamases|BLAZ	1	846	2	21	2.48227	0.0496454	41	0
MEG_1357|Drugs|betalactams|Class_A_betalactamases|BLAZ	1	846	2	19	2.24586	0.0449173	41	40
MEG_1390|Drugs|betalactams|Class_A_betalactamases|BLAZ	1	846	2	19	2.24586	0.0449173	41	0
MEG_1407|Drugs|betalactams|Class_A_betalactamases|BLAZ	1	888	2	20	2.25225	0.045045	41	0
MEG_1412|Drugs|betalactams|Class_A_betalactamases|BLAZ	1	951	2	19	1.9979	0.0399579	41	0
MEG_1413|Drugs|betalactams|Class_A_betalactamases|BLAZ	1	900	2	20	2.22222	0.0444444	41	46
MEG_1422|Drugs|betalactams|Class_A_betalactamases|BLAZ	1	826	2	19	2.30024	0.0460048	40.6	0
MEG_1429|Drugs|betalactams|Class_A_betalactamases|BLAZ	1	846	2	19	2.24586	0.0449173	41	0
MEG_1430|Drugs|betalactams|Class_A_betalactamases|BLAZ	1	846	4	27	3.19149	0.0910165	37.4	40
MEG_1437|Drugs|betalactams|Class_A_betalactamases|BLAZ	1	846	2	20	2.36407	0.0472813	41	0
MEG_1443|Drugs|betalactams|Class_A_betalactamases|BLAZ	1	846	2	19	2.24586	0.0449173	37.9	0
MEG_1447|Drugs|betalactams|Class_A_betalactamases|BLAZ	1	846	2	19	2.24586	0.0449173	41	40
MEG_1458|Drugs|Glycopeptides|Bleomycin_resistance_protein|BLE	1	375	4	38	10.1333	0.202667	40.6	40
MEG_1461|Drugs|Glycopeptides|Bleomycin_resistance_protein|BLM	1	906	10	80	8.83002	0.214128	41	33.2
MEG_1466|Biocides|Polyamine_resistance|Spermine/spermidine_acetyltransferase|BLTD	1	459	2	19	4.13943	0.0827887	40.7	0
MEG_1468|Biocides|Multi-biocide_resistance|Multi-biocide_resistance_regulator|BLTR	1	822	4	39	4.74453	0.093674	40.4	0
MEG_1469|Multi-compound|Drug_and_biocide_resistance|Drug_and_biocide_MFS_efflux_regulator|BMR	1	1170	8	63	5.38462	0.131624	40.8	0
MEG_1470|Multi-compound|Drug_and_biocide_resistance|Drug_and_biocide_MFS_efflux_regulator|BMR	1	837	7	58	6.92951	0.160096	40.6	40
MEG_1471|Multi-compound|Drug_and_biocide_resistance|Drug_and_biocide_MFS_efflux_regulator|BMR	1	1170	6	57	4.87179	0.0974359	41	0
MEG_1472|Drugs|betalactams|Class_D_betalactamases|BPU	1	789	2	19	2.40811	0.0481622	41	40
MEG_1474|Drugs|betalactams|Class_A_betalactamases|BRO	1	942	2	23	2.44161	0.0488323	41	0
MEG_1476|Drugs|betalactams|Class_A_betalactamases|BRO	1	945	6	49	5.18519	0.129101	40.8	0
MEG_1477|Drugs|Glycopeptides|Bleomycin_resistance_protein|BRP	1	366	3	22	6.01093	0.177596	40.9	56
MEG_1479|Drugs|betalactams|Class_D_betalactamases|BSU	1	804	2	19	2.36318	0.0472637	41	40
MEG_1480|Drugs|betalactams|Class_C_betalactamases|BUT	1	1152	6	57	4.94792	0.0989583	40.5	40
MEG_1481|Drugs|betalactams|Class_C_betalactamases|BUT	1	1152	2	19	1.64931	0.0329861	41	0
MEG_1483|Metals|Multi-metal_resistance|Multi-metal_resistance_protein|CADA	1	2061	6	60	2.91121	0.0582242	41	17.3
MEG_1484|Metals|Multi-metal_resistance|Multi-metal_resistance_protein|CADA	1	2061	8	82	3.97865	0.079573	40.9	25
MEG_1485|Metals|Multi-metal_resistance|Multi-metal_resistance_regulator|CADC	1	369	2	20	5.42005	0.108401	40.8	46
MEG_1486|Metals|Multi-metal_resistance|Multi-metal_resistance_protein|CADD	1	618	4	38	6.14887	0.122977	41	40
MEG_1487|Metals|Cadmium_resistance|Cadmium_resistance_regulator|CADR	1	444	70	300	67.5676	17.7005	39.8	46
MEG_1488|Metals|Multi-metal_resistance|Multi-metal_resistance_regulator|CADX	1	339	2	21	6.19469	0.117994	41	40
MEG_1489|Drugs|betalactams|Class_B_betalactamases|CAM	1	726	4	25	3.44353	0.104683	41	40
MEG_1490|Drugs|Cationic_antimicrobial_peptides|Cationic_peptide-resistant_16S_ribosomal_subunit_protein|CAP16S|RequiresSNPConfirmation	1	1542	1275	1462	94.8119	97.0934	40.3	0
MEG_1491|Drugs|Multi-drug_resistance|Multi-drug_ABC_efflux_pumps|CARA	1	1656	37	223	13.4662	0.499396	40.5	33.4
MEG_1503|Drugs|betalactams|Class_A_betalactamases|CARB	1	852	2	19	2.23005	0.0446009	40.6	0
MEG_1516|Drugs|betalactams|Class_A_betalactamases|CARB	1	852	2	19	2.23005	0.0446009	41	40
MEG_1524|Drugs|betalactams|Class_A_betalactamases|CARB	1	867	2	19	2.19146	0.0438293	40.8	40
MEG_1544|Drugs|betalactams|Class_A_betalactamases|CARB	1	1878	5	256	13.6315	0.148562	36.5	36
MEG_1548|Drugs|Phenicol|Chloramphenicol_acetyltransferases|CAT	1	651	2	20	3.0722	0.0614439	40.8	46
MEG_1550|Drugs|Phenicol|Chloramphenicol_acetyltransferases|CAT	1	687	2	22	3.20233	0.0640466	39	0
MEG_1554|Drugs|Phenicol|Chloramphenicol_acetyltransferases|CAT	1	660	2	110	16.6667	0.213636	40.6	60
MEG_1555|Drugs|Phenicol|Chloramphenicol_acetyltransferases|CAT	1	630	9	261	41.4286	0.55873	40.6	46.3
MEG_1556|Drugs|Phenicol|Chloramphenicol_acetyltransferases|CAT	1	660	3	20	3.0303	0.0878788	40.7	42
MEG_1557|Drugs|Phenicol|Chloramphenicol_acetyltransferases|CAT	1	639	6	60	9.38967	0.186228	41	45
MEG_1559|Drugs|Phenicol|Chloramphenicol_acetyltransferases|CAT	1	717	2	19	2.64993	0.0529986	41	0
MEG_1560|Drugs|Phenicol|Chloramphenicol_acetyltransferases|CATA	1	648	5	41	6.32716	0.157407	41	0
MEG_1561|Drugs|Phenicol|Chloramphenicol_acetyltransferases|CATA	1	660	2	19	2.87879	0.0575758	41	0
MEG_1562|Drugs|Phenicol|Chloramphenicol_acetyltransferases|CATA	1	642	2	19	2.9595	0.05919	40.8	0
MEG_1563|Drugs|Phenicol|Chloramphenicol_acetyltransferases|CATA	1	651	2	19	2.91859	0.0583717	40.1	0
MEG_1564|Drugs|Phenicol|Chloramphenicol_acetyltransferases|CATA	1	651	2	19	2.91859	0.0583717	41	0
MEG_1566|Drugs|Phenicol|Chloramphenicol_acetyltransferases|CATA	1	642	2	19	2.9595	0.05919	41	0
MEG_1569|Drugs|Phenicol|Chloramphenicol_acetyltransferases|CATA	1	648	2	22	3.39506	0.0679012	39.4	0
MEG_1570|Drugs|Phenicol|Chloramphenicol_acetyltransferases|CATA	1	648	2	22	3.39506	0.0679012	40.4	0
MEG_1571|Drugs|Phenicol|Chloramphenicol_acetyltransferases|CATA	1	648	4	42	6.48148	0.12963	41	0
MEG_1572|Drugs|Phenicol|Chloramphenicol_acetyltransferases|CATA	1	648	2	22	3.39506	0.0679012	41	0
MEG_1573|Drugs|Phenicol|Chloramphenicol_acetyltransferases|CATA	1	630	4	38	6.03175	0.120635	41	0
MEG_1577|Drugs|Phenicol|Chloramphenicol_acetyltransferases|CATA	1	663	2	19	2.86576	0.0573152	40.8	40
MEG_1581|Drugs|Phenicol|Chloramphenicol_acetyltransferases|CATA	1	648	2	20	3.08642	0.0617284	40.9	46
MEG_1582|Drugs|Phenicol|Chloramphenicol_acetyltransferases|CATA	1	660	2	19	2.87879	0.0575758	40.4	0
MEG_1583|Drugs|Phenicol|Chloramphenicol_acetyltransferases|CATA	1	663	4	39	5.88235	0.117647	40.7	43
MEG_1585|Drugs|Phenicol|Chloramphenicol_acetyltransferases|CATA	1	654	2	19	2.9052	0.058104	41	40
MEG_1586|Drugs|Phenicol|Chloramphenicol_acetyltransferases|CATA	1	648	2	22	3.39506	0.0632716	41	0
MEG_1587|Drugs|Phenicol|Chloramphenicol_acetyltransferases|CATA	1	660	2	19	2.87879	0.0575758	40.5	0
MEG_1588|Drugs|Phenicol|Chloramphenicol_acetyltransferases|CATA	1	642	5	40	6.23053	0.15109	41	0
MEG_1591|Drugs|Phenicol|Chloramphenicol_acetyltransferases|CATA	1	648	4	40	6.17284	0.123457	40.9	26
MEG_1617|Drugs|Phenicol|Chloramphenicol_acetyltransferases|CATB|RequiresSNPConfirmation	1	633	2	20	3.15956	0.0631912	38.8	0
MEG_1620|Drugs|Phenicol|Chloramphenicol_acetyltransferases|CATB|RequiresSNPConfirmation	1	549	7	109	19.8543	1.04918	40.4	60
MEG_1621|Drugs|Phenicol|Chloramphenicol_acetyltransferases|CATB|RequiresSNPConfirmation	1	630	4	38	6.03175	0.120635	40.9	0
MEG_1622|Drugs|Phenicol|Chloramphenicol_acetyltransferases|CATB|RequiresSNPConfirmation	1	630	4	38	6.03175	0.120635	40.9	0
MEG_1623|Drugs|Phenicol|Chloramphenicol_acetyltransferases|CATB|RequiresSNPConfirmation	1	633	2	19	3.00158	0.0600316	40.5	40
MEG_1626|Drugs|Phenicol|Chloramphenicol_acetyltransferases|CATB|RequiresSNPConfirmation	1	633	2	19	3.00158	0.0600316	41	0
MEG_1627|Drugs|Phenicol|Chloramphenicol_acetyltransferases|CATB|RequiresSNPConfirmation	1	633	2	19	3.00158	0.0600316	39.8	0
MEG_1629|Drugs|Phenicol|Chloramphenicol_acetyltransferases|CATB|RequiresSNPConfirmation	1	633	2	19	3.00158	0.0600316	40.8	40
MEG_1631|Drugs|Phenicol|Chloramphenicol_acetyltransferases|CATP|RequiresSNPConfirmation	1	639	2	19	2.9734	0.0594679	40.9	0
MEG_1632|Drugs|Phenicol|Chloramphenicol_acetyltransferases|CATP|RequiresSNPConfirmation	1	624	2	19	3.04487	0.0608974	41	40
MEG_1634|Drugs|betalactams|Class_B_betalactamases|CAU	1	870	4	39	4.48276	0.0896552	40.9	23
MEG_1635|Drugs|betalactams|Class_B_betalactamases|CAU	1	870	4	38	4.36782	0.0873563	41	0
MEG_1640|Multi-compound|Drug_and_biocide_resistance|Drug_and_biocide_MATE_efflux_pumps|CDEA	1	1326	6	58	4.37406	0.0874811	39.9	0
MEG_1641|Multi-compound|Drug_and_biocide_resistance|Drug_and_biocide_MATE_efflux_pumps|CDEA	1	1326	4	39	2.94118	0.0588235	40.6	0
MEG_1642|Drugs|Lipopeptides|Daptomycin-resistant_mutant|CDSA|RequiresSNPConfirmation	1	804	10	95	11.8159	0.236318	40.1	40
MEG_1643|Multi-compound|Drug_and_biocide_resistance|Drug_and_biocide_RND_efflux_pumps|CEOA	1	1218	8	78	6.40394	0.128079	40.9	43
MEG_1644|Multi-compound|Drug_and_biocide_resistance|Drug_and_biocide_RND_efflux_pumps|CEOB	1	3084	77	1135	36.8029	1.00324	40.5	39.2
MEG_1650|Drugs|betalactams|Class_A_betalactamases|CEPA	1	903	2	19	2.1041	0.0420819	41	0
MEG_1652|Biocides|Biguanide_resistance|Biguanide_cation_efflux|CEPAB	1	903	10	84	9.30233	0.214839	40.3	33.2
MEG_1653|Drugs|betalactams|Class_C_betalactamases|CEPH	1	1149	6	59	5.1349	0.102698	39.1	0
MEG_1654|Drugs|betalactams|Class_C_betalactamases|CEPS	1	1149	8	78	6.78851	0.13577	40.4	10
MEG_1655|Metals|Chromium_resistance|Chromate_ABC_efflux_pump|CEUE	1	942	4	38	4.03397	0.0806794	40	40
MEG_1656|Drugs|betalactams|Class_C_betalactamases|CFE	1	1146	2	20	1.7452	0.0340314	41	0
MEG_1657|Drugs|betalactams|Class_C_betalactamases|CFE	1	1146	4	24	2.09424	0.0663176	40.9	0
MEG_1660|Drugs|betalactams|Class_B_betalactamases|CFIA	1	750	2	19	2.53333	0.0506667	41	0
MEG_1682|Drugs|Multi-drug_resistance|MDR_23S_ribosomal_RNA_methyltransferase|CFRA	1	1050	2	20	1.90476	0.0380952	41	0
MEG_1683|Drugs|Multi-drug_resistance|MDR_23S_ribosomal_RNA_methyltransferase|CFRB	1	1050	5	24	2.28571	0.092381	41	42.4
MEG_1685|Drugs|Multi-drug_resistance|MDR_23S_ribosomal_RNA_methyltransferase|CFRC	1	1035	2	19	1.83575	0.036715	40.4	40
MEG_1688|Drugs|betalactams|Class_A_betalactamases|CFX	1	966	2	19	1.96687	0.0393375	40.7	0
MEG_1693|Drugs|betalactams|Class_A_betalactamases|CFX	1	966	2	19	1.96687	0.0393375	40.8	0
MEG_1700|Drugs|betalactams|Class_B_betalactamases|CGB	1	729	2	20	2.74348	0.0548697	41	0
MEG_1701|Metals|Sodium_resistance|Sodium_resistance_protein|CHAA	1	1101	6	58	5.26794	0.105359	41	42
MEG_1703|Multi-compound|Biocide_and_metal_resistance|Biocide_and_metal_resistance_protein|CHR	1	453	2	19	4.19426	0.0838852	41	40
MEG_1704|Multi-compound|Biocide_and_metal_resistance|Biocide_and_metal_resistance_protein|CHR	1	561	25	247	44.0285	2.04635	39.5	48.2
MEG_1705|Metals|Chromium_resistance|Chromium_resistance_protein|CHRA	1	1251	8	79	6.31495	0.126299	40.1	36.8
MEG_1706|Metals|Chromium_resistance|Chromium_resistance_protein|CHRA	1	1377	9	241	17.5018	0.318083	40.5	37.1
MEG_1707|Metals|Chromium_resistance|Chromium_resistance_protein|CHRA	1	1206	2	19	1.57546	0.0315091	40.8	0
MEG_1708|Metals|Chromium_resistance|Chromium_resistance_protein|CHRA	1	1125	4	38	3.37778	0.0675556	40.8	0
MEG_1709|Multi-compound|Biocide_and_metal_resistance|Biocide_and_metal_resistance_regulator|CHRB	1	939	4	40	4.25985	0.085197	40.3	46
MEG_1710|Metals|Chromium_resistance|Chromium_resistance_protein|CHRB1	1	975	2	19	1.94872	0.0389744	40.4	0
MEG_1711|Metals|Chromium_resistance|Chromium_resistance_protein|CHRB1	1	894	2	19	2.12528	0.0425056	38.7	0
MEG_1712|Drugs|MLS|23S_rRNA_methyltransferases|CHRBM	1	843	4	38	4.50771	0.0901542	41	40
MEG_1715|Metals|Chromium_resistance|Chromium_resistance_regulator|CHRF	1	423	2	20	4.72813	0.0945626	41	46
MEG_1716|Metals|Chromium_resistance|Chromium_resistance_regulator|CHRI	1	495	4	38	7.67677	0.153535	40.7	40
MEG_1717|Metals|Chromium_resistance|Chromium_resistance_protein|CHRR	1	732	4	39	5.32787	0.106557	40.9	43
MEG_1718|Drugs|betalactams|Class_A_betalactamases|CIA	1	879	5	39	4.43686	0.109215	40.6	0
MEG_1719|Drugs|betalactams|Class_A_betalactamases|CIA	1	879	5	39	4.43686	0.109215	40.6	0
MEG_1720|Drugs|betalactams|Class_A_betalactamases|CIA	1	879	4	38	4.32309	0.0864619	40.9	0
MEG_1721|Drugs|betalactams|Class_A_betalactamases|CIA	1	879	6	57	6.48464	0.129693	40.7	0
MEG_1722|Metals|Copper_resistance|Copper_resistance_protein|CINA	1	618	50	254	41.1003	3.90939	40.2	49.5
MEG_1724|Drugs|betalactams|Class_A_betalactamases|CKO	1	900	4	38	4.22222	0.0844444	40.1	0
MEG_1725|Drugs|betalactams|Class_A_betalactamases|CKO	1	903	2	19	2.1041	0.0420819	40.3	0
MEG_1726|Drugs|Multi-drug_resistance|MDR_23S_ribosomal_RNA_methyltransferase|CLBA	1	1050	4	45	4.28571	0.0857143	40.3	50
MEG_1727|Drugs|Multi-drug_resistance|MDR_23S_ribosomal_RNA_methyltransferase|CLBB	1	1032	4	34	3.29457	0.0736434	40.9	40
MEG_1728|Drugs|Multi-drug_resistance|MDR_23S_ribosomal_RNA_methyltransferase|CLBC	1	1053	2	19	1.80437	0.0360874	40.7	40
MEG_1730|Drugs|Lipopeptides|Daptomycin-resistant_mutant|CLS|RequiresSNPConfirmation	1	1485	5	71	4.78114	0.0734007	38.6	44
MEG_1731|Drugs|Lipopeptides|Daptomycin-resistant_mutant|CLS|RequiresSNPConfirmation	1	1446	4	39	2.6971	0.0539419	38.8	43
MEG_1733|Drugs|betalactams|Class_C_betalactamases|CMA	1	1128	2	19	1.6844	0.0336879	38.8	0
MEG_1735|Drugs|betalactams|Class_A_betalactamases|CME	1	894	4	38	4.25056	0.0850112	40.9	20
MEG_1736|Drugs|betalactams|Class_A_betalactamases|CME	1	888	2	19	2.13964	0.0427928	40.9	0
MEG_1737|Multi-compound|Drug_and_biocide_and_metal_resistance|Drug_and_biocide_and_metal_RND_efflux_pumps|CMEA	1	1104	2	20	1.81159	0.0362319	41	0
MEG_1738|Multi-compound|Drug_and_biocide_and_metal_resistance|Drug_and_biocide_and_metal_RND_efflux_pumps|CMEA	1	1104	5	40	3.62319	0.0887681	40.1	24
MEG_1739|Multi-compound|Drug_and_biocide_and_metal_resistance|Drug_and_biocide_and_metal_RND_efflux_pumps|CMEB	1	3123	10	82	2.62568	0.0646814	39.7	18.4
MEG_1740|Multi-compound|Drug_and_biocide_and_metal_resistance|Drug_and_biocide_and_metal_RND_efflux_pumps|CMEB	1	3123	10	97	3.10599	0.0621198	40.7	24
MEG_1741|Multi-compound|Drug_and_biocide_and_metal_resistance|Drug_and_biocide_and_metal_RND_efflux_pumps|CMEC	1	1479	2	19	1.28465	0.025693	40.2	0
MEG_1742|Multi-compound|Drug_and_biocide_and_metal_resistance|Drug_and_biocide_and_metal_RND_efflux_pumps|CMEC	1	1479	4	39	2.63692	0.0527383	40.9	23
MEG_1743|Multi-compound|Drug_and_biocide_and_metal_resistance|Drug_and_biocide_and_metal_RND_efflux_pumps|CMED	1	1275	6	58	4.54902	0.0909804	41	42
MEG_1744|Multi-compound|Drug_and_biocide_and_metal_resistance|Drug_and_biocide_and_metal_RND_efflux_pumps|CMEE	1	741	11	86	11.6059	0.287449	41	42.2
MEG_1745|Multi-compound|Drug_and_biocide_and_metal_resistance|Drug_and_biocide_and_metal_RND_efflux_pumps|CMEF	1	3018	14	136	4.5063	0.0901259	40.9	42.6
MEG_1747|Multi-compound|Drug_and_biocide_and_metal_resistance|Drug_and_biocide_and_metal_RND_efflux_regulator|CMER	1	633	4	28	4.42338	0.120063	40.4	0
MEG_1748|Multi-compound|Drug_and_biocide_and_metal_resistance|Drug_and_biocide_and_metal_RND_efflux_regulator|CMER	1	633	6	47	7.42496	0.180095	40.7	0
MEG_1749|Drugs|betalactams|Class_C_betalactamases|CMH	1	1146	12	115	10.0349	0.22164	40.5	0
MEG_1750|Drugs|betalactams|Class_C_betalactamases|CMH	1	1146	4	38	3.31588	0.0663176	40.9	0
MEG_1751|Drugs|betalactams|Class_C_betalactamases|CMH	1	1146	4	39	3.40314	0.0680628	40.7	20
MEG_1753|Drugs|betalactams|Class_C_betalactamases|CMH	1	1146	4	22	1.91972	0.069808	40.4	0
MEG_1755|Drugs|Phenicol|Phenicol_resistance_MFS_efflux_pumps|CMLA	1	1260	2	169	13.4127	0.238095	39.8	0
MEG_1758|Drugs|Phenicol|Phenicol_resistance_MFS_efflux_pumps|CMLA	1	1257	2	21	1.67064	0.0334129	40.9	0
MEG_1759|Drugs|Phenicol|Phenicol_resistance_MFS_efflux_pumps|CMLA	1	1260	2	19	1.50794	0.0301587	40.9	0
MEG_1760|Drugs|Phenicol|Phenicol_resistance_MFS_efflux_pumps|CMLA	1	1260	2	21	1.66667	0.0325397	40.2	0
MEG_1761|Drugs|Phenicol|Phenicol_resistance_MFS_efflux_pumps|CMLA	1	1260	4	46	3.65079	0.0698413	40.9	0
MEG_1762|Drugs|Phenicol|Phenicol_resistance_MFS_efflux_pumps|CMLA	1	1260	4	40	3.1746	0.0626984	39.9	0
MEG_1763|Drugs|Phenicol|Phenicol_resistance_MFS_efflux_pumps|CMLA	1	1260	4	46	3.65079	0.0698413	41	23
MEG_1764|Drugs|Phenicol|Phenicol_resistance_MFS_efflux_pumps|CMLA	1	1260	2	173	13.7302	0.238095	40.8	0
MEG_1767|Drugs|Phenicol|Phenicol_resistance_MFS_efflux_pumps|CMLA	1	1260	8	60	4.7619	0.126984	40.7	46
MEG_1768|Drugs|Phenicol|Phenicol_resistance_MFS_efflux_pumps|CMLA	1	1460	2	19	1.30137	0.0260274	40.2	0
MEG_1771|Drugs|Phenicol|Phenicol_resistance_MFS_efflux_pumps|CMLA	1	1445	2	60	4.15225	0.083045	39.1	5
MEG_1773|Drugs|Phenicol|Phenicol_resistance_MFS_efflux_pumps|CMLA	1	909	4	131	14.4114	0.287129	40.2	39.5
MEG_1774|Drugs|Phenicol|Phenicol_resistance_MFS_efflux_pumps|CMLB	1	1230	2	19	1.54472	0.0308943	40.4	40
MEG_1775|Drugs|Phenicol|Phenicol_resistance_MFS_efflux_pumps|CMLB	1	1266	34	1001	79.0679	3.27251	40	55.8
MEG_1776|Drugs|Phenicol|Phenicol_resistance_MFS_efflux_pumps|CMLR	1	1179	20	142	12.0441	0.335878	40.8	35.2
MEG_1777|Drugs|Phenicol|Chloramphenicol_phosphotransferase|CMLV	1	1239	10	81	6.53753	0.154964	39.9	0
MEG_1778|Drugs|Phenicol|Chloramphenicol_phosphotransferase|CMLV	1	1311	8	78	5.94966	0.118993	40	0
MEG_1779|Drugs|Multi-drug_resistance|Multi-drug_MFS_efflux_pumps|CMR	1	1380	8	45	3.26087	0.113043	39.8	43
MEG_1780|Drugs|Phenicol|Phenicol_resistance_MFS_efflux_pumps|CMRA	1	1176	4	38	3.23129	0.0646259	40.6	40
MEG_1781|Drugs|Phenicol|Phenicol_resistance_MFS_efflux_pumps|CMRA	1	1176	3	20	1.70068	0.0493197	40.5	40
MEG_1782|Metals|Multi-metal_resistance|Multi-metal_resistance_regulator|CMTR	1	357	2	19	5.32213	0.106443	40.9	40
MEG_1784|Drugs|Phenicol|Phenicol_resistance_MFS_efflux_pumps|CMX	1	1176	2	19	1.61565	0.0323129	39.8	0
MEG_1785|Drugs|Phenicol|Phenicol_resistance_MFS_efflux_pumps|CMX	1	1176	4	38	3.23129	0.0646259	38.2	0
MEG_1799|Drugs|betalactams|Class_C_betalactamases|CMY	1	1149	8	107	9.31245	0.201915	41	20
MEG_1800|Drugs|betalactams|Class_C_betalactamases|CMY	1	1146	9	78	6.80628	0.151832	40.6	41.3
MEG_1832|Drugs|betalactams|Class_C_betalactamases|CMY	1	1146	2	21	1.83246	0.0366492	35.5	52
MEG_1834|Drugs|betalactams|Class_C_betalactamases|CMY	1	1146	11	133	11.6056	0.213787	40.8	37.5
MEG_1843|Drugs|betalactams|Class_C_betalactamases|CMY	1	1149	1	51	4.43864	0.0443864	40.7	0
MEG_1852|Drugs|betalactams|Class_C_betalactamases|CMY	1	1149	2	51	4.43864	0.0739774	41	0
MEG_1877|Drugs|betalactams|Class_C_betalactamases|CMY	1	1146	2	19	1.65794	0.0331588	41	0
MEG_1889|Drugs|betalactams|Class_C_betalactamases|CMY	1	1146	2	19	1.65794	0.0331588	39.2	40
MEG_1895|Drugs|betalactams|Class_C_betalactamases|CMY	1	1146	2	20	1.7452	0.034904	41	0
MEG_1903|Drugs|betalactams|Class_C_betalactamases|CMY	1	1146	2	20	1.7452	0.034904	40.7	0
MEG_1912|Drugs|betalactams|Class_C_betalactamases|CMY	1	1146	2	19	1.65794	0.0331588	40.9	0
MEG_1914|Drugs|betalactams|Class_C_betalactamases|CMY	1	1146	2	19	1.65794	0.0331588	41	0
MEG_1915|Drugs|betalactams|Class_C_betalactamases|CMY	1	1146	4	38	3.31588	0.0663176	40.9	0
MEG_1916|Drugs|betalactams|Class_C_betalactamases|CMY	1	1146	4	38	3.31588	0.0663176	40.7	0
MEG_1924|Drugs|betalactams|Class_C_betalactamases|CMY	1	1146	4	38	3.31588	0.0663176	39.4	0
MEG_1925|Drugs|betalactams|Class_C_betalactamases|CMY	1	1146	2	19	1.65794	0.0331588	40.9	0
MEG_1927|Drugs|betalactams|Class_C_betalactamases|CMY	1	1146	2	19	1.65794	0.0331588	40.4	40
MEG_1929|Drugs|betalactams|Class_C_betalactamases|CMY	1	1146	2	20	1.7452	0.0340314	41	0
MEG_1932|Drugs|betalactams|Class_C_betalactamases|CMY	1	1146	6	59	5.14834	0.102967	41	0
MEG_1934|Drugs|betalactams|Class_C_betalactamases|CMY	1	1146	2	19	1.65794	0.0331588	39.6	0
MEG_1947|Drugs|betalactams|Class_C_betalactamases|CMY	1	1149	2	92	8.00696	0.0800696	40.4	0
MEG_1956|Drugs|betalactams|Class_C_betalactamases|CMY	1	1228	2	19	1.54723	0.0309446	39.3	0
MEG_1960|Drugs|betalactams|Class_C_betalactamases|CMY	1	1229	2	20	1.62734	0.0325468	41	0
MEG_1965|Drugs|betalactams|Class_C_betalactamases|CMY	1	1228	2	19	1.54723	0.0309446	41	0
MEG_1970|Drugs|betalactams|Class_C_betalactamases|CMY	1	1229	2	19	1.54597	0.0309194	39.6	0
MEG_1971|Drugs|betalactams|Class_C_betalactamases|CMY	1	1229	4	39	3.17331	0.0626526	40.9	0
MEG_1981|Drugs|betalactams|Class_C_betalactamases|CMY	1	1261	2	19	1.50674	0.0301348	40.9	0
MEG_1983|Drugs|betalactams|Class_C_betalactamases|CMY	1	1327	2	19	1.4318	0.028636	41	0
MEG_1986|Drugs|betalactams|Class_C_betalactamases|CMY	1	1229	4	38	3.09194	0.0618389	39.3	0
MEG_1992|Drugs|betalactams|Class_C_betalactamases|CMY	1	876	2	24	2.73973	0.0547945	40.6	60
MEG_1993|Drugs|betalactams|Class_C_betalactamases|CMY	1	1475	2	51	3.45763	0.0650847	37.1	0
MEG_1995|Drugs|betalactams|Class_C_betalactamases|CMY	1	1305	2	51	3.90805	0.0773946	38.3	0
MEG_1997|Drugs|betalactams|Class_C_betalactamases|CMY	1	1229	2	19	1.54597	0.0309194	40.9	0
MEG_2002|Metals|Multi-metal_resistance|Multi-metal_resistance_protein|CNRA	1	3228	4	38	1.1772	0.023544	40.8	0
MEG_2003|Metals|Multi-metal_resistance|Multi-metal_resistance_protein|CNRA	1	3231	11	97	3.00217	0.0656144	39.9	11.5
MEG_2005|Metals|Multi-metal_resistance|Multi-metal_resistance_protein|CNRA	1	914	8	80	8.75274	0.173961	40.8	13
MEG_2006|Metals|Multi-metal_resistance|Multi-metal_resistance_protein|CNRA	1	914	8	80	8.75274	0.175055	40.6	0
MEG_2007|Metals|Multi-metal_resistance|Multi-metal_resistance_protein|CNRA	1	914	9	130	14.2232	0.257112	39.4	0
MEG_2008|Metals|Multi-metal_resistance|Multi-metal_resistance_protein|CNRA	1	914	7	119	13.0197	0.217724	40	0
MEG_2009|Metals|Multi-metal_resistance|Multi-metal_resistance_protein|CNRB	1	1188	7	41	3.45118	0.112795	40.8	40.9
MEG_2010|Metals|Multi-metal_resistance|Multi-metal_resistance_protein|CNRC	1	1257	4	40	3.18218	0.0636436	41	46
MEG_2012|Metals|Multi-metal_resistance|Multi-metal_resistance_regulator|CNRR	1	447	2	19	4.25056	0.0850112	40.7	0
MEG_2013|Metals|Multi-metal_resistance|Multi-metal_resistance_regulator|CNRR	1	447	2	21	4.69799	0.0939597	39	0
MEG_2014|Metals|Multi-metal_resistance|Multi-metal_resistance_protein|CNRT	1	1056	3	61	5.77652	0.0984848	40.7	43.7
MEG_2016|Metals|Multi-metal_resistance|Multi-metal_resistance_regulator|COAR	1	1113	6	61	5.48068	0.106918	40.5	42
MEG_2017|Metals|Copper_resistance|Copper_resistance_regulator|COMR	1	633	4	38	6.00316	0.120063	40.9	40
MEG_2018|Metals|Copper_resistance|Copper_resistance_protein|COPA	1	1908	25	348	18.239	0.58543	39.7	42.5
MEG_2019|Metals|Copper_resistance|Copper_resistance_protein|COPA	1	2505	36	229	9.14172	0.408782	40.5	0
MEG_2020|Metals|Copper_resistance|Copper_resistance_protein|COPA	1	2505	25	199	7.94411	0.318563	40.5	0
MEG_2021|Metals|Copper_resistance|Copper_resistance_protein|COPA	1	1926	11	83	4.30945	0.114746	40.8	42.7
MEG_2022|Metals|Copper_resistance|Copper_resistance_protein|COPA	1	1413	26	877	62.0665	1.18684	39.6	53
MEG_2023|Metals|Copper_resistance|Copper_resistance_protein|COPA	1	1860	23	292	15.6989	0.45	40	43.6
MEG_2024|Metals|Copper_resistance|Copper_resistance_protein|COPA	1	213	4	38	17.8404	0.356808	40.9	0
MEG_2025|Metals|Copper_resistance|Copper_resistance_protein|COPA	1	2184	2	19	0.869963	0.0173993	37.3	0
MEG_2026|Metals|Copper_resistance|Copper_resistance_protein|COPA	1	2226	6	57	2.56065	0.0512129	40	13.3
MEG_2027|Metals|Copper_resistance|Copper_resistance_protein|COPA	1	1695	352	1695	100	18.5894	39.5	51.2
MEG_2028|Metals|Copper_resistance|Copper_resistance_protein|COPA	1	1872	51	366	19.5513	2.03045	39.8	28.1
MEG_2029|Metals|Copper_resistance|Copper_resistance_protein|COPA	1	1869	29	357	19.1011	0.704655	39.7	27
MEG_2030|Metals|Copper_resistance|Copper_resistance_protein|COPA	1	2184	2	19	0.869963	0.0173993	40.8	0
MEG_2032|Metals|Copper_resistance|Copper_resistance_protein|COPA	1	2409	8	79	3.27937	0.0655874	41	44.5
MEG_2033|Metals|Multi-metal_resistance|Multi-metal_resistance_protein|COPAM	1	1830	205	1830	100	11.0776	39.6	50.4
MEG_2034|Metals|Multi-metal_resistance|Multi-metal_resistance_protein|COPAM	1	2415	4	42	1.73913	0.0347826	40.8	50
MEG_2035|Metals|Multi-metal_resistance|Multi-metal_resistance_protein|COPAM	1	2199	6	58	2.63756	0.0527513	40.9	42
MEG_2036|Metals|Copper_resistance|Copper_resistance_protein|COPB	1	855	4	38	4.44444	0.0888889	40.9	40
MEG_2037|Metals|Copper_resistance|Copper_resistance_protein|COPB	1	888	118	882	99.3243	14.6363	39.8	51.1
MEG_2039|Metals|Copper_resistance|Copper_resistance_protein|COPB	1	987	42	987	100	4.51874	39.7	53.3
MEG_2040|Metals|Copper_resistance|Copper_resistance_protein|COPB	1	2073	7	61	2.9426	0.0665702	40.4	32.9
MEG_2041|Metals|Copper_resistance|Copper_resistance_protein|COPB	1	1269	4	47	3.7037	0.0740741	40.5	33.5
MEG_2042|Metals|Copper_resistance|Copper_resistance_protein|COPB	1	1269	12	144	11.3475	0.245075	40.7	37.2
MEG_2043|Metals|Multi-metal_resistance|Multi-metal_resistance_protein|COPBM	1	2238	8	76	3.39589	0.0679178	40.4	40
MEG_2045|Metals|Copper_resistance|Copper_resistance_protein|COPC	1	498	6	350	70.2811	1.80723	40.7	60
MEG_2046|Metals|Copper_resistance|Copper_resistance_protein|COPC	1	375	27	375	100	8.77067	39.5	57.7
MEG_2048|Metals|Copper_resistance|Copper_resistance_protein|COPC	1	381	19	381	100	5.61155	39.5	58.5
MEG_2049|Metals|Copper_resistance|Copper_resistance_protein|COPC	1	384	177	384	100	55.0182	39.9	54.2
MEG_2050|Metals|Copper_resistance|Copper_resistance_protein|COPC	1	384	2	19	4.94792	0.0989583	40.8	40
MEG_2051|Metals|Copper_resistance|Copper_resistance_protein|COPD	1	930	2	19	2.04301	0.0408602	41	40
MEG_2052|Metals|Copper_resistance|Copper_resistance_protein|COPD	1	936	6	60	6.41026	0.128205	40.7	46
MEG_2053|Metals|Copper_resistance|Copper_resistance_protein|COPD	1	933	40	933	100	4.94855	39.9	57.3
MEG_2054|Metals|Copper_resistance|Copper_resistance_protein|COPD	1	876	60	873	99.6575	7.87443	39.4	56.4
MEG_2055|Metals|Copper_resistance|Copper_resistance_protein|COPD	1	939	488	939	100	69.2503	39.8	58.3
MEG_2056|Metals|Copper_resistance|Copper_resistance_protein|COPF	1	2322	23	326	14.0396	0.278208	40.4	40.4
MEG_2058|Metals|Copper_resistance|Copper_resistance_protein|COPG	1	486	6	44	9.0535	0.242798	38.2	44
MEG_2059|Metals|Copper_resistance|Copper_resistance_protein|COPG	1	525	4	38	7.2381	0.144762	40.9	40
MEG_2061|Metals|Copper_resistance|Copper_resistance_protein|COPK	1	285	2	19	6.66667	0.133333	40.9	40
MEG_2062|Metals|Copper_resistance|Copper_resistance_protein|COPL	1	420	6	40	9.52381	0.271429	40.3	13.3
MEG_2064|Metals|Copper_resistance|Copper_resistance_protein|COPL	1	369	2	19	5.14905	0.102981	41	0
MEG_2065|Metals|Copper_resistance|Copper_resistance_protein|COPM	1	771	7	84	10.8949	0.251621	39.6	48
MEG_2066|Metals|Copper_resistance|Copper_resistance_protein|COPM	1	591	4	38	6.42978	0.128596	40.2	40
MEG_2069|Metals|Copper_resistance|Copper_resistance_regulator|COPR	1	684	61	357	52.193	5.67544	40.2	33.3
MEG_2071|Metals|Copper_resistance|Copper_resistance_regulator|COPR	1	693	17	361	52.0924	0.969697	39.2	50.6
MEG_2072|Metals|Copper_resistance|Copper_resistance_regulator|COPR	1	327	2	19	5.8104	0.116208	41	40
MEG_2073|Metals|Copper_resistance|Copper_resistance_regulator|COPR	1	684	148	684	100	15.0643	39.9	46.1
MEG_2074|Metals|Copper_resistance|Copper_resistance_regulator|COPR	1	696	389	696	100	71.204	39.9	55.3
MEG_2075|Metals|Copper_resistance|Copper_resistance_regulator|COPS	1	1338	16	471	35.2018	0.539611	40.3	42.4
MEG_2076|Metals|Copper_resistance|Copper_resistance_regulator|COPS	1	1434	3	75	5.23013	0.0655509	38.4	46.3
MEG_2077|Metals|Copper_resistance|Copper_resistance_regulator|COPS	1	1464	58	1314	89.7541	5.04372	39.4	58.2
MEG_2078|Metals|Copper_resistance|Copper_resistance_regulator|COPS	1	1389	633	1389	100	58.1908	39.9	57.5
MEG_2079|Metals|Copper_resistance|Copper_resistance_protein|COPV	1	354	4	41	11.5819	0.225989	40.8	43
MEG_2082|Metals|Copper_resistance|Copper_resistance_regulator|COPZ	1	210	2	20	9.52381	0.190476	34.7	46
MEG_2083|Metals|Copper_resistance|Copper_resistance_regulator|COPZ	1	210	2	19	9.04762	0.180952	41	40
MEG_2086|Metals|Multi-metal_resistance|Multi-metal_resistance_protein|CORA	1	951	7	62	6.51945	0.150368	40.9	0
MEG_2087|Metals|Multi-metal_resistance|Multi-metal_resistance_protein|CORA	1	951	5	43	4.52156	0.105152	40.8	0
MEG_2088|Metals|Multi-metal_resistance|Multi-metal_resistance_protein|CORB	1	684	6	57	8.33333	0.166667	41	40
MEG_2089|Metals|Multi-metal_resistance|Multi-metal_resistance_protein|CORC	1	879	6	69	7.84983	0.156997	40.8	0
MEG_2090|Metals|Multi-metal_resistance|Multi-metal_resistance_protein|CORC	1	823	10	86	10.4496	0.296476	40.1	0
MEG_2091|Metals|Multi-metal_resistance|Multi-metal_resistance_protein|CORC	1	879	9	79	8.98749	0.25256	40.9	0
MEG_2094|Metals|Copper_resistance|Copper_resistance_regulator|CORR	1	1401	42	247	17.6303	0.678801	40.5	49.5
MEG_2095|Metals|Copper_resistance|Copper_resistance_regulator|CORS	1	1476	19	149	10.0949	0.271003	40.5	49.1
MEG_2098|Drugs|betalactams|Class_B_betalactamases|CPHA	1	765	6	61	7.97386	0.155556	37.7	0
MEG_2099|Drugs|betalactams|Class_B_betalactamases|CPHA	1	765	4	38	4.96732	0.0993464	40.9	40
MEG_2100|Drugs|betalactams|Class_B_betalactamases|CPHA	1	765	8	76	9.93464	0.198693	40.6	0
MEG_2101|Drugs|betalactams|Class_B_betalactamases|CPHA	1	765	2	19	2.48366	0.0496732	40.5	0
MEG_2102|Drugs|betalactams|Class_B_betalactamases|CPHA	1	765	2	19	2.48366	0.0496732	40.8	40
MEG_2103|Drugs|betalactams|Class_B_betalactamases|CPHA	1	765	4	39	5.09804	0.100654	41	20
MEG_2104|Drugs|betalactams|Class_B_betalactamases|CPHA	1	765	2	19	2.48366	0.0496732	41	0
MEG_2105|Drugs|betalactams|Class_B_betalactamases|CPHA	1	765	2	19	2.48366	0.0496732	40.6	40
MEG_2106|Drugs|betalactams|Class_B_betalactamases|CPHA	1	765	4	39	5.09804	0.101961	40.7	23
MEG_2107|Drugs|betalactams|Class_B_betalactamases|CPHA	1	765	4	38	4.96732	0.0993464	41	0
MEG_2108|Drugs|betalactams|Class_B_betalactamases|CPHA	1	768	2	19	2.47396	0.0494792	41	0
MEG_2109|Drugs|betalactams|Class_B_betalactamases|CPHA	1	765	6	42	5.4902	0.155556	40.5	24
MEG_2110|Drugs|betalactams|Class_B_betalactamases|CPHA	1	765	2	19	2.48366	0.0496732	40.6	0
MEG_2111|Drugs|betalactams|Class_B_betalactamases|CPHA	1	765	8	56	7.32026	0.20915	38.4	36
MEG_2112|Drugs|betalactams|Class_B_betalactamases|CPS	1	873	3	20	2.29095	0.067583	40.5	44
MEG_2113|Drugs|Phenicol|Chloramphenicol_phosphotransferase|CPT	1	531	2	19	3.57815	0.0715631	40.3	40
MEG_2114|Drugs|Phenicol|Chloramphenicol_phosphotransferase|CPT	1	537	4	38	7.07635	0.141527	40.5	40
MEG_2115|Multi-compound|Drug_and_biocide_resistance|Drug_and_biocide_RND_efflux_regulator|CPXAR	1	1374	23	148	10.7715	0.327511	40.4	39.5
MEG_2116|Multi-compound|Drug_and_biocide_resistance|Drug_and_biocide_RND_efflux_regulator|CPXAR	1	699	10	65	9.299	0.283262	40.9	35.2
MEG_2117|Multi-compound|Drug_and_biocide_resistance|Drug_and_biocide_RND_efflux_regulator|CPXAR	1	678	337	551	81.2684	48.5074	40.1	52.3
MEG_2118|Multi-compound|Drug_and_biocide_resistance|Drug_and_biocide_RND_efflux_regulator|CPXAR	1	699	2	19	2.71817	0.0543634	41	0
MEG_2120|Multi-compound|Drug_and_biocide_resistance|Drug_and_biocide_RND_efflux_regulator|CPXAR	1	699	5	40	5.72246	0.13877	40.8	0
MEG_2121|Multi-compound|Drug_and_biocide_resistance|Drug_and_biocide_RND_efflux_regulator|CPXAR	1	1374	4	39	2.83843	0.0567686	40.9	0
MEG_2122|Multi-compound|Drug_and_biocide_resistance|Drug_and_biocide_RND_efflux_regulator|CPXAR	1	699	2	19	2.71817	0.0543634	40.9	0
MEG_2123|Drugs|betalactams|Class_B_betalactamases|CRD	1	912	8	76	8.33333	0.166667	41	40
MEG_2125|Metals|Copper_resistance|Copper_resistance_protein|CRDB	1	1239	4	38	3.06699	0.0613398	40.8	40
MEG_2126|Metals|Copper_resistance|Copper_resistance_regulator|CRDR	1	642	2	19	2.9595	0.05919	39.6	0
MEG_2127|Metals|Copper_resistance|Copper_resistance_regulator|CRDR	1	642	2	19	2.9595	0.05919	41	0
MEG_2128|Metals|Copper_resistance|Copper_resistance_regulator|CRDS	1	1194	8	76	6.36516	0.127303	41	30
MEG_2129|Drugs|betalactams|Class_A_betalactamases|CRH	1	873	2	20	2.29095	0.045819	39.6	0
MEG_2130|Drugs|betalactams|Class_A_betalactamases|CRH	1	873	10	97	11.1111	0.222222	40.6	18.4
MEG_2131|Drugs|betalactams|Class_A_betalactamases|CRH	1	873	8	78	8.93471	0.178694	40.7	11.5
MEG_2132|Multi-compound|Drug_and_biocide_resistance|Drug_and_biocide_RND_efflux_regulator|CRP	1	633	10	115	18.1675	0.399684	40.8	48
MEG_2133|Drugs|Fluoroquinolones|Fluoroquinolone_resistance_phosphotransferase|CRPP	1	198	2	22	11.1111	0.222222	41	58
MEG_2134|Drugs|betalactams|Class_C_betalactamases|CSA	1	1128	2	19	1.6844	0.0336879	40.9	0
MEG_2135|Drugs|betalactams|Class_C_betalactamases|CSA	1	1128	2	19	1.6844	0.0336879	40	40
MEG_2137|Drugs|betalactams|Class_A_betalactamases|CSP	1	918	8	48	5.22876	0.165577	40.9	10
MEG_2138|Drugs|betalactams|Class_A_betalactamases|CSP	1	882	4	37	4.19501	0.0884354	40.3	0
MEG_2139|Metals|Multi-metal_resistance|Multi-metal_resistance_protein|CTPC	1	2157	50	294	13.63	0.565137	40.8	40.4
MEG_2140|Metals|Multi-metal_resistance|Multi-metal_resistance_protein|CTPD	1	1944	14	140	7.20165	0.144033	40.3	44
MEG_2141|Metals|Copper_resistance|Copper_resistance_protein|CTPG	1	2316	26	228	9.84456	0.244819	40.6	42.3
MEG_2142|Metals|Copper_resistance|Copper_resistance_protein|CTPV	1	2379	33	233	9.79403	0.30433	40.7	2.79
MEG_2143|Metals|Copper_resistance|Copper_resistance_protein|CTPV	1	2313	24	193	8.34414	0.241677	40	0
MEG_2144|Drugs|betalactams|Class_A_betalactamases|CTX	1	876	8	79	9.01826	0.179224	39.2	0
MEG_2145|Drugs|betalactams|Class_A_betalactamases|CTX	1	876	4	42	4.79452	0.0958904	37.7	0
MEG_2147|Drugs|betalactams|Class_A_betalactamases|CTX	1	876	2	20	2.28311	0.0445205	41	0
MEG_2155|Drugs|betalactams|Class_A_betalactamases|CTX	1	876	4	24	2.73973	0.086758	40.1	40
MEG_2158|Drugs|betalactams|Class_A_betalactamases|CTX	1	876	2	19	2.16895	0.043379	41	40
MEG_2170|Drugs|betalactams|Class_A_betalactamases|CTX	1	876	2	20	2.28311	0.0456621	37	0
MEG_2171|Drugs|betalactams|Class_A_betalactamases|CTX	1	876	2	20	2.28311	0.0456621	41	0
MEG_2172|Drugs|betalactams|Class_A_betalactamases|CTX	1	876	4	38	4.3379	0.086758	40.9	0
MEG_2173|Drugs|betalactams|Class_A_betalactamases|CTX	1	876	2	20	2.28311	0.0456621	41	0
MEG_2220|Drugs|betalactams|Class_A_betalactamases|CTX	1	876	2	19	2.16895	0.043379	40.8	0
MEG_2226|Drugs|betalactams|Class_A_betalactamases|CTX	1	905	2	20	2.20994	0.0441989	38.8	0
MEG_2230|Drugs|betalactams|Class_A_betalactamases|CTX	1	876	2	20	2.28311	0.0456621	41	0
MEG_2232|Drugs|betalactams|Class_A_betalactamases|CTX	1	873	2	19	2.1764	0.0435281	41	0
MEG_2236|Drugs|betalactams|Class_A_betalactamases|CTX	1	915	6	44	4.80874	0.126776	40.4	42
MEG_2238|Drugs|betalactams|Class_A_betalactamases|CTX	1	876	2	19	2.16895	0.043379	40.9	0
MEG_2244|Drugs|betalactams|Class_A_betalactamases|CTX	1	876	2	19	2.16895	0.043379	40.9	0
MEG_2256|Drugs|betalactams|Class_A_betalactamases|CTX	1	876	2	21	2.39726	0.0456621	41	0
MEG_2274|Drugs|betalactams|Class_A_betalactamases|CTX	1	876	2	19	2.16895	0.043379	40.1	0
MEG_2275|Drugs|betalactams|Class_A_betalactamases|CTX	1	876	2	19	2.16895	0.043379	41	0
MEG_2276|Drugs|betalactams|Class_A_betalactamases|CTX	1	876	2	19	2.16895	0.043379	40.8	0
MEG_2279|Drugs|betalactams|Class_A_betalactamases|CTX	1	876	2	20	2.28311	0.0445205	41	0
MEG_2280|Drugs|betalactams|Class_A_betalactamases|CTX	1	870	2	19	2.18391	0.0436782	41	40
MEG_2291|Drugs|betalactams|Class_A_betalactamases|CTX	1	876	2	19	2.16895	0.043379	40.8	0
MEG_2295|Drugs|betalactams|Class_A_betalactamases|CTX	1	876	2	20	2.28311	0.0456621	41	0
MEG_2300|Drugs|betalactams|Class_A_betalactamases|CTX	1	876	2	19	2.16895	0.043379	40.8	40
MEG_2307|Drugs|betalactams|Class_A_betalactamases|CTX	1	876	2	19	2.16895	0.043379	40.3	40
MEG_2312|Drugs|betalactams|Class_A_betalactamases|CTX	1	876	2	19	2.16895	0.043379	38.7	0
MEG_2315|Drugs|betalactams|Class_A_betalactamases|CTX	1	873	4	43	4.92554	0.0985109	41	0
MEG_2316|Drugs|betalactams|Class_A_betalactamases|CTX	1	873	8	80	9.1638	0.183276	40.9	0
MEG_2317|Drugs|betalactams|Class_A_betalactamases|CTX	1	876	4	38	4.3379	0.086758	39.3	0
MEG_2318|Drugs|betalactams|Class_A_betalactamases|CTX	1	876	2	19	2.16895	0.043379	41	0
MEG_2331|Drugs|betalactams|Class_A_betalactamases|CTX	1	876	3	20	2.28311	0.06621	40.5	40
MEG_2333|Drugs|betalactams|Class_A_betalactamases|CTX	1	876	2	19	2.16895	0.043379	40.9	0
MEG_2340|Drugs|betalactams|Class_A_betalactamases|CTX	1	876	2	19	2.16895	0.043379	40.3	0
MEG_2342|Drugs|betalactams|Class_A_betalactamases|CTX	1	876	2	19	2.16895	0.043379	40.7	0
MEG_2344|Drugs|betalactams|Class_A_betalactamases|CTX	1	876	2	19	2.16895	0.043379	41	0
MEG_2347|Drugs|betalactams|Class_A_betalactamases|CTX	1	876	2	19	2.16895	0.043379	41	40
MEG_2363|Drugs|betalactams|Class_A_betalactamases|CTX	1	876	2	20	2.28311	0.0456621	41	0
MEG_2369|Drugs|betalactams|Class_A_betalactamases|CTX	1	941	2	20	2.1254	0.0414453	40.8	0
MEG_2383|Drugs|betalactams|Class_A_betalactamases|CTX	1	876	2	19	2.16895	0.043379	41	0
MEG_2386|Drugs|betalactams|Class_A_betalactamases|CTX	1	876	2	19	2.16895	0.043379	40.1	0
MEG_2389|Drugs|betalactams|Class_A_betalactamases|CTX	1	913	2	21	2.30011	0.0460022	41	0
MEG_2392|Drugs|betalactams|Class_A_betalactamases|CTX	1	884	2	20	2.26244	0.0452489	41	0
MEG_2398|Drugs|betalactams|Class_A_betalactamases|CTX	1	879	2	19	2.16155	0.0432309	40.4	0
MEG_2399|Drugs|betalactams|Class_A_betalactamases|CTX	1	884	2	20	2.26244	0.0429864	33.5	0
MEG_2405|Drugs|betalactams|Class_A_betalactamases|CTX	1	881	2	19	2.15664	0.0431328	41	0
MEG_2406|Drugs|betalactams|Class_A_betalactamases|CTX	1	881	2	19	2.15664	0.0431328	41	0
MEG_2407|Drugs|betalactams|Class_A_betalactamases|CTX	1	876	2	20	2.28311	0.0445205	41	0
MEG_2409|Drugs|betalactams|Class_A_betalactamases|CTX	1	1016	2	19	1.87008	0.0374016	41	0
MEG_2411|Drugs|betalactams|Class_A_betalactamases|CTX	1	876	2	19	2.16895	0.043379	41	0
MEG_2415|Drugs|betalactams|Class_A_betalactamases|CTX	1	905	2	20	2.20994	0.0441989	38.9	0
MEG_2421|Drugs|betalactams|Class_A_betalactamases|CTX	1	1486	2	19	1.2786	0.025572	41	40
MEG_2430|Drugs|betalactams|Class_A_betalactamases|CTX	1	889	2	19	2.13723	0.0427447	40.7	0
MEG_2431|Drugs|betalactams|Class_A_betalactamases|CTX	1	1103	2	19	1.72257	0.0344515	41	0
MEG_2432|Drugs|betalactams|Class_A_betalactamases|CTX	1	950	2	19	2	0.04	41	0
MEG_2434|Drugs|betalactams|Class_A_betalactamases|CTX	1	1184	2	19	1.60473	0.0320946	40.9	0
MEG_2439|Metals|Multi-metal_resistance|Multi-metal_resistance_protein|CUEA	1	2394	1282	2394	100	59.8688	39.9	53.6
MEG_2440|Metals|Copper_resistance|Copper_resistance_protein|CUEO	1	1551	15	123	7.93037	0.187621	40.5	36.3
MEG_2441|Metals|Copper_resistance|Copper_resistance_protein|CUEP	1	540	2	19	3.51852	0.0703704	41	40
MEG_2443|Metals|Copper_resistance|Copper_resistance_regulator|CUER	1	408	2	21	5.14706	0.102941	41	52
MEG_2444|Multi-compound|Biocide_and_metal_resistance|Biocide_and_metal_resistance_protein|CUID	1	1611	10	91	5.64867	0.125388	40.8	0
MEG_2445|Multi-compound|Biocide_and_metal_resistance|Biocide_and_metal_resistance_protein|CUID	1	1611	13	108	6.70391	0.159528	40.4	0
MEG_2446|Metals|Multi-metal_resistance|Multi-metal_RND_efflux_pumps|CUSA	1	3144	41	736	23.4097	0.416667	40.4	45.8
MEG_2447|Metals|Multi-metal_resistance|Multi-metal_RND_efflux_pumps|CUSB	1	1224	5	31	2.53268	0.0792484	41	41.2
MEG_2449|Metals|Multi-metal_resistance|Multi-metal_RND_efflux_pumps|CUSC	1	1383	2	19	1.37383	0.0274765	41	40
MEG_2452|Metals|Multi-metal_resistance|Multi-metal_RND_efflux_regulator|CUSR	1	684	10	113	16.5205	0.361111	40.8	46.8
MEG_2453|Metals|Multi-metal_resistance|Multi-metal_RND_efflux_regulator|CUSS	1	1443	10	102	7.06861	0.141372	40.7	44
MEG_2454|Metals|Copper_resistance|Copper_resistance_protein|CUTA	1	339	2	19	5.60472	0.112094	41	40
MEG_2457|Metals|Copper_resistance|Copper_resistance_protein|CUTE	1	1539	15	96	6.23782	0.192333	40.2	42.4
MEG_2459|Metals|Copper_resistance|Copper_resistance_protein|CUTO	1	1476	10	90	6.09756	0.143631	40.9	40.6
MEG_2461|Metals|Multi-metal_resistance|Multi-metal_RND_efflux_pumps|CZCA	1	3192	27	535	16.7607	0.305451	40.3	0
MEG_2462|Metals|Multi-metal_resistance|Multi-metal_RND_efflux_pumps|CZCA	1	3192	24	387	12.1241	0.23089	40.5	0
MEG_2463|Metals|Multi-metal_resistance|Multi-metal_RND_efflux_pumps|CZCB	1	1563	10	96	6.14203	0.122841	40.4	0
MEG_2464|Metals|Multi-metal_resistance|Multi-metal_RND_efflux_pumps|CZCB	1	1563	8	78	4.9904	0.0991683	41	0
MEG_2465|Metals|Multi-metal_resistance|Multi-metal_RND_efflux_regulator|CZCC	1	1431	20	721	50.3843	1.19776	38.2	50.6
MEG_2467|Metals|Multi-metal_resistance|Multi-metal_RND_efflux_regulator|CZCCM	1	1134	4	38	3.35097	0.0670194	41	0
MEG_2468|Metals|Multi-metal_resistance|Multi-metal_RND_efflux_regulator|CZCCM	1	1254	2	19	1.51515	0.030303	40.6	0
MEG_2469|Metals|Multi-metal_resistance|Multi-metal_RND_efflux_regulator|CZCD	1	951	4	61	6.4143	0.111462	40.3	43.2
MEG_2471|Metals|Multi-metal_resistance|Multi-metal_RND_efflux_pumps|CZCP	1	2490	21	194	7.79116	0.175502	40.2	41.7
MEG_2472|Metals|Multi-metal_resistance|Multi-metal_RND_efflux_regulator|CZCR	1	678	11	102	15.0442	0.436578	39.9	0
MEG_2473|Metals|Multi-metal_resistance|Multi-metal_RND_efflux_regulator|CZCR	1	678	12	105	15.4867	0.517699	40.1	0
MEG_2474|Metals|Multi-metal_resistance|Multi-metal_RND_efflux_regulator|CZCS	1	1428	6	44	3.08123	0.0847339	41	0
MEG_2475|Metals|Multi-metal_resistance|Multi-metal_RND_efflux_regulator|CZCS	1	1431	6	44	3.07477	0.0831586	38.2	0
MEG_2476|Metals|Multi-metal_resistance|Multi-metal_RND_efflux_pumps|CZNA	1	3060	12	116	3.79085	0.075817	40.5	42
MEG_2477|Metals|Multi-metal_resistance|Multi-metal_RND_efflux_pumps|CZNB	1	1056	6	57	5.39773	0.107955	41	40
MEG_2479|Metals|Multi-metal_resistance|Multi-metal_RND_efflux_pumps|CZRA	1	3156	663	2382	75.4753	15.3628	40	49.7
MEG_2480|Metals|Multi-metal_resistance|Multi-metal_RND_efflux_pumps|CZRB	1	1218	39	349	28.6535	0.686371	40.6	46.3
MEG_2481|Drugs|betalactams|Class_A_betalactamases|DES	1	975	8	67	6.87179	0.167179	40.9	48.2
MEG_2483|Drugs|Trimethoprim|Dihydrofolate_reductase|DFRA	1	498	2	19	3.81526	0.0763052	41	40
MEG_2493|Drugs|Trimethoprim|Dihydrofolate_reductase|DFRA	1	474	3	60	12.6582	0.166667	40.7	26.7
MEG_2506|Drugs|Trimethoprim|Dihydrofolate_reductase|DFRA	1	474	2	20	4.21941	0.0843882	32.4	46
MEG_2513|Drugs|Trimethoprim|Dihydrofolate_reductase|DFRA	1	474	2	19	4.00844	0.0801688	40.8	0
MEG_2541|Drugs|Trimethoprim|Dihydrofolate_reductase|DFRA	1	570	2	21	3.68421	0.0736842	40.7	0
MEG_2542|Drugs|Trimethoprim|Dihydrofolate_reductase|DFRA	1	552	11	64	11.5942	0.619565	40.1	55.9
MEG_2549|Drugs|Trimethoprim|Dihydrofolate_reductase|DFRA	1	474	2	219	46.2025	0.510549	39.4	60
MEG_2550|Drugs|Trimethoprim|Dihydrofolate_reductase|DFRA	1	474	2	19	4.00844	0.0801688	41	40
MEG_2552|Drugs|Trimethoprim|Dihydrofolate_reductase|DFRA	1	564	2	19	3.36879	0.0673759	40.8	40
MEG_2553|Drugs|Trimethoprim|Dihydrofolate_reductase|DFRA	1	510	2	19	3.72549	0.0745098	37.6	40
MEG_2557|Drugs|Trimethoprim|Dihydrofolate_reductase|DFRB	1	237	2	19	8.01688	0.160338	40.9	0
MEG_2560|Drugs|Trimethoprim|Dihydrofolate_reductase|DFRB	1	237	2	19	8.01688	0.160338	41	0
MEG_2563|Drugs|Trimethoprim|Dihydrofolate_reductase|DFRB	1	237	4	190	80.1688	0.962025	40.4	50
MEG_2564|Drugs|Trimethoprim|Dihydrofolate_reductase|DFRB	1	294	2	19	6.46259	0.129252	40.5	40
MEG_2567|Drugs|Trimethoprim|Dihydrofolate_reductase|DFRB	1	237	2	19	8.01688	0.160338	40.9	40
MEG_2569|Drugs|Trimethoprim|Dihydrofolate_reductase|DFRB	1	237	2	19	8.01688	0.160338	40.9	0
MEG_2572|Drugs|Trimethoprim|Dihydrofolate_reductase|DFRC|RequiresSNPConfirmation	1	486	2	19	3.90947	0.0781893	38.5	0
MEG_2573|Drugs|Trimethoprim|Dihydrofolate_reductase|DFRC|RequiresSNPConfirmation	1	486	2	19	3.90947	0.0781893	39.5	0
MEG_2575|Drugs|Trimethoprim|Dihydrofolate_reductase|DFRD	1	489	2	19	3.88548	0.0777096	40.9	0
MEG_2577|Drugs|Trimethoprim|Dihydrofolate_reductase|DFRE	1	495	2	19	3.83838	0.0767677	40.9	40
MEG_2580|Drugs|Trimethoprim|Dihydrofolate_reductase|DFRI	1	576	2	19	3.29861	0.0659722	40	40
MEG_2585|Drugs|betalactams|Class_C_betalactamases|DHA	1	1140	2	19	1.66667	0.0333333	40.9	0
MEG_2586|Drugs|betalactams|Class_C_betalactamases|DHA	1	1140	2	19	1.66667	0.0333333	38.3	0
MEG_2588|Drugs|betalactams|Class_C_betalactamases|DHA	1	1140	2	19	1.66667	0.0333333	40.3	0
MEG_2589|Drugs|betalactams|Class_C_betalactamases|DHA	1	1140	2	19	1.66667	0.0333333	40.9	0
MEG_2590|Drugs|betalactams|Class_C_betalactamases|DHA	1	1140	2	20	1.75439	0.0342105	40.2	0
MEG_2592|Drugs|betalactams|Class_C_betalactamases|DHA	1	1140	2	19	1.66667	0.0333333	40.9	0
MEG_2593|Drugs|betalactams|Class_C_betalactamases|DHA	1	1140	2	19	1.66667	0.0333333	40.7	0
MEG_2594|Drugs|betalactams|Class_C_betalactamases|DHA	1	1140	4	38	3.33333	0.0666667	40.9	0
MEG_2595|Drugs|betalactams|Class_C_betalactamases|DHA	1	1140	2	19	1.66667	0.0333333	41	0
MEG_2596|Drugs|betalactams|Class_C_betalactamases|DHA	1	1140	2	19	1.66667	0.0333333	41	40
MEG_2597|Drugs|betalactams|Class_C_betalactamases|DHA	1	1140	2	19	1.66667	0.0333333	39.4	0
MEG_2598|Drugs|betalactams|Class_C_betalactamases|DHA	1	1140	2	19	1.66667	0.0333333	40.9	0
MEG_2599|Drugs|betalactams|Class_C_betalactamases|DHA	1	1140	2	20	1.75439	0.0342105	41	0
MEG_2600|Drugs|betalactams|Class_C_betalactamases|DHA	1	1140	4	38	3.33333	0.0666667	40.9	0
MEG_2601|Drugs|betalactams|Class_C_betalactamases|DHA	1	1140	2	19	1.66667	0.0333333	32.3	0
MEG_2603|Drugs|betalactams|Class_C_betalactamases|DHA	1	1140	2	19	1.66667	0.0333333	41	0
MEG_2604|Drugs|betalactams|Class_C_betalactamases|DHA	1	1140	2	19	1.66667	0.0333333	40.9	0
MEG_2605|Drugs|betalactams|Class_C_betalactamases|DHA	1	1140	6	48	4.21053	0.101754	40.1	28.7
MEG_2606|Drugs|betalactams|Class_C_betalactamases|DHA	1	1140	2	19	1.66667	0.0333333	40.9	40
MEG_2609|Drugs|betalactams|Class_C_betalactamases|DHA	1	1140	2	19	1.66667	0.0333333	40.2	0
MEG_2610|Drugs|betalactams|Class_C_betalactamases|DHA	1	1140	2	19	1.66667	0.0333333	40.9	0
MEG_2611|Drugs|betalactams|Class_C_betalactamases|DHA	1	1140	2	19	1.66667	0.0333333	40.6	0
MEG_2613|Drugs|betalactams|Class_C_betalactamases|DHA	1	1140	2	19	1.66667	0.0333333	41	0
MEG_2617|Drugs|Trimethoprim|Dihydrofolate_reductase|DHFR|RequiresSNPConfirmation	1	561	4	39	6.95187	0.137255	37.4	40
MEG_2618|Drugs|Trimethoprim|Dihydrofolate_reductase|DHFR|RequiresSNPConfirmation	1	474	1	150	31.6456	0.316456	40.8	0
MEG_2624|Drugs|Trimethoprim|Dihydrofolate_reductase|DHFR|RequiresSNPConfirmation	1	474	2	19	4.00844	0.0801688	39.9	40
MEG_2627|Drugs|Trimethoprim|Dihydrofolate_reductase|DHFR|RequiresSNPConfirmation	1	558	2	19	3.40502	0.0681004	40.9	40
MEG_2631|Drugs|Trimethoprim|Dihydrofolate_reductase|DHFR|RequiresSNPConfirmation	1	498	2	19	3.81526	0.0763052	41	40
MEG_2640|Drugs|Trimethoprim|Dihydrofolate_reductase|DHFR|RequiresSNPConfirmation	1	474	1	149	31.4346	0.314346	39.3	0
MEG_2643|Drugs|Trimethoprim|Dihydrofolate_reductase|DHFR|RequiresSNPConfirmation	1	474	2	34	7.173	0.128692	38.6	0
MEG_2646|Drugs|Trimethoprim|Dihydrofolate_reductase|DHFR|RequiresSNPConfirmation	1	474	1	50	10.5485	0.105485	36.8	0
MEG_2647|Drugs|Trimethoprim|Dihydrofolate_reductase|DHFRIII|RequiresSNPConfirmation	1	489	2	20	4.08998	0.0817996	39.3	46
MEG_2648|Drugs|betalactams|Class_B_betalactamases|DHT	1	909	8	76	8.36084	0.167217	40.7	40
MEG_2650|Metals|Multi-metal_resistance|Multi-metal_resistance_protein|DMEF	1	1149	17	250	21.7581	0.422977	40.5	43.2
MEG_2651|Metals|Multi-metal_resistance|Multi-metal_resistance_protein|DMEF	1	972	28	350	36.0082	0.840535	40.1	44.7
MEG_2652|Metals|Multi-metal_resistance|Multi-metal_resistance_regulator|DMER	1	273	2	19	6.95971	0.139194	41	40
MEG_2653|Metals|Copper_resistance|Copper_resistance_protein|DNAK	1	1878	38	543	28.9137	0.820021	39.3	0
MEG_2654|Metals|Copper_resistance|Copper_resistance_protein|DNAK	1	1878	26	342	18.2109	0.653355	40.3	2.08
MEG_2655|Multi-compound|Biocide_and_metal_resistance|Biocide_and_metal_resistance_protein|DPR	1	519	2	19	3.66089	0.0732177	40.9	0
MEG_2656|Multi-compound|Biocide_and_metal_resistance|Biocide_and_metal_resistance_protein|DPR	1	519	3	20	3.85356	0.111753	39.2	0
MEG_2657|Multi-compound|Biocide_and_metal_resistance|Biocide_and_metal_resistance_protein|DPR	1	519	3	20	3.85356	0.111753	41	0
MEG_2658|Multi-compound|Biocide_and_metal_resistance|Biocide_and_metal_resistance_protein|DPR	1	519	2	19	3.66089	0.0732177	40.4	0
MEG_2659|Multi-compound|Biocide_and_metal_resistance|Biocide_and_metal_resistance_protein|DPR	1	519	2	19	3.66089	0.0732177	37.8	0
MEG_2661|Multi-compound|Biocide_and_metal_resistance|Biocide_and_metal_resistance_protein|DPR	1	519	2	19	3.66089	0.0732177	40.8	0
MEG_2662|Multi-compound|Biocide_and_metal_resistance|Biocide_and_metal_resistance_protein|DPR	1	519	3	20	3.85356	0.111753	40.8	0
MEG_2663|Multi-compound|Biocide_and_metal_resistance|Biocide_and_metal_resistance_protein|DPSA	1	489	5	93	19.0184	0.300613	38.2	0
MEG_2665|Multi-compound|Biocide_and_metal_resistance|Biocide_and_metal_resistance_protein|DPSA	1	489	9	130	26.5849	1.15337	39.3	3
MEG_2666|Multi-compound|Biocide_and_metal_resistance|Biocide_and_metal_resistance_protein|DPSA	1	489	13	90	18.4049	1.41309	39.7	49.6
MEG_2667|Multi-compound|Biocide_and_metal_resistance|Biocide_and_metal_resistance_protein|DPSA	1	489	4	128	26.1759	0.406953	37	0
MEG_2668|Multi-compound|Biocide_and_metal_resistance|Biocide_and_metal_resistance_protein|DPSA	1	489	3	45	9.20245	0.159509	39.7	0
MEG_2669|Multi-compound|Biocide_and_metal_resistance|Biocide_and_metal_resistance_protein|DPSA	1	489	3	41	8.38446	0.151329	39.6	0
MEG_2670|Drugs|Multi-drug_resistance|Multi-drug_ABC_efflux_pumps|DRRA	1	882	7	60	6.80272	0.15873	40.3	46
MEG_2673|Metals|Multi-metal_resistance|Multi-metal_resistance_protein|DSBA	1	627	2	19	3.0303	0.0606061	41	0
MEG_2674|Metals|Multi-metal_resistance|Multi-metal_resistance_protein|DSBA	1	627	2	20	3.18979	0.0637959	39.7	0
MEG_2675|Metals|Multi-metal_resistance|Multi-metal_resistance_protein|DSBA	1	627	2	19	3.0303	0.0606061	39.2	0
MEG_2676|Metals|Multi-metal_resistance|Multi-metal_resistance_protein|DSBA	1	627	2	20	3.18979	0.0637959	40.8	0
MEG_2684|Metals|Multi-metal_resistance|Multi-metal_resistance_protein|DSBA	1	627	2	20	3.18979	0.0637959	40.7	0
MEG_2685|Metals|Multi-metal_resistance|Multi-metal_resistance_protein|DSBA	1	627	2	21	3.34928	0.0669856	39.8	0
MEG_2687|Metals|Multi-metal_resistance|Multi-metal_resistance_protein|DSBA	1	627	4	24	3.82775	0.124402	39.3	0
MEG_2689|Metals|Multi-metal_resistance|Multi-metal_resistance_protein|DSBB	1	537	2	20	3.72439	0.0744879	39.6	0
MEG_2690|Metals|Multi-metal_resistance|Multi-metal_resistance_protein|DSBB	1	531	2	19	3.57815	0.0715631	40.8	0
MEG_2691|Metals|Multi-metal_resistance|Multi-metal_resistance_protein|DSBC	1	708	4	39	5.50847	0.110169	40.8	0
MEG_2692|Metals|Multi-metal_resistance|Multi-metal_resistance_protein|DSBC	1	711	2	20	2.81294	0.0562588	40.9	0
MEG_2693|Drugs|Multi-drug_resistance|Multi-drug_ABC_efflux_pumps|EATAV|RequiresSNPConfirmation	1	1503	2	19	1.26414	0.0252828	41	0
MEG_2694|Drugs|Multi-drug_resistance|Multi-drug_ABC_efflux_pumps|EATAV|RequiresSNPConfirmation	1	1503	2	19	1.26414	0.0252828	41	0
MEG_2695|Drugs|betalactams|Class_B_betalactamases|EBR	1	708	2	20	2.82486	0.0550847	41	40
MEG_2696|Drugs|betalactams|Class_B_betalactamases|EBR	1	708	4	24	3.38983	0.110169	40.9	0
MEG_2697|Biocides|Multi-biocide_resistance|Multi-biocide_SMR_efflux_pump|EBRA	1	318	2	19	5.97484	0.119497	40.9	40
MEG_2701|Biocides|Acid_resistance|Acid_resistance_protein|EEFA	1	1125	17	170	15.1111	0.310222	40.1	45.2
MEG_2703|Drugs|betalactams|Class_B_betalactamases|EFM	1	909	8	68	7.48075	0.169417	40.4	41.5
MEG_2704|Multi-compound|Drug_and_biocide_resistance|Drug_and_biocide_MFS_efflux_pumps|EFMA	1	1287	4	39	3.0303	0.0606061	40.9	43
MEG_2705|Multi-compound|Drug_and_biocide_resistance|Drug_and_biocide_MFS_efflux_pumps|EFPA	1	1593	18	178	11.1739	0.223478	40.5	44.7
MEG_2706|Multi-compound|Drug_and_biocide_resistance|Drug_and_biocide_ABC_efflux_pumps|EFRA	1	1457	2	19	1.30405	0.026081	41	0
MEG_2707|Multi-compound|Drug_and_biocide_resistance|Drug_and_biocide_ABC_efflux_pumps|EFRB	1	1086	10	96	8.83978	0.175875	41	40.6
MEG_2708|Drugs|betalactams|Class_B_betalactamases|ELM	1	942	2	19	2.01699	0.0403397	41	40
MEG_2709|Drugs|Mycobacterium_tuberculosis-specific_Drug|Ethambutol_resistant_arabinosyltransferase|EMBA|RequiresSNPConfirmation	1	3285	35	279	8.49315	0.207915	40.1	0
MEG_2710|Drugs|Mycobacterium_tuberculosis-specific_Drug|Ethambutol_resistant_arabinosyltransferase|EMBB|RequiresSNPConfirmation	1	3297	27	244	7.40067	0.160146	40.2	0
MEG_2711|Drugs|Mycobacterium_tuberculosis-specific_Drug|Ethambutol_resistant_arabinosyltransferase|EMBB|RequiresSNPConfirmation	1	3297	20	184	5.58083	0.119199	40.5	4
MEG_2712|Drugs|Mycobacterium_tuberculosis-specific_Drug|Ethambutol_resistant_arabinosyltransferase|EMBC|RequiresSNPConfirmation	1	3285	32	291	8.85845	0.188737	40.7	42.2
MEG_2713|Drugs|Mycobacterium_tuberculosis-specific_Drug|Ethambutol_resistant_arabinosyltransferase|EMBR|RequiresSNPConfirmation	1	1167	6	40	3.42759	0.0976864	40.7	40
MEG_2714|Biocides|Quaternary_Ammonium_Compounds_(QACs)_resistance|QAC_efflux_pump|EMEA	1	1182	6	40	3.38409	0.0981387	40.5	42
MEG_2715|Biocides|Multi-biocide_resistance|Multi-biocide_RND_efflux_pump|EMHA	1	1158	366	1132	97.7547	28.639	39.9	52
MEG_2716|Biocides|Multi-biocide_resistance|Multi-biocide_RND_efflux_pump|EMHB	1	3165	1687	3065	96.8404	58.6935	39.9	43.9
MEG_2717|Multi-compound|Drug_and_biocide_resistance|Drug_and_biocide_RND_efflux_pumps|EMHC	1	1461	613	1461	100	45.7926	40	44.9
MEG_2718|Multi-compound|Drug_and_biocide_resistance|Drug_and_biocide_RND_efflux_pumps|EMHC	1	1461	625	1349	92.334	49.9316	39.9	45.7
MEG_2719|Biocides|Multi-biocide_resistance|Multi-biocide_RND_efflux_regulator|EMHR	1	633	116	466	73.6177	14.8341	40	46.6
MEG_2720|Biocides|Multi-biocide_resistance|Multi-biocide_MATE_efflux_pump|EMMDR	1	1389	2	252	18.1425	0.181425	40.6	56
MEG_2721|Multi-compound|Drug_and_biocide_resistance|Drug_and_biocide_MFS_efflux_pumps|EMRA	1	1173	6	57	4.85934	0.0971867	41	0
MEG_2722|Multi-compound|Drug_and_biocide_resistance|Drug_and_biocide_MFS_efflux_pumps|EMRA	1	1173	2	19	1.61978	0.0323956	41	0
MEG_2723|Multi-compound|Drug_and_biocide_resistance|Drug_and_biocide_MFS_efflux_pumps|EMRASM	1	1182	74	430	36.379	2.01184	40.4	45.9
MEG_2724|Multi-compound|Drug_and_biocide_resistance|Drug_and_biocide_MFS_efflux_pumps|EMRB	1	1539	10	92	5.97791	0.129305	38.2	0
MEG_2725|Multi-compound|Drug_and_biocide_resistance|Drug_and_biocide_MFS_efflux_pumps|EMRB	1	1539	8	76	4.93827	0.0987654	40	0
MEG_2726|Multi-compound|Drug_and_biocide_resistance|Drug_and_biocide_MFS_efflux_pumps|EMRBSM	1	1587	85	567	35.7278	3.46377	40.2	43.3
MEG_2727|Multi-compound|Drug_and_biocide_resistance|Drug_and_biocide_MFS_efflux_pumps|EMRCSM	1	1494	70	442	29.585	1.00067	40.7	44.1
MEG_2728|Multi-compound|Drug_and_biocide_resistance|Drug_and_biocide_MFS_efflux_pumps|EMRD	1	1140	8	78	6.84211	0.136842	40.7	43
MEG_2729|Multi-compound|Drug_and_biocide_resistance|Drug_and_biocide_MFS_efflux_pumps|EMRD	1	1191	6	57	4.78589	0.0957179	40.5	0
MEG_2730|Multi-compound|Drug_and_biocide_resistance|Drug_and_biocide_MFS_efflux_pumps|EMRD	1	1185	10	97	8.18565	0.162869	40.5	0
MEG_2731|Drugs|Multi-drug_resistance|Multi-drug_SMR_efflux_regulator|EMRE	1	333	14	99	29.7297	0.810811	40.9	41.7
MEG_2735|Multi-compound|Drug_and_biocide_resistance|Drug_and_biocide_MFS_efflux_regulator|EMRRSM	1	444	10	95	21.3964	0.427928	41	40
MEG_2736|Multi-compound|Drug_and_biocide_resistance|Drug_and_biocide_MFS_efflux_pumps|EMRY	1	1539	2	196	12.7355	0.194932	39.8	0
MEG_2738|Drugs|MLS|23S_rRNA_methyltransferases|EMTA	1	1026	2	19	1.85185	0.037037	40.8	40
MEG_2739|Drugs|Cationic_antimicrobial_peptides|Lipid_A_modification|EPTA	1	1644	8	78	4.74453	0.0948905	40.8	43
MEG_2740|Drugs|MLS|Macrolide_esterases|EREA	1	1257	3	25	1.98886	0.0501193	40.5	40
MEG_2753|Drugs|MLS|Macrolide_esterases|EREB	1	1260	5	138	10.9524	0.15	40.9	1.2
MEG_2754|Drugs|MLS|Macrolide_esterases|ERED	1	1227	10	359	29.2584	0.377343	40.7	48.7
MEG_2755|Drugs|MLS|23S_rRNA_methyltransferases|ERM	1	969	2	19	1.96078	0.0392157	40.7	40
MEG_2757|Drugs|MLS|23S_rRNA_methyltransferases|ERM	1	846	2	21	2.48227	0.0496454	41	21
MEG_2758|Drugs|MLS|23S_rRNA_methyltransferases|ERM	1	849	6	58	6.83157	0.136631	40.4	42
MEG_2759|Drugs|MLS|23S_rRNA_methyltransferases|ERM	1	1161	8	63	5.42636	0.13609	40.9	44.5
MEG_2760|Drugs|MLS|23S_rRNA_methyltransferases|ERM	1	846	2	19	2.24586	0.0449173	40.9	40
MEG_2761|Drugs|MLS|23S_rRNA_methyltransferases|ERM	1	741	2	19	2.5641	0.0512821	41	40
MEG_2762|Drugs|MLS|23S_rRNA_methyltransferases|ERM	1	756	2	19	2.51323	0.0502646	40.9	40
MEG_2764|Drugs|MLS|23S_rRNA_methyltransferases|ERM	1	417	2	19	4.55635	0.0911271	40.8	0
MEG_2765|Drugs|MLS|23S_rRNA_methyltransferases|ERM	1	732	6	58	7.9235	0.15847	41	42
MEG_2766|Drugs|MLS|23S_rRNA_methyltransferases|ERM	1	732	2	20	2.73224	0.0546448	41	46
MEG_2768|Drugs|MLS|23S_rRNA_methyltransferases|ERM	1	741	8	78	10.5263	0.210526	40.9	43
MEG_2769|Drugs|MLS|23S_rRNA_methyltransferases|ERM	1	756	6	59	7.80423	0.156085	39.6	0
MEG_2770|Drugs|MLS|23S_rRNA_methyltransferases|ERM	1	738	2	19	2.57453	0.0514905	41	40
MEG_2771|Drugs|MLS|23S_rRNA_methyltransferases|ERM	1	732	6	59	8.06011	0.161202	41	44
MEG_2774|Drugs|MLS|23S_rRNA_methyltransferases|ERM30	1	1011	6	58	5.73689	0.114738	41	42
MEG_2775|Drugs|MLS|23S_rRNA_methyltransferases|ERM32	1	843	6	59	6.99881	0.139976	41	0
MEG_2776|Drugs|MLS|23S_rRNA_methyltransferases|ERM32	1	843	4	38	4.50771	0.0901542	37.4	0
MEG_2777|Drugs|MLS|23S_rRNA_methyltransferases|ERM37	1	540	4	39	7.22222	0.144444	41	43
MEG_2778|Drugs|MLS|23S_rRNA_methyltransferases|ERM41	1	522	2	19	3.63985	0.0727969	41	0
MEG_2779|Drugs|MLS|23S_rRNA_methyltransferases|ERM42	1	906	4	38	4.19426	0.0838852	41	0
MEG_2780|Drugs|MLS|23S_rRNA_methyltransferases|ERM42	1	906	4	38	4.19426	0.0838852	41	0
MEG_2781|Drugs|MLS|23S_rRNA_methyltransferases|ERM42	1	912	6	59	6.4693	0.128289	39.1	0
MEG_2782|Drugs|MLS|23S_rRNA_methyltransferases|ERM44	1	732	2	19	2.59563	0.0519126	40.3	0
MEG_2785|Drugs|MLS|23S_rRNA_methyltransferases|ERMA	1	732	4	38	5.19126	0.103825	38.9	0
MEG_2787|Drugs|MLS|23S_rRNA_methyltransferases|ERMA	1	732	4	38	5.19126	0.103825	40.6	40
MEG_2798|Drugs|MLS|23S_rRNA_methyltransferases|ERMB	1	735	2	20	2.72109	0.0544218	41	46
MEG_2808|Drugs|MLS|23S_rRNA_methyltransferases|ERMC	1	735	2	19	2.58503	0.0517007	41	0
MEG_2811|Drugs|MLS|23S_rRNA_methyltransferases|ERMC	1	735	2	19	2.58503	0.0517007	41	0
MEG_2813|Drugs|MLS|23S_rRNA_methyltransferases|ERMC	1	735	2	19	2.58503	0.0517007	41	0
MEG_2814|Drugs|MLS|23S_rRNA_methyltransferases|ERMC	1	735	2	19	2.58503	0.0517007	40.9	0
MEG_2817|Drugs|MLS|23S_rRNA_methyltransferases|ERMC	1	735	4	38	5.17007	0.103401	40.8	20
MEG_2818|Drugs|MLS|23S_rRNA_methyltransferases|ERMC	1	735	2	19	2.58503	0.0517007	41	0
MEG_2821|Drugs|MLS|23S_rRNA_methyltransferases|ERMC	1	735	2	19	2.58503	0.0517007	40.3	0
MEG_2822|Drugs|MLS|23S_rRNA_methyltransferases|ERMC	1	735	2	20	2.72109	0.0530612	41	0
MEG_2824|Drugs|MLS|23S_rRNA_methyltransferases|ERMD	1	864	2	19	2.19907	0.0439815	40	0
MEG_2826|Drugs|MLS|23S_rRNA_methyltransferases|ERME	1	1113	2	19	1.7071	0.034142	40.8	0
MEG_2827|Drugs|MLS|23S_rRNA_methyltransferases|ERME	1	1146	4	38	3.31588	0.0663176	40.9	0
MEG_2837|Drugs|MLS|23S_rRNA_methyltransferases|ERMH	1	900	4	41	4.55556	0.0877778	39.2	40
MEG_2838|Drugs|MLS|23S_rRNA_methyltransferases|ERMN	1	876	10	82	9.36073	0.223744	40.6	43.6
MEG_2839|Drugs|MLS|23S_rRNA_methyltransferases|ERMO	1	780	2	19	2.4359	0.0487179	41	40
MEG_2840|Drugs|MLS|23S_rRNA_methyltransferases|ERMO	1	783	10	97	12.3883	0.247765	39.4	42.4
MEG_2841|Drugs|MLS|23S_rRNA_methyltransferases|ERMQ	1	774	9	66	8.52713	0.231266	41	0
MEG_2842|Drugs|MLS|23S_rRNA_methyltransferases|ERMQ	1	787	3	20	2.5413	0.0749682	41	0
MEG_2843|Drugs|MLS|23S_rRNA_methyltransferases|ERMR	1	1023	6	58	5.6696	0.113392	40.9	42
MEG_2844|Drugs|MLS|23S_rRNA_methyltransferases|ERMR	1	735	2	19	2.58503	0.0517007	40.7	0
MEG_2845|Drugs|MLS|23S_rRNA_methyltransferases|ERMS	1	960	6	64	6.66667	0.133333	39	43.3
MEG_2846|Drugs|MLS|23S_rRNA_methyltransferases|ERMT	1	735	2	19	2.58503	0.0517007	41	0
MEG_2849|Drugs|MLS|23S_rRNA_methyltransferases|ERMU	1	840	6	57	6.78571	0.135714	39.1	13.3
MEG_2850|Drugs|MLS|23S_rRNA_methyltransferases|ERMU	1	837	2	19	2.27001	0.0454002	40.9	0
MEG_2851|Drugs|MLS|23S_rRNA_methyltransferases|ERMV	1	780	6	57	7.30769	0.146154	40.9	0
MEG_2852|Drugs|MLS|23S_rRNA_methyltransferases|ERMV	1	793	10	97	12.232	0.242119	40.7	0
MEG_2853|Drugs|MLS|23S_rRNA_methyltransferases|ERMV	1	1300	17	160	12.3077	0.260769	40.6	10.1
MEG_2854|Drugs|MLS|23S_rRNA_methyltransferases|ERMX	1	855	2	19	2.22222	0.0444444	41	0
MEG_2855|Drugs|MLS|23S_rRNA_methyltransferases|ERMX	1	762	2	19	2.49344	0.0498688	38.3	0
MEG_2857|Drugs|MLS|23S_rRNA_methyltransferases|ERMX	1	855	2	19	2.22222	0.0444444	40.9	0
MEG_2858|Drugs|MLS|23S_rRNA_methyltransferases|ERMX	1	855	2	19	2.22222	0.0444444	40.4	0
MEG_2859|Drugs|MLS|23S_rRNA_methyltransferases|ERMX	1	855	2	19	2.22222	0.0444444	41	0
MEG_2860|Drugs|MLS|23S_rRNA_methyltransferases|ERMX	1	855	2	19	2.22222	0.0444444	40.7	40
MEG_2861|Drugs|MLS|23S_rRNA_methyltransferases|ERMX	1	762	4	41	5.38058	0.104987	40.2	0
MEG_2862|Drugs|betalactams|Class_A_betalactamases|ERP	1	882	12	92	10.4308	0.263039	41	42
MEG_2863|Drugs|betalactams|Class_B_betalactamases|ESP	1	873	5	40	4.5819	0.111111	40.7	40
MEG_2864|Drugs|Phenicol|Chloramphenicol_hydrolase|ESTD	1	927	8	78	8.41424	0.168285	40.9	43
MEG_2865|Drugs|Phenicol|Chloramphenicol_hydrolase|ESTD	1	933	4	38	4.07288	0.0814577	38.8	40
MEG_2866|Drugs|Mycobacterium_tuberculosis-specific_Drug|Ethionamide-resistant_mutant|ETHA|RequiresSNPConfirmation	1	1470	8	77	5.2381	0.104762	40.8	0
MEG_2867|Biocides|Acid_resistance|Acid_resistance_regulator|EVGA	1	615	2	19	3.08943	0.0617886	40.5	40
MEG_2868|Multi-compound|Drug_and_biocide_resistance|Drug_and_biocide_MFS_efflux_regulator|EVGS	1	3594	6	61	1.69727	0.0339455	39.3	0
MEG_2869|Multi-compound|Drug_and_biocide_resistance|Drug_and_biocide_MFS_efflux_regulator|EVGS	1	3594	2	21	0.584307	0.0116861	37.7	0
MEG_2870|Multi-compound|Drug_and_biocide_resistance|Drug_and_biocide_MFS_efflux_regulator|EVGS	1	3594	6	58	1.6138	0.032276	40.4	28.7
MEG_2872|Drugs|betalactams|Class_A_betalactamases|EXO	1	945	8	76	8.04233	0.160847	40.9	40
MEG_2873|Biocides|Phenolic_compound_resistance|Triclosan-resistant_mutation|FABG|RequiresSNPConfirmation	1	735	27	130	17.6871	1.45306	39.9	45.9
MEG_2874|Biocides|Phenolic_compound_resistance|Phenolic_resistance_protein|FABI	1	771	2	21	2.72374	0.0544747	41	52
MEG_2875|Biocides|Phenolic_compound_resistance|Phenolic_resistance_protein|FABI	1	789	13	231	29.2776	0.539924	40.2	42.6
MEG_2876|Biocides|Phenolic_compound_resistance|Phenolic_resistance_protein|FABK	1	975	4	39	4	0.08	41	43
MEG_2878|Biocides|Phenolic_compound_resistance|Phenolic_resistance_protein|FABV	1	900	6	44	4.88889	0.128889	40.9	42
MEG_2879|Biocides|Phenolic_compound_resistance|Phenolic_resistance_protein|FABV	1	297	2	19	6.39731	0.127946	40.9	40
MEG_2880|Drugs|Elfamycins|Elfamycin_efflux_pumps|FACT	1	1680	26	226	13.4524	0.296429	40.8	40.9
MEG_2881|Drugs|betalactams|Class_A_betalactamases|FAR1	1	933	2	19	2.03644	0.0407288	40.8	0
MEG_2882|Drugs|betalactams|Class_A_betalactamases|FAR1	1	894	4	39	4.36242	0.0861298	40.6	0
MEG_2883|Multi-compound|Drug_and_biocide_resistance|Drug_and_biocide_MFS_efflux_pumps|FARA	1	1185	5	41	3.45992	0.0843882	40.6	27.6
MEG_2884|Multi-compound|Drug_and_biocide_resistance|Drug_and_biocide_MFS_efflux_pumps|FARA	1	1155	6	60	5.19481	0.103896	41	15.3
MEG_2885|Multi-compound|Drug_and_biocide_resistance|Drug_and_biocide_MFS_efflux_pumps|FARB	1	1524	12	125	8.2021	0.158793	40.1	31.8
MEG_2886|Multi-compound|Drug_and_biocide_resistance|Drug_and_biocide_MFS_efflux_pumps|FARB	1	1527	6	59	3.86379	0.0772757	40.4	28.7
MEG_2887|Multi-compound|Drug_and_biocide_resistance|Drug_and_biocide_MFS_efflux_regulator|FARR	1	441	2	19	4.30839	0.0861678	41	40
MEG_2888|Metals|Multi-metal_resistance|Multi-metal_ABC_efflux_pumps|FBPA	1	999	4	38	3.8038	0.0760761	40.5	40
MEG_2889|Metals|Multi-metal_resistance|Multi-metal_ABC_efflux_pumps|FBPB	1	1521	4	38	2.49836	0.0499671	39.3	0
MEG_2890|Metals|Multi-metal_resistance|Multi-metal_ABC_efflux_pumps|FBPB	1	1422	6	59	4.14909	0.0815752	40.5	0
MEG_2891|Metals|Multi-metal_resistance|Multi-metal_ABC_efflux_pumps|FBPC	1	1071	6	61	5.69561	0.113912	40.9	13.3
MEG_2892|Metals|Multi-metal_resistance|Multi-metal_ABC_efflux_pumps|FBPC	1	1056	5	43	4.07197	0.0994318	40.8	0
MEG_2893|Metals|Multi-metal_resistance|Multi-metal_ABC_efflux_pumps|FECD	1	957	4	38	3.97074	0.0794148	37.3	0
MEG_2894|Metals|Multi-metal_resistance|Multi-metal_ABC_efflux_pumps|FECD	1	957	2	19	1.98537	0.0397074	41	0
MEG_2895|Metals|Multi-metal_resistance|Multi-metal_ABC_efflux_pumps|FECD	1	957	6	64	6.68757	0.133751	40.2	0
MEG_2896|Metals|Multi-metal_resistance|Multi-metal_ABC_efflux_pumps|FECE	1	768	7	33	4.29688	0.199219	39.9	0
MEG_2897|Metals|Multi-metal_resistance|Multi-metal_ABC_efflux_pumps|FECE	1	768	8	46	5.98958	0.21875	40.5	0
MEG_2898|Multi-compound|Biocide_and_metal_resistance|Biocide_and_metal_ABC_efflux_pumps|FETA	1	678	2	19	2.80236	0.0560472	40.8	40
MEG_2899|Multi-compound|Biocide_and_metal_resistance|Biocide_and_metal_ABC_efflux_pumps|FETB	1	807	2	25	3.09789	0.0619579	40.1	0
MEG_2900|Multi-compound|Biocide_and_metal_resistance|Biocide_and_metal_ABC_efflux_pumps|FETB	1	780	2	19	2.4359	0.0487179	40.6	0
MEG_2901|Multi-compound|Drug_and_biocide_resistance|Drug_and_biocide_MFS_efflux_pumps|FEXA	1	1428	2	19	1.33053	0.0266106	40.7	0
MEG_2903|Multi-compound|Drug_and_biocide_resistance|Drug_and_biocide_MFS_efflux_pumps|FEXA	1	1428	2	19	1.33053	0.0266106	40.6	0
MEG_2904|Multi-compound|Drug_and_biocide_resistance|Drug_and_biocide_MFS_efflux_pumps|FEXA	1	1428	2	19	1.33053	0.0266106	41	0
MEG_2905|Multi-compound|Drug_and_biocide_resistance|Drug_and_biocide_MFS_efflux_pumps|FEXA	1	1441	2	19	1.31853	0.0263706	41	40
MEG_2906|Drugs|Phenicol|Phenicol_resistance_MFS_efflux_pumps|FEXB	1	1410	4	38	2.69504	0.0539007	40.9	40
MEG_2907|Drugs|betalactams|Class_B_betalactamases|FEZ	1	849	2	22	2.59128	0.0518257	40.2	58
MEG_2908|Drugs|betalactams|Class_B_betalactamases|FIA	1	750	6	49	6.53333	0.157333	40.9	42
MEG_2909|Metals|Multi-metal_resistance|Multi-metal_resistance_protein|FIEF	1	903	9	470	52.0487	0.625692	40.2	35
MEG_2910|Drugs|betalactams|Class_B_betalactamases|FIM	1	789	4	39	4.94297	0.0988593	39.3	43
MEG_2911|Drugs|Phenicol|Phenicol_resistance_MFS_efflux_pumps|FLOR	1	1215	6	41	3.37449	0.0954733	38	0
MEG_2912|Drugs|Phenicol|Phenicol_resistance_MFS_efflux_pumps|FLOR	1	1215	10	571	46.9959	0.772016	40.1	52
MEG_2913|Drugs|Phenicol|Phenicol_resistance_MFS_efflux_pumps|FLOR	1	1215	5	296	24.3621	0.281481	39	0
MEG_2914|Drugs|Phenicol|Phenicol_resistance_MFS_efflux_pumps|FLOR	1	1215	2	20	1.64609	0.0329218	40	0
MEG_2915|Drugs|Phenicol|Phenicol_resistance_MFS_efflux_pumps|FLOR	1	1215	3	170	13.9918	0.156379	38	0
MEG_2916|Drugs|Phenicol|Phenicol_resistance_MFS_efflux_pumps|FLOR	1	1215	8	566	46.5844	0.729218	39.3	0
MEG_2917|Drugs|Phenicol|Phenicol_resistance_MFS_efflux_pumps|FLOR	1	1215	6	299	24.6091	0.310288	40.2	0
MEG_2918|Drugs|Phenicol|Phenicol_resistance_MFS_efflux_pumps|FLOR	1	1215	4	246	20.2469	0.235391	40.8	0
MEG_2919|Drugs|Phenicol|Phenicol_resistance_MFS_efflux_pumps|FLOR	1	1215	4	319	26.2551	0.278189	39.7	0
MEG_2920|Drugs|Phenicol|Phenicol_resistance_MFS_efflux_pumps|FLOR	1	1215	8	260	21.3992	0.309465	40.5	0
MEG_2921|Drugs|Phenicol|Phenicol_resistance_MFS_efflux_pumps|FLOR	1	1215	5	323	26.5844	0.402469	39.7	0
MEG_2922|Drugs|Phenicol|Phenicol_resistance_MFS_efflux_pumps|FLOR	1	1215	2	19	1.56379	0.0312757	40.8	0
MEG_2923|Drugs|Phenicol|Phenicol_resistance_MFS_efflux_pumps|FLOR	1	1215	2	175	14.4033	0.245267	34.4	0
MEG_2925|Drugs|Phenicol|Phenicol_resistance_MFS_efflux_pumps|FLOR	1	1215	10	699	57.5309	1.23457	40.2	0
MEG_2926|Drugs|Phenicol|Phenicol_resistance_MFS_efflux_pumps|FLOR	1	1215	4	349	28.7243	0.493827	40	0
MEG_2927|Drugs|Phenicol|Phenicol_resistance_MFS_efflux_pumps|FLOR	1	1215	6	253	20.823	0.240329	38.4	0
MEG_2928|Drugs|Phenicol|Phenicol_resistance_MFS_efflux_pumps|FLOR	1	1215	2	20	1.64609	0.0329218	41	0
MEG_2929|Drugs|Phenicol|Phenicol_resistance_MFS_efflux_pumps|FLOR	1	1125	2	20	1.77778	0.0355556	39.4	0
MEG_2930|Drugs|Phenicol|Phenicol_resistance_MFS_efflux_pumps|FLOR	1	1224	8	749	61.1928	0.758987	38.5	0
MEG_2931|Drugs|Phenicol|Phenicol_resistance_MFS_efflux_pumps|FLOR	1	1215	3	170	13.9918	0.156379	39.5	0
MEG_2932|Drugs|Aminoglycosides|16S_rRNA_methyltransferases|FMRO	1	879	17	100	11.3766	0.375427	39.1	42.5
MEG_2933|Drugs|Mycobacterium_tuberculosis-specific_Drug|Para-aminosalicylic_acid_resistant_mutant|FOLC|RequiresSNPConfirmation	1	1464	16	138	9.42623	0.210383	40.9	41.5
MEG_2934|Drugs|Sulfonamides|Sulfonamide-resistant_dihydropteroate_synthases|FOLP|RequiresSNPConfirmation	1	801	3	20	2.49688	0.0736579	41	44
MEG_2935|Drugs|Sulfonamides|Sulfonamide-resistant_dihydropteroate_synthases|FOLP|RequiresSNPConfirmation	1	855	4	42	4.91228	0.0982456	40.9	50
MEG_2936|Drugs|Sulfonamides|Sulfonamide-resistant_dihydropteroate_synthases|FOLP|RequiresSNPConfirmation	1	822	8	76	9.24574	0.184915	40.9	40
MEG_2937|Drugs|Sulfonamides|Sulfonamide-resistant_dihydropteroate_synthases|FOLP|RequiresSNPConfirmation	1	1143	2	21	1.83727	0.0367454	40.6	0
MEG_2938|Drugs|Sulfonamides|Sulfonamide-resistant_dihydropteroate_synthases|FOLP|RequiresSNPConfirmation	1	852	8	92	10.7981	0.266432	40.4	47.2
MEG_2940|Drugs|Sulfonamides|Sulfonamide-resistant_dihydropteroate_synthases|FOLP|RequiresSNPConfirmation	1	1188	4	38	3.19865	0.0639731	40.6	40
MEG_2941|Drugs|Sulfonamides|Sulfonamide-resistant_dihydropteroate_synthases|FOLP|RequiresSNPConfirmation	1	912	8	46	5.04386	0.182018	41	48.6
MEG_2944|Drugs|Sulfonamides|Sulfonamide-resistant_dihydropteroate_synthases|FOLP|RequiresSNPConfirmation	1	885	8	69	7.79661	0.214689	40.8	38.1
MEG_2946|Drugs|Sulfonamides|Sulfonamide-resistant_dihydropteroate_synthases|FOLP|RequiresSNPConfirmation	1	843	6	67	7.94781	0.158956	40.8	46.7
MEG_2947|Drugs|Sulfonamides|Sulfonamide-resistant_dihydropteroate_synthases|FOLP|RequiresSNPConfirmation	1	795	4	39	4.90566	0.0981132	40.8	43
MEG_2948|Drugs|Sulfonamides|Sulfonamide-resistant_dihydropteroate_synthases|FOLP|RequiresSNPConfirmation	1	849	2	19	2.23793	0.0447585	40.6	0
MEG_2952|Drugs|Sulfonamides|Sulfonamide-resistant_dihydropteroate_synthases|FOLP|RequiresSNPConfirmation	1	849	8	49	5.7715	0.188457	40.5	45
MEG_2953|Drugs|Sulfonamides|Sulfonamide-resistant_dihydropteroate_synthases|FOLP|RequiresSNPConfirmation	1	858	2	19	2.21445	0.044289	40.8	40
MEG_2955|Drugs|Sulfonamides|Sulfonamide-resistant_dihydropteroate_synthases|FOLP|RequiresSNPConfirmation	1	894	2	20	2.23714	0.0447427	40.9	0
MEG_2958|Drugs|Sulfonamides|Sulfonamide-resistant_dihydropteroate_synthases|FOLP|RequiresSNPConfirmation	1	852	78	447	52.4648	4.88028	40.1	47
MEG_2959|Drugs|Sulfonamides|Sulfonamide-resistant_dihydropteroate_synthases|FOLP|RequiresSNPConfirmation	1	849	2	20	2.35571	0.0471143	41	0
MEG_2961|Drugs|Sulfonamides|Sulfonamide-resistant_dihydropteroate_synthases|FOLP|RequiresSNPConfirmation	1	852	16	115	13.4977	0.530516	40.1	45.8
MEG_2963|Drugs|Sulfonamides|Sulfonamide-resistant_dihydropteroate_synthases|FOLP|RequiresSNPConfirmation	1	804	4	38	4.72637	0.0945274	40.9	40
MEG_2964|Drugs|Sulfonamides|Sulfonamide-resistant_dihydropteroate_synthases|FOLP|RequiresSNPConfirmation	1	927	2	296	31.931	0.323625	40.6	0
MEG_2965|Drugs|Sulfonamides|Sulfonamide-resistant_dihydropteroate_synthases|FOLP|RequiresSNPConfirmation	1	843	19	157	18.624	0.43535	40.6	41.3
MEG_2966|Drugs|Sulfonamides|Sulfonamide-resistant_dihydropteroate_synthases|FOLP|RequiresSNPConfirmation	1	849	2	21	2.4735	0.04947	40.7	0
MEG_2969|Drugs|Sulfonamides|Sulfonamide-resistant_dihydropteroate_synthases|FOLP|RequiresSNPConfirmation	1	957	11	90	9.40439	0.22466	41	43.3
MEG_2970|Drugs|Sulfonamides|Sulfonamide-resistant_dihydropteroate_synthases|FOLP|RequiresSNPConfirmation	1	819	2	21	2.5641	0.0512821	41	0
MEG_2971|Drugs|Sulfonamides|Sulfonamide-resistant_dihydropteroate_synthases|FOLP|RequiresSNPConfirmation	1	843	4	27	3.20285	0.0948992	41	0
MEG_2972|Drugs|Sulfonamides|Sulfonamide-resistant_dihydropteroate_synthases|FOLP|RequiresSNPConfirmation	1	849	2	20	2.35571	0.0471143	41	0
MEG_2973|Drugs|Fosfomycin|Fosfomycin_phosphorylation|FOMA	1	801	14	123	15.3558	0.337079	38.4	41.7
MEG_2974|Drugs|Fosfomycin|Fosfomycin_phosphorylation|FOMB	1	993	4	42	4.22961	0.082578	40.9	0
MEG_2975|Drugs|Fosfomycin|Fosfomycin_phosphorylation|FOMB	1	980	6	61	6.22449	0.12449	40.6	0
MEG_2976|Drugs|betalactams|Class_A_betalactamases|FONA	1	888	5	40	4.5045	0.11036	41	18.4
MEG_2977|Drugs|betalactams|Class_A_betalactamases|FONA	1	888	4	38	4.27928	0.0855856	40.9	20
MEG_2978|Drugs|betalactams|Class_A_betalactamases|FONA	1	888	2	19	2.13964	0.0427928	40.9	0
MEG_2979|Drugs|betalactams|Class_A_betalactamases|FONA	1	888	6	44	4.95495	0.132883	40.8	0
MEG_2983|Drugs|Fosfomycin|Fosfomycin_thiol_transferases|FOSA	1	417	4	79	18.9448	0.359712	39.9	0
MEG_2984|Drugs|Fosfomycin|Fosfomycin_thiol_transferases|FOSA	1	408	2	19	4.65686	0.0931373	41	0
MEG_2986|Drugs|Fosfomycin|Fosfomycin_thiol_transferases|FOSA	1	417	5	74	17.7458	0.268585	40.4	33.4
MEG_2987|Drugs|Fosfomycin|Fosfomycin_thiol_transferases|FOSA	1	420	3	20	4.7619	0.140476	40.9	0
MEG_2989|Drugs|Fosfomycin|Fosfomycin_thiol_transferases|FOSA	1	408	3	21	5.14706	0.144608	40.3	42
MEG_2990|Drugs|Fosfomycin|Fosfomycin_thiol_transferases|FOSA	1	582	2	19	3.2646	0.0652921	41	40
MEG_2991|Drugs|Fosfomycin|Fosfomycin_thiol_transferases|FOSA	1	420	2	19	4.52381	0.0904762	41	0
MEG_2993|Drugs|Fosfomycin|Fosfomycin_thiol_transferases|FOSA	1	420	4	39	9.28571	0.185714	41	0
MEG_2995|Drugs|Fosfomycin|Fosfomycin_thiol_transferases|FOSA	1	420	2	20	4.7619	0.0952381	41	0
MEG_2996|Drugs|Fosfomycin|Fosfomycin_thiol_transferases|FOSA	1	408	2	19	4.65686	0.0931373	41	0
MEG_2997|Drugs|Fosfomycin|Fosfomycin_thiol_transferases|FOSA	1	576	2	157	27.2569	0.272569	40.2	60
MEG_2998|Drugs|Fosfomycin|Fosfomycin_thiol_transferases|FOSA	1	420	7	66	15.7143	0.340476	38.8	22.9
MEG_2999|Drugs|Fosfomycin|Fosfomycin_thiol_transferases|FOSA	1	426	2	34	7.98122	0.159624	34.8	60
MEG_3001|Drugs|Fosfomycin|Fosfomycin_thiol_transferases|FOSA	1	420	7	73	17.381	0.37381	40.6	17.1
MEG_3002|Drugs|Fosfomycin|Fosfomycin_thiol_transferases|FOSA	1	433	4	62	14.3187	0.187067	40.5	0
MEG_3003|Drugs|Fosfomycin|Fosfomycin_thiol_transferases|FOSA	1	347	4	62	17.8674	0.426513	40.9	0
MEG_3007|Drugs|Fosfomycin|Fosfomycin_thiol_transferases|FOSB	1	429	2	19	4.4289	0.0885781	41	40
MEG_3008|Drugs|Fosfomycin|Fosfomycin_thiol_transferases|FOSB	1	417	2	19	4.55635	0.0911271	41	0
MEG_3009|Drugs|Fosfomycin|Fosfomycin_thiol_transferases|FOSB	1	420	2	20	4.7619	0.0952381	39.9	46
MEG_3014|Drugs|Fosfomycin|Fosfomycin_thiol_transferases|FOSB	1	420	2	19	4.52381	0.0904762	39.4	0
MEG_3018|Drugs|Fosfomycin|Fosfomycin_thiol_transferases|FOSD	1	420	2	20	4.7619	0.0952381	40	46
MEG_3029|Drugs|betalactams|Class_C_betalactamases|FOX	1	1149	2	19	1.65361	0.0330722	38.9	0
MEG_3030|Drugs|betalactams|Class_C_betalactamases|FOX	1	1140	2	20	1.75439	0.0350877	40.9	0
MEG_3033|Drugs|betalactams|Class_C_betalactamases|FOX	1	1149	2	19	1.65361	0.0330722	38.2	0
MEG_3034|Drugs|betalactams|Class_C_betalactamases|FOX	1	1149	2	79	6.87554	0.0687554	40.1	0
MEG_3035|Drugs|betalactams|Class_C_betalactamases|FOX	1	1149	4	66	5.74413	0.0739774	39.7	0
MEG_3036|Drugs|betalactams|Class_C_betalactamases|FOX	1	1149	2	44	3.82942	0.0382942	41	0
MEG_3037|Drugs|betalactams|Class_C_betalactamases|FOX	1	1149	2	80	6.96258	0.0696258	41	0
MEG_3038|Drugs|betalactams|Class_C_betalactamases|FOX	1	1149	6	95	8.26806	0.155788	40.4	0
MEG_3040|Drugs|betalactams|Class_C_betalactamases|FOX	1	1149	4	100	8.70322	0.103568	40.6	0
MEG_3041|Drugs|betalactams|Class_C_betalactamases|FOX	1	1149	4	96	8.35509	0.100087	40.7	0
MEG_3042|Drugs|betalactams|Class_C_betalactamases|FOX	1	1149	5	95	8.26806	0.116623	41	0
MEG_3043|Drugs|betalactams|Class_C_betalactamases|FOX	1	1200	2	22	1.83333	0.0366667	41	0
MEG_3044|Drugs|betalactams|Class_C_betalactamases|FOX	1	1183	2	19	1.60609	0.0321217	36.8	0
MEG_3045|Drugs|betalactams|Class_C_betalactamases|FOX	1	1159	8	96	8.283	0.161346	40.6	0
MEG_3046|Drugs|betalactams|Class_C_betalactamases|FOX	1	1258	4	97	7.71065	0.151828	39.5	27.5
MEG_3047|Drugs|betalactams|Class_C_betalactamases|FOX	1	1193	11	127	10.6454	0.225482	40.3	0
MEG_3048|Drugs|betalactams|Class_A_betalactamases|FPH	1	867	2	19	2.19146	0.0438293	40.6	40
MEG_3049|Metals|Multi-metal_resistance|Multi-metal_resistance_protein|FPTA	1	2163	58	735	33.9806	0.678225	40.5	44.1
MEG_3050|Metals|Multi-metal_resistance|Multi-metal_resistance_protein|FPVA	1	2442	221	1455	59.5823	6.14701	40	0.955
MEG_3051|Metals|Multi-metal_resistance|Multi-metal_resistance_protein|FPVA	1	2448	253	1497	61.152	6.66503	40.1	5.53
MEG_3053|Drugs|betalactams|Class_A_betalactamases|FRI	1	891	2	20	2.24467	0.0448934	41	46
MEG_3054|Drugs|betalactams|Class_A_betalactamases|FRI	1	885	6	40	4.51977	0.131073	40.7	42
MEG_3059|Drugs|betalactams|Class_A_betalactamases|FRI	1	885	2	19	2.14689	0.0429379	41	40
MEG_3061|Multi-compound|Biocide_and_metal_resistance|Biocide_and_metal_resistance_protein|FRNE	1	759	8	71	9.35441	0.200264	40.9	40
MEG_3062|Drugs|betalactams|Class_A_betalactamases|FTU	1	864	4	38	4.39815	0.087963	41	30
MEG_3065|Drugs|Fusidic_acid|Fusidic_acid-resistant_mutation|FUSA|RequiresSNPConfirmation	1	2082	37	501	24.0634	0.587416	40.7	0
MEG_3066|Drugs|Fusidic_acid|Ribosomal_zinc-binding_protein|FUSB	1	642	2	20	3.11526	0.0623053	40.8	0
MEG_3067|Drugs|Fusidic_acid|Ribosomal_zinc-binding_protein|FUSB	1	642	2	20	3.11526	0.0623053	41	0
MEG_3068|Drugs|Fusidic_acid|Ribosomal_zinc-binding_protein|FUSC	1	639	4	39	6.10329	0.122066	40.8	43
MEG_3069|Drugs|Fusidic_acid|Ribosomal_zinc-binding_protein|FUSD	1	642	6	61	9.50156	0.188474	40.6	0
MEG_3070|Drugs|Fusidic_acid|Ribosomal_zinc-binding_protein|FUSD	1	642	4	41	6.38629	0.126168	40.8	0
MEG_3072|Drugs|Fusidic_acid|Fusidic_acid_esterases|FUSF	1	645	4	41	6.35659	0.127132	41	49
MEG_3073|Drugs|Fusidic_acid|Fusidic_acid_esterases|FUSF	1	645	2	20	3.10078	0.0620155	40.9	46
MEG_3074|Drugs|Fusidic_acid|Fusidic_acid_esterases|FUSH	1	1530	6	66	4.31373	0.0862745	40.2	47.3
MEG_3075|Metals|Aluminum_resistance|Aluminum_ATPase_|G2ALT	1	666	1	47	7.05706	0.0705706	39.8	56
MEG_3076|Biocides|Acid_resistance|Acid_resistance_protein|GADA	1	1401	6	90	6.42398	0.108494	40.8	13.3
MEG_3077|Biocides|Acid_resistance|Acid_resistance_protein|GADA	1	852	5	65	7.62911	0.120892	38.9	40
MEG_3078|Biocides|Acid_resistance|Acid_resistance_protein|GADB	1	1401	9	112	7.99429	0.184868	40.8	8.89
MEG_3079|Biocides|Acid_resistance|Acid_resistance_protein|GADC	1	1536	4	38	2.47396	0.0494792	38.5	40
MEG_3080|Biocides|Acid_resistance|Acid_resistance_regulator|GADE	1	528	4	39	7.38636	0.147727	40.9	43
MEG_3081|Multi-compound|Drug_and_biocide_resistance|Drug_and_biocide_RND_efflux_regulator|GADW	1	729	6	58	7.9561	0.159122	41	42
MEG_3082|Multi-compound|Drug_and_biocide_resistance|Drug_and_biocide_RND_efflux_regulator|GADW	1	729	2	19	2.60631	0.0521262	41	40
MEG_3083|Multi-compound|Drug_and_biocide_resistance|Drug_and_biocide_RND_efflux_regulator|GADX	1	825	2	19	2.30303	0.0460606	34.5	40
MEG_3084|Biocides|Quaternary_Ammonium_Compounds_(QACs)_resistance|QAC-resistant_protein_UDP_glucose_4_epimerase|GALE	1	990	5	32	3.23232	0.129293	40.5	50.8
MEG_3085|Drugs|betalactams|Class_A_betalactamases|GES	1	864	13	124	14.3519	0.299769	40.6	0
MEG_3109|Drugs|betalactams|Class_A_betalactamases|GES	1	864	2	19	2.19907	0.0439815	40.9	0
MEG_3116|Drugs|betalactams|Class_A_betalactamases|GES	1	864	2	19	2.19907	0.0439815	41	0
MEG_3127|Drugs|betalactams|Class_A_betalactamases|GES	1	861	13	127	14.7503	0.308943	40.9	0
MEG_3129|Drugs|betalactams|Class_A_betalactamases|GES	1	1410	8	502	35.6028	0.498582	40.3	22
MEG_3131|Drugs|betalactams|Class_A_betalactamases|GES	1	1503	4	320	21.2908	0.392548	40.6	40
MEG_3132|Multi-compound|Drug_and_biocide_and_metal_resistance|Drug_and_biocide_and_metal_RND_efflux_pumps|GESA	1	1227	11	127	10.3504	0.184189	40.8	40.7
MEG_3133|Multi-compound|Drug_and_biocide_and_metal_resistance|Drug_and_biocide_and_metal_RND_efflux_pumps|GESB	1	3168	46	405	12.7841	0.325442	40.7	43.8
MEG_3134|Multi-compound|Drug_and_biocide_and_metal_resistance|Drug_and_biocide_and_metal_RND_efflux_pumps|GESC	1	1512	8	78	5.15873	0.103175	40.9	43
MEG_3136|Drugs|betalactams|Class_A_betalactamases|GIL	1	861	2	19	2.20674	0.0441347	40.8	40
MEG_3137|Drugs|betalactams|Class_B_betalactamases|GIM	1	753	2	19	2.52324	0.0504648	40.8	0
MEG_3138|Drugs|betalactams|Class_B_betalactamases|GIM	1	753	2	19	2.52324	0.0504648	41	0
MEG_3139|Drugs|MLS|Macrolide_glycosyltransferases|GIMA	1	1254	15	74	5.90112	0.251196	40.8	43.5
MEG_3140|Multi-compound|Biocide_and_metal_resistance|Biocide_and_metal_resistance_protein|GLPF	1	846	2	19	2.24586	0.0449173	40.7	0
MEG_3141|Multi-compound|Biocide_and_metal_resistance|Biocide_and_metal_resistance_protein|GLPF	1	846	5	88	10.4019	0.230496	40.6	0
MEG_3142|Multi-compound|Biocide_and_metal_resistance|Biocide_and_metal_resistance_protein|GLPF	1	846	2	49	5.79196	0.115839	41	0
MEG_3143|Drugs|Fosfomycin|Fosfomycin_target_mutation|GLPT|RequiresSNPConfirmation	1	1359	4	38	2.79617	0.0559235	40.8	40
MEG_3144|Drugs|Fosfomycin|Fosfomycin_target_mutation|GLPT|RequiresSNPConfirmation	1	1359	213	580	42.6784	10.4915	40.2	49.2
MEG_3149|Drugs|betalactams|Class_B_betalactamases|GOB	1	873	2	21	2.4055	0.0469645	41	0
MEG_3164|Drugs|betalactams|Class_B_betalactamases|GOB	1	873	2	20	2.29095	0.045819	39.8	46
MEG_3168|Metals|Multi-metal_resistance|Multi-metal_resistance_protein|GOLT	1	2289	31	408	17.8244	0.419834	40.6	41.9
MEG_3169|Drugs|betalactams|Class_A_betalactamases|GPC	1	894	7	60	6.71141	0.154362	40.7	32
MEG_3170|Drugs|betalactams|Class_B_betalactamases|GRD	1	726	6	57	7.85124	0.15978	40.6	27.3
MEG_3171|Drugs|betalactams|Class_B_betalactamases|GRD	1	870	2	19	2.18391	0.0436782	40.4	40
MEG_3172|Drugs|Aminoglycosides|16S_rRNA_methyltransferases|GRM	1	825	2	19	2.30303	0.0460606	40.1	40
MEG_3173|Drugs|Aminoglycosides|16S_rRNA_methyltransferases|GRM	1	825	6	57	6.90909	0.138182	39.8	40
MEG_3174|Drugs|Aminoglycosides|16S_rRNA_methyltransferases|GRM	1	894	25	171	19.1275	0.54698	40.9	41.2
MEG_3175|Drugs|Lipopeptides|Daptomycin-resistant_mutant|GSHF|RequiresSNPConfirmation	1	2271	4	38	1.67327	0.0334654	40.9	40
MEG_3176|Drugs|Fluoroquinolones|Fluoroquinolone-resistant_DNA_topoisomerases|GYRA|RequiresSNPConfirmation	1	2511	12	118	4.69932	0.0939865	40.1	36.3
MEG_3177|Drugs|Fluoroquinolones|Fluoroquinolone-resistant_DNA_topoisomerases|GYRA|RequiresSNPConfirmation	1	2751	17	178	6.47037	0.138495	39.5	0
MEG_3178|Drugs|Fluoroquinolones|Fluoroquinolone-resistant_DNA_topoisomerases|GYRA|RequiresSNPConfirmation	1	2628	20	376	14.3075	0.270928	40.2	4.95
MEG_3179|Drugs|Fluoroquinolones|Fluoroquinolone-resistant_DNA_topoisomerases|GYRA|RequiresSNPConfirmation	1	2787	8	80	2.87047	0.0566918	40.8	43
MEG_3180|Drugs|Fluoroquinolones|Fluoroquinolone-resistant_DNA_topoisomerases|GYRA|RequiresSNPConfirmation	1	2517	14	194	7.70759	0.153754	40.2	0
MEG_3181|Drugs|Fluoroquinolones|Fluoroquinolone-resistant_DNA_topoisomerases|GYRA|RequiresSNPConfirmation	1	3750	6	58	1.54667	0.0306667	39.4	40
MEG_3182|Drugs|Fluoroquinolones|Fluoroquinolone-resistant_DNA_topoisomerases|GYRA|RequiresSNPConfirmation	1	2676	9	104	3.8864	0.0695067	40.1	44.7
MEG_3183|Drugs|Fluoroquinolones|Fluoroquinolone-resistant_DNA_topoisomerases|GYRA|RequiresSNPConfirmation	1	2715	645	2380	87.6611	23.5801	40	2.09
MEG_3184|Drugs|Fluoroquinolones|Fluoroquinolone-resistant_DNA_topoisomerases|GYRA|RequiresSNPConfirmation	1	2646	8	76	2.87226	0.0574452	40.6	40
MEG_3185|Drugs|Fluoroquinolones|Fluoroquinolone-resistant_DNA_topoisomerases|GYRA|RequiresSNPConfirmation	1	2511	4	39	1.55317	0.0310633	40.2	43
MEG_3186|Drugs|Fluoroquinolones|Fluoroquinolone-resistant_DNA_topoisomerases|GYRA|RequiresSNPConfirmation	1	2661	9	71	2.66817	0.0762871	40.8	0
MEG_3187|Drugs|Fluoroquinolones|Fluoroquinolone-resistant_DNA_topoisomerases|GYRA|RequiresSNPConfirmation	1	2628	17	265	10.0837	0.208143	40.8	7.06
MEG_3188|Drugs|Fluoroquinolones|Fluoroquinolone-resistant_DNA_topoisomerases|GYRA|RequiresSNPConfirmation	1	2634	65	1271	48.2536	1.18527	39.7	43.5
MEG_3189|Drugs|Fluoroquinolones|Fluoroquinolone-resistant_DNA_topoisomerases|GYRA|RequiresSNPConfirmation	1	2634	41	389	14.7684	0.422551	39.6	39.5
MEG_3190|Drugs|Fluoroquinolones|Fluoroquinolone-resistant_DNA_topoisomerases|GYRA|RequiresSNPConfirmation	1	2589	6	88	3.399	0.0656624	41	9.33
MEG_3191|Drugs|Fluoroquinolones|Fluoroquinolone-resistant_DNA_topoisomerases|GYRA|RequiresSNPConfirmation	1	2670	10	91	3.40824	0.0827715	40.9	0
MEG_3192|Drugs|Fluoroquinolones|Fluoroquinolone-resistant_DNA_topoisomerases|GYRA|RequiresSNPConfirmation	1	2715	598	2320	85.4512	21.5683	39.9	0
MEG_3193|Drugs|Fluoroquinolones|Fluoroquinolone-resistant_DNA_topoisomerases|GYRA|RequiresSNPConfirmation	1	2715	695	2262	83.3149	28.9654	40.1	11.5
MEG_3194|Drugs|Fluoroquinolones|Fluoroquinolone-resistant_DNA_topoisomerases|GYRA|RequiresSNPConfirmation	1	2751	18	168	6.10687	0.132316	40.4	0
MEG_3195|Drugs|Fluoroquinolones|Fluoroquinolone-resistant_DNA_topoisomerases|GYRA|RequiresSNPConfirmation	1	2535	9	106	4.18146	0.0733728	40.7	30.4
MEG_3196|Drugs|Fluoroquinolones|Fluoroquinolone-resistant_DNA_topoisomerases|GYRA|RequiresSNPConfirmation	1	2541	12	118	4.64384	0.0928768	40.3	44
MEG_3197|Drugs|Fluoroquinolones|Fluoroquinolone-resistant_DNA_topoisomerases|GYRA|RequiresSNPConfirmation	1	2442	37	316	12.9402	0.31122	40.9	41.7
MEG_3198|Drugs|Fluoroquinolones|Fluoroquinolone-resistant_DNA_topoisomerases|GYRA|RequiresSNPConfirmation	1	2469	6	48	1.94411	0.054273	41	0
MEG_3199|Drugs|Fluoroquinolones|Fluoroquinolone-resistant_DNA_topoisomerases|GYRA|RequiresSNPConfirmation	1	2682	14	143	5.33184	0.105891	40.7	43
MEG_3200|Drugs|Fluoroquinolones|Fluoroquinolone-resistant_DNA_topoisomerases|GYRA|RequiresSNPConfirmation	1	2502	19	228	9.11271	0.165867	40.8	38.1
MEG_3201|Drugs|Fluoroquinolones|Fluoroquinolone-resistant_DNA_topoisomerases|GYRA|RequiresSNPConfirmation	1	2637	68	872	33.0679	1.44937	39.5	34.8
MEG_3202|Drugs|Fluoroquinolones|Fluoroquinolone-resistant_DNA_topoisomerases|GYRA|RequiresSNPConfirmation	1	2592	11	113	4.35957	0.0945216	40.2	15.6
MEG_3203|Drugs|Fluoroquinolones|Fluoroquinolone-resistant_DNA_topoisomerases|GYRA|RequiresSNPConfirmation	1	2643	15	191	7.22664	0.150965	40.7	38.7
MEG_3204|Drugs|Fluoroquinolones|Fluoroquinolone-resistant_DNA_topoisomerases|GYRA|RequiresSNPConfirmation	1	2487	7	58	2.33213	0.0538802	40.2	18
MEG_3205|Drugs|Fluoroquinolones|Fluoroquinolone-resistant_DNA_topoisomerases|GYRA|RequiresSNPConfirmation	1	2637	45	552	20.9329	0.431172	40.4	32.9
MEG_3206|Drugs|Fluoroquinolones|Fluoroquinolone-resistant_DNA_topoisomerases|GYRA|RequiresSNPConfirmation	1	2595	29	349	13.4489	0.282852	40.3	35.4
MEG_3207|Drugs|Fluoroquinolones|Fluoroquinolone-resistant_DNA_topoisomerases|GYRA|RequiresSNPConfirmation	1	2664	8	85	3.19069	0.0638138	40.6	0
MEG_3208|Drugs|Fluoroquinolones|Fluoroquinolone-resistant_DNA_topoisomerases|GYRA|RequiresSNPConfirmation	1	2634	19	227	8.61807	0.178815	40.8	48.4
MEG_3209|Drugs|Fluoroquinolones|Fluoroquinolone-resistant_DNA_topoisomerases|GYRA|RequiresSNPConfirmation	1	2592	7	61	2.3534	0.054784	39.6	18.9
MEG_3211|Drugs|Fluoroquinolones|Fluoroquinolone-resistant_DNA_topoisomerases|GYRA|RequiresSNPConfirmation	1	2382	8	81	3.4005	0.065911	40.8	36.5
MEG_3212|Drugs|Fluoroquinolones|Fluoroquinolone-resistant_DNA_topoisomerases|GYRA|RequiresSNPConfirmation	1	2628	12	171	6.50685	0.145738	40.5	6.67
MEG_3213|Drugs|Fluoroquinolones|Fluoroquinolone-resistant_DNA_topoisomerases|GYRA|RequiresSNPConfirmation	1	2493	8	76	3.04854	0.0609707	40.2	40
MEG_3214|Drugs|Fluoroquinolones|Fluoroquinolone-resistant_DNA_topoisomerases|GYRA|RequiresSNPConfirmation	1	2529	14	152	6.01028	0.202056	40.2	35
MEG_3215|Drugs|Fluoroquinolones|Fluoroquinolone-resistant_DNA_topoisomerases|GYRA|RequiresSNPConfirmation	1	2715	703	2348	86.4825	27.1455	40.1	8.74
MEG_3216|Drugs|Fluoroquinolones|Fluoroquinolone-resistant_DNA_topoisomerases|GYRA|RequiresSNPConfirmation	1	2685	40	433	16.1266	0.547114	40.1	35.2
MEG_3217|Drugs|Fluoroquinolones|Fluoroquinolone-resistant_DNA_topoisomerases|GYRA|RequiresSNPConfirmation	1	2751	14	214	7.77899	0.130134	38.2	13
MEG_3218|Drugs|Fluoroquinolones|Fluoroquinolone-resistant_DNA_topoisomerases|GYRA|RequiresSNPConfirmation	1	2592	8	78	3.00926	0.0601852	41	23
MEG_3219|Drugs|Fluoroquinolones|Fluoroquinolone-resistant_DNA_topoisomerases|GYRA|RequiresSNPConfirmation	1	2427	20	182	7.49897	0.160692	40.9	42.6
MEG_3220|Drugs|Fluoroquinolones|Fluoroquinolone-resistant_DNA_topoisomerases|GYRA|RequiresSNPConfirmation	1	2637	12	114	4.32309	0.153204	37.5	8.25
MEG_3221|Drugs|Fluoroquinolones|Fluoroquinolone-resistant_DNA_topoisomerases|GYRA|RequiresSNPConfirmation	1	2661	6	51	1.91657	0.052236	41	0
MEG_3222|Drugs|Fluoroquinolones|Fluoroquinolone-resistant_DNA_topoisomerases|GYRA|RequiresSNPConfirmation	1	2664	5	46	1.72673	0.0439189	40.7	0
MEG_3223|Drugs|Fluoroquinolones|Fluoroquinolone-resistant_DNA_topoisomerases|GYRA|RequiresSNPConfirmation	1	2664	7	50	1.87688	0.0600601	40.8	0
MEG_3224|Drugs|Fluoroquinolones|Fluoroquinolone-resistant_DNA_topoisomerases|GYRA|RequiresSNPConfirmation	1	2676	17	272	10.1644	0.174141	40.4	32.6
MEG_3225|Drugs|Fluoroquinolones|Fluoroquinolone-resistant_DNA_topoisomerases|GYRA|RequiresSNPConfirmation	1	2469	6	47	1.9036	0.0534629	40.3	0
MEG_3226|Drugs|Fluoroquinolones|Fluoroquinolone-resistant_DNA_topoisomerases|GYRA|RequiresSNPConfirmation	1	2772	1328	2373	85.6061	56.4286	40	54.2
MEG_3227|Drugs|Fluoroquinolones|Fluoroquinolone-resistant_DNA_topoisomerases|GYRA|RequiresSNPConfirmation	1	2628	12	169	6.43075	0.131279	40.2	0
MEG_3228|Drugs|Fluoroquinolones|Fluoroquinolone-resistant_DNA_topoisomerases|GYRA|RequiresSNPConfirmation	1	2715	564	2370	87.2928	20.8575	39.8	0
MEG_3229|Drugs|Fluoroquinolones|Fluoroquinolone-resistant_DNA_topoisomerases|GYRA|RequiresSNPConfirmation	1	2682	6	51	1.90157	0.0529456	41	0
MEG_3230|Drugs|Fluoroquinolones|Fluoroquinolone-resistant_DNA_topoisomerases|GYRA|RequiresSNPConfirmation	1	2664	8	77	2.89039	0.0746997	40.9	0
MEG_3231|Drugs|Fluoroquinolones|Fluoroquinolone-resistant_DNA_topoisomerases|GYRA|RequiresSNPConfirmation	1	2682	79	1583	59.0231	1.63647	40	44.9
MEG_3232|Drugs|Fluoroquinolones|Fluoroquinolone-resistant_DNA_topoisomerases|GYRA|RequiresSNPConfirmation	1	2715	717	2359	86.8877	26.2449	40	16.5
MEG_3233|Drugs|Fluoroquinolones|Fluoroquinolone-resistant_DNA_topoisomerases|GYRA|RequiresSNPConfirmation	1	2670	12	125	4.68165	0.093633	39.9	0
MEG_3234|Drugs|Fluoroquinolones|Fluoroquinolone-resistant_DNA_topoisomerases|GYRA|RequiresSNPConfirmation	1	2637	22	383	14.5241	0.285173	39.6	14.2
MEG_3235|Drugs|Fluoroquinolones|Fluoroquinolone-resistant_DNA_topoisomerases|GYRA|RequiresSNPConfirmation	1	2466	6	57	2.31144	0.0462287	40.3	40
MEG_3236|Drugs|Fluoroquinolones|Fluoroquinolone-resistant_DNA_topoisomerases|GYRA|RequiresSNPConfirmation	1	2670	10	123	4.60674	0.0958801	40.6	0
MEG_3237|Drugs|Fluoroquinolones|Fluoroquinolone-resistant_DNA_topoisomerases|GYRA|RequiresSNPConfirmation	1	2517	18	286	11.3627	0.181168	39.4	11.8
MEG_3238|Drugs|Fluoroquinolones|Fluoroquinolone-resistant_DNA_topoisomerases|GYRB|RequiresSNPConfirmation	1	2415	257	1022	42.3188	10.4518	39.9	13.2
MEG_3239|Drugs|Fluoroquinolones|Fluoroquinolone-resistant_DNA_topoisomerases|GYRB|RequiresSNPConfirmation	1	2037	16	133	6.52921	0.196367	40.6	46.3
MEG_3240|Drugs|Fluoroquinolones|Fluoroquinolone-resistant_DNA_topoisomerases|GYRB|RequiresSNPConfirmation	1	1953	21	201	10.2919	0.212494	40.7	40.3
MEG_3241|Drugs|Fluoroquinolones|Fluoroquinolone-resistant_DNA_topoisomerases|GYRB|RequiresSNPConfirmation	1	1914	9	75	3.9185	0.112853	40.6	47.9
MEG_3242|Drugs|Fluoroquinolones|Fluoroquinolone-resistant_DNA_topoisomerases|GYRB|RequiresSNPConfirmation	1	2415	232	1140	47.205	5.94783	40	39.3
MEG_3243|Drugs|Fluoroquinolones|Fluoroquinolone-resistant_DNA_topoisomerases|GYRB|RequiresSNPConfirmation	1	2028	10	102	5.02959	0.0996055	40.9	0
MEG_3244|Drugs|Aminocoumarins|Aminocoumarin-resistant_DNA_topoisomerases|GYRBA|RequiresSNPConfirmation	1	2415	226	1231	50.9731	8.21822	40.1	26.2
MEG_3245|Drugs|Aminocoumarins|Aminocoumarin-resistant_DNA_topoisomerases|GYRBA|RequiresSNPConfirmation	1	1932	2	20	1.0352	0.0201863	41	40
MEG_3246|Drugs|Aminocoumarins|Aminocoumarin-resistant_DNA_topoisomerases|GYRBA|RequiresSNPConfirmation	1	2430	37	264	10.8642	0.452263	40.2	45.2
MEG_3247|Drugs|Aminocoumarins|Aminocoumarin-resistant_DNA_topoisomerases|GYRBA|RequiresSNPConfirmation	1	1718	5	84	4.88941	0.0710128	36.5	0
MEG_3248|Drugs|Aminocoumarins|Aminocoumarin-resistant_DNA_topoisomerases|GYRBA|RequiresSNPConfirmation	1	2034	8	123	6.0472	0.0973451	39.8	0
MEG_3249|Drugs|Aminocoumarins|Aminocoumarin-resistant_DNA_topoisomerases|GYRBA|RequiresSNPConfirmation	1	2034	22	277	13.6185	0.25762	39.9	33.5
MEG_3250|Drugs|Aminocoumarins|Aminocoumarin-resistant_DNA_topoisomerases|GYRBA|RequiresSNPConfirmation	1	2034	10	124	6.09636	0.113569	40.6	35.9
MEG_3251|Drugs|Fluoroquinolones|Fluoroquinolone-resistant_DNA_topoisomerases|GYRC|RequiresSNPConfirmation	1	2256	55	432	19.1489	0.896277	39.9	36.3
MEG_3252|Biocides|Multi-biocide_resistance|Multi-biocide_RND_efflux_pump|HASF	1	1518	19	153	10.0791	0.258893	40	43.8
MEG_3253|Biocides|Acid_resistance|Acid_resistance_protein|HDEA	1	333	2	19	5.70571	0.114114	40.9	40
MEG_3256|Biocides|Acid_resistance|Acid_resistance_protein|HEFA	1	1434	6	58	4.04463	0.0808926	40.7	42
MEG_3257|Biocides|Acid_resistance|Acid_resistance_protein|HEFC	1	3087	6	61	1.97603	0.0395206	39.8	48
MEG_3258|Drugs|betalactams|Class_A_betalactamases|HERA	1	873	2	21	2.4055	0.04811	40.8	0
MEG_3260|Drugs|betalactams|Class_A_betalactamases|HERA	1	873	2	20	2.29095	0.045819	41	46
MEG_3261|Drugs|betalactams|Class_A_betalactamases|HERA	1	873	5	40	4.5819	0.113402	37.6	0
MEG_3262|Drugs|betalactams|Class_A_betalactamases|HERA	1	873	3	21	2.4055	0.069874	40.6	0
MEG_3263|Drugs|betalactams|Class_A_betalactamases|HERA	1	873	2	19	2.1764	0.0435281	38.1	0
MEG_3264|Drugs|betalactams|Class_A_betalactamases|HERA	1	873	2	19	2.1764	0.0435281	41	0
MEG_3265|Drugs|Multi-drug_resistance|Multi-drug_RND_efflux_pumps|HLYD	1	1176	20	172	14.6259	0.345238	40.6	44.3
MEG_3266|Drugs|betalactams|Class_B_betalactamases|HMB	1	726	6	60	8.26446	0.165289	40.4	46
MEG_3267|Multi-compound|Drug_and_biocide_resistance|Drug_and_biocide_MATE_efflux_pumps|HMRM	1	1395	9	77	5.51971	0.123297	40.8	0
MEG_3268|Multi-compound|Drug_and_biocide_resistance|Drug_and_biocide_MATE_efflux_pumps|HMRM	1	1395	10	95	6.81004	0.136201	40.7	0
MEG_3269|Multi-compound|Biocide_and_metal_resistance|Biocide_and_metal_resistance_regulator|HMRR	1	390	2	19	4.87179	0.0974359	41	40
MEG_3271|Drugs|Multi-drug_resistance|Multi-drug_RND_efflux_pumps|HNS	1	414	2	19	4.58937	0.0917874	39.8	40
MEG_3272|Metals|Nickel_resistance|Nickel_resistance_protein|HOXN	1	1056	13	120	11.3636	0.27178	40.4	47.8
MEG_3273|Drugs|Multi-drug_resistance|Multi-drug_MFS_efflux_pumps|HP	1	1332	6	58	4.35435	0.0863363	40.6	40
MEG_3274|Metals|Copper_resistance|Copper_resistance_protein|HPCOPA	1	2238	8	79	3.52994	0.0705987	40.6	34.5
MEG_3279|Biocides|Multi-biocide_resistance|Multi-biocide_resistance_protein|HSMR	1	339	4	39	11.5044	0.230088	40.9	43
MEG_3282|Drugs|betalactams|Class_A_betalactamases|HUGA	1	897	4	39	4.34783	0.0869565	40.7	43
MEG_3283|Metals|Nickel_resistance|Nickel_resistance_protein|HUPE	1	576	11	80	13.8889	0.371528	40.4	41.6
MEG_3284|Metals|Nickel_resistance|Nickel_resistance_protein|HUPE	1	600	6	59	9.83333	0.196667	40.7	44
MEG_3285|Metals|Nickel_resistance|Nickel_resistance_protein|HUPN	1	327	4	40	12.2324	0.244648	40	46
MEG_3287|Biocides|Peroxide_resistance|Peroxide_resistance_stress_protein|IBPA	1	414	2	19	4.58937	0.0917874	41	40
MEG_3288|Biocides|Peroxide_resistance|Peroxide_resistance_stress_protein|IBPB	1	429	2	19	4.4289	0.0885781	41	0
MEG_3292|Drugs|Lipopeptides|Colistin_phosphoethanolamine_transferase|ICR	1	1737	4	56	3.22395	0.0639033	35.5	50
MEG_3293|Drugs|Lipopeptides|Colistin_phosphoethanolamine_transferase|ICR	1	1677	33	1612	96.124	2.57305	39.1	58.8
MEG_3294|Multi-compound|Biocide_and_metal_resistance|Biocide_and_metal_resistance_protein|IDER	1	693	4	41	5.91631	0.116883	40.9	46
MEG_3295|Drugs|Mupirocin|Mupirocin-resistant_isoleucyl-tRNA_synthetase|ILES	1	3324	40	302	9.08544	0.232852	40.3	42
MEG_3296|Drugs|Mupirocin|Mupirocin-resistant_isoleucyl-tRNA_synthetase|ILES|RequiresSNPConfirmation	1	2754	2	19	0.689906	0.0137981	40.8	40
MEG_3297|Drugs|betalactams|Class_A_betalactamases|IMI	1	879	2	19	2.16155	0.0432309	40.8	0
MEG_3299|Drugs|betalactams|Class_A_betalactamases|IMI	1	879	2	19	2.16155	0.0432309	41	40
MEG_3301|Drugs|betalactams|Class_A_betalactamases|IMI	1	879	2	19	2.16155	0.0432309	40.9	0
MEG_3302|Drugs|betalactams|Class_A_betalactamases|IMI	1	879	2	19	2.16155	0.0432309	41	0
MEG_3303|Drugs|betalactams|Class_A_betalactamases|IMI	1	879	2	19	2.16155	0.0432309	40.8	0
MEG_3304|Drugs|betalactams|Class_A_betalactamases|IMI	1	879	2	19	2.16155	0.0432309	41	0
MEG_3307|Drugs|betalactams|Class_A_betalactamases|IMI	1	879	2	19	2.16155	0.0432309	40.9	0
MEG_3308|Drugs|betalactams|Class_A_betalactamases|IMI	1	879	2	19	2.16155	0.0432309	41	0
MEG_3309|Drugs|betalactams|Class_A_betalactamases|IMI	1	879	2	19	2.16155	0.0432309	41	0
MEG_3313|Drugs|betalactams|Class_A_betalactamases|IMI	1	879	4	39	4.43686	0.0887372	40.9	43
MEG_3315|Drugs|betalactams|Class_B_betalactamases|IMP	1	726	2	20	2.75482	0.0550964	40.8	46
MEG_3316|Drugs|betalactams|Class_B_betalactamases|IMP	1	741	4	40	5.39811	0.106613	40.8	0
MEG_3318|Drugs|betalactams|Class_B_betalactamases|IMP	1	738	2	19	2.57453	0.0514905	40.8	0
MEG_3328|Drugs|betalactams|Class_B_betalactamases|IMP	1	741	2	19	2.5641	0.0512821	40.8	0
MEG_3346|Drugs|betalactams|Class_B_betalactamases|IMP	1	741	2	19	2.5641	0.0512821	41	0
MEG_3354|Drugs|betalactams|Class_B_betalactamases|IMP	1	741	4	46	6.20783	0.124157	40.9	0
MEG_3355|Drugs|betalactams|Class_B_betalactamases|IMP	1	741	2	19	2.5641	0.0512821	40.7	0
MEG_3357|Drugs|betalactams|Class_B_betalactamases|IMP	1	741	2	19	2.5641	0.0512821	41	0
MEG_3359|Drugs|betalactams|Class_B_betalactamases|IMP	1	741	2	19	2.5641	0.0512821	40.7	0
MEG_3360|Drugs|betalactams|Class_B_betalactamases|IMP	1	741	4	39	5.26316	0.105263	38.5	0
MEG_3361|Drugs|betalactams|Class_B_betalactamases|IMP	1	741	2	20	2.69906	0.0526316	40.8	0
MEG_3366|Drugs|betalactams|Class_B_betalactamases|IMP	1	741	2	19	2.5641	0.0512821	41	0
MEG_3368|Drugs|betalactams|Class_B_betalactamases|IMP	1	741	2	19	2.5641	0.0512821	41	0
MEG_3369|Drugs|betalactams|Class_B_betalactamases|IMP	1	741	2	19	2.5641	0.0512821	41	0
MEG_3373|Drugs|betalactams|Class_B_betalactamases|IMP	1	741	2	22	2.96896	0.0593792	41	0
MEG_3376|Drugs|betalactams|Class_B_betalactamases|IMP	1	741	4	32	4.31849	0.102564	39.3	0
MEG_3380|Drugs|betalactams|Class_B_betalactamases|IMP	1	747	2	20	2.67738	0.0522088	41	0
MEG_3383|Drugs|betalactams|Class_B_betalactamases|IMP	1	741	2	20	2.69906	0.0539811	41	46
MEG_3389|Drugs|betalactams|Class_B_betalactamases|IMP	1	741	2	19	2.5641	0.0512821	39.8	0
MEG_3390|Drugs|betalactams|Class_B_betalactamases|IMP	1	1110	4	39	3.51351	0.0702703	41	0
MEG_3391|Drugs|betalactams|Class_B_betalactamases|IMP	1	876	4	32	3.65297	0.086758	40.6	0
MEG_3392|Drugs|betalactams|Class_B_betalactamases|IMP	1	753	2	19	2.52324	0.0504648	40.6	0
MEG_3393|Drugs|betalactams|Class_B_betalactamases|IMP	1	1495	2	19	1.2709	0.0254181	40.9	0
MEG_3395|Drugs|betalactams|Class_B_betalactamases|IMP	1	885	4	39	4.40678	0.0881356	40.6	43
MEG_3396|Drugs|betalactams|Class_B_betalactamases|IMP	1	1505	2	19	1.26246	0.0252492	41	0
MEG_3401|Drugs|betalactams|Class_B_betalactamases|IND	1	729	4	41	5.62414	0.112483	40.9	26
MEG_3403|Drugs|betalactams|Class_B_betalactamases|IND	1	732	2	19	2.59563	0.0519126	39.6	0
MEG_3404|Drugs|betalactams|Class_B_betalactamases|IND	1	732	2	19	2.59563	0.0519126	41	0
MEG_3406|Drugs|betalactams|Class_B_betalactamases|IND	1	720	2	19	2.63889	0.0527778	41	0
MEG_3407|Drugs|betalactams|Class_B_betalactamases|IND	1	732	2	20	2.73224	0.0532787	39.1	0
MEG_3410|Drugs|betalactams|Class_B_betalactamases|IND	1	732	2	19	2.59563	0.0519126	40.1	0
MEG_3412|Drugs|betalactams|Class_B_betalactamases|IND	1	729	4	38	5.21262	0.104252	40.9	40
MEG_3413|Drugs|betalactams|Class_B_betalactamases|IND	1	720	2	19	2.63889	0.0527778	41	40
MEG_3416|Drugs|betalactams|Class_B_betalactamases|IND	1	720	2	19	2.63889	0.0527778	41	0
MEG_3419|Drugs|betalactams|Class_B_betalactamases|IND	1	732	4	39	5.32787	0.106557	38.9	0
MEG_3420|Drugs|betalactams|Class_B_betalactamases|IND	1	720	2	19	2.63889	0.0527778	41	0
MEG_3423|Drugs|betalactams|Class_B_betalactamases|IND	1	746	2	20	2.68097	0.0536193	40.9	0
MEG_3424|Drugs|betalactams|Class_B_betalactamases|IND	1	877	2	19	2.16648	0.0433295	38.5	0
MEG_3426|Drugs|betalactams|Class_B_betalactamases|IND	1	878	2	20	2.2779	0.0444191	40.8	0
MEG_3427|Drugs|betalactams|Class_B_betalactamases|IND	1	820	4	39	4.7561	0.095122	40.3	0
MEG_3428|Drugs|betalactams|Class_B_betalactamases|IND	1	858	2	19	2.21445	0.044289	40.8	0
MEG_3429|Drugs|Mycobacterium_tuberculosis-specific_Drug|Isoniazid-resistant_mutant|INHA|RequiresSNPConfirmation	1	810	4	38	4.69136	0.0938272	40.8	40
MEG_3430|Drugs|Mycobacterium_tuberculosis-specific_Drug|Ethambutol-resistant_mutant|INIA|RequiresSNPConfirmation	1	1923	6	43	2.23609	0.0613625	41	44
MEG_3431|Drugs|Mycobacterium_tuberculosis-specific_Drug|Ethambutol-resistant_mutant|INIB|RequiresSNPConfirmation	1	1440	7	41	2.84722	0.0930556	41	40.9
MEG_3432|Drugs|Mycobacterium_tuberculosis-specific_Drug|Ethambutol-resistant_mutant|INIC|RequiresSNPConfirmation	1	1482	13	87	5.87045	0.169366	40.7	41.8
MEG_3433|Drugs|Multi-drug_resistance|Multi-drug_MFS_efflux_pumps|IRFA	1	1515	15	126	8.31683	0.190099	40.4	41.2
MEG_3434|Drugs|Rifampin|Monooxygenase|IRI	1	1440	4	38	2.63889	0.0527778	38.6	40
MEG_3435|Metals|Multi-metal_resistance|Multi-metal_resistance_regulator|IRLR	1	690	23	164	23.7681	0.955072	40.7	0
MEG_3436|Metals|Multi-metal_resistance|Multi-metal_resistance_regulator|IRLR	1	690	14	112	16.2319	0.591304	40.7	0
MEG_3437|Metals|Multi-metal_resistance|Multi-metal_resistance_regulator|IRLR	1	690	24	186	26.9565	1.04783	40.5	3.83
MEG_3438|Metals|Multi-metal_resistance|Multi-metal_resistance_regulator|IRLS	1	1395	10	96	6.88172	0.141935	40.7	0
MEG_3439|Metals|Multi-metal_resistance|Multi-metal_resistance_regulator|IRLS	1	1395	8	79	5.66308	0.111111	40.1	0
MEG_3440|Metals|Multi-metal_resistance|Multi-metal_resistance_regulator|IRLS	1	1395	9	94	6.73835	0.143369	40.8	8.89
MEG_3441|Drugs|betalactams|Class_B_betalactamases|JOHN	1	747	2	19	2.54351	0.0508701	39.7	40
MEG_3442|Drugs|Aminoglycosides|16S_rRNA_methyltransferases|KAMB	1	648	13	88	13.5802	0.405864	40.8	44.3
MEG_3443|Drugs|Aminoglycosides|16S_rRNA_methyltransferases|KAMB	1	648	6	61	9.41358	0.185185	40.8	13.3
MEG_3444|Drugs|Aminoglycosides|16S_rRNA_methyltransferases|KAMB	1	468	2	20	4.2735	0.0854701	39.2	0
MEG_3445|Drugs|Mycobacterium_tuberculosis-specific_Drug|Isoniazid-resistant_mutant|KASA|RequiresSNPConfirmation	1	1251	8	46	3.67706	0.126299	40.4	44.5
MEG_3446|Drugs|Mycobacterium_tuberculosis-specific_Drug|Isoniazid-resistant_mutant|KATG|RequiresSNPConfirmation	1	2223	15	316	14.215	0.336932	40.3	0
MEG_3447|Multi-compound|Drug_and_biocide_resistance|Drug_and_biocide_MFS_efflux_pumps|KDEA	1	1233	12	265	21.4923	0.351176	40.5	46.7
MEG_3448|Drugs|Aminoglycosides|Aminoglycoside_efflux_pumps|KDPE	1	678	4	28	4.12979	0.132743	37	51.8
MEG_3449|Biocides|Multi-biocide_resistance|Multi-biocide_RND_efflux_pump|KEXD	1	3117	10	97	3.11197	0.0622393	39.9	42.4
MEG_3450|Drugs|Aminoglycosides|16S_rRNA_methyltransferases|KGMB	1	843	8	69	8.18505	0.180308	40.6	40
MEG_3452|Metals|Tellurium_resistance|Tellurium_resistance_protein|KLAB	1	1137	15	137	12.0493	0.255937	40.6	42
MEG_3453|Metals|Tellurium_resistance|Tellurium_resistance_protein|KLAC	1	954	4	38	3.98323	0.0796646	40.9	40
MEG_3459|Drugs|Aminoglycosides|16S_rRNA_methyltransferases|KMR	1	672	4	39	5.80357	0.116071	40.9	43
MEG_3460|Multi-compound|Drug_and_biocide_resistance|Drug_and_biocide_MFS_efflux_pumps|KMRA	1	1500	25	261	17.4	0.344667	39.9	42
MEG_3461|Metals|Multi-metal_resistance|Multi-metal_resistance_regulator|KMTR	1	393	2	19	4.83461	0.0966921	41	40
MEG_3477|Drugs|betalactams|Class_A_betalactamases|KPC	1	888	2	19	2.13964	0.0427928	40.7	0
MEG_3482|Drugs|betalactams|Class_A_betalactamases|KPC	1	888	4	38	4.27928	0.0855856	40.9	0
MEG_3502|Drugs|betalactams|Class_A_betalactamases|KPC	1	882	2	19	2.1542	0.0430839	40.9	40
MEG_3511|Drugs|betalactams|Class_A_betalactamases|KPC	1	887	2	20	2.25479	0.0439684	38.9	0
MEG_3512|Multi-compound|Drug_and_biocide_resistance|Drug_and_biocide_MFS_efflux_pumps|KPN	1	1173	8	78	6.64962	0.132992	40.9	43
MEG_3513|Multi-compound|Drug_and_biocide_resistance|Drug_and_biocide_MFS_efflux_pumps|KPN	1	1539	9	78	5.06823	0.11371	40.4	0
MEG_3516|Multi-compound|Drug_and_biocide_resistance|Drug_and_biocide_SMR_efflux_pumps|KPNO	1	1098	2	19	1.73042	0.0346084	41	40
MEG_3518|Drugs|betalactams|Class_B_betalactamases|L1	1	870	2	19	2.18391	0.0436782	41	0
MEG_3520|Drugs|betalactams|Class_B_betalactamases|L1	1	870	4	40	4.5977	0.0908046	40.4	20
MEG_3521|Drugs|betalactams|Class_B_betalactamases|L1	1	870	4	40	4.5977	0.0896552	40.9	0
MEG_3523|Drugs|betalactams|Class_B_betalactamases|L1	1	873	7	62	7.10195	0.162658	41	0
MEG_3524|Drugs|betalactams|Class_B_betalactamases|L1	1	873	4	40	4.5819	0.091638	40.9	0
MEG_3526|Drugs|betalactams|Class_B_betalactamases|L1	1	873	4	40	4.5819	0.091638	40.7	0
MEG_3527|Drugs|betalactams|Class_B_betalactamases|L1	1	873	12	104	11.9129	0.271478	40.5	0
MEG_3528|Drugs|betalactams|Class_B_betalactamases|L1	1	873	2	19	2.1764	0.0435281	40.7	0
MEG_3529|Drugs|betalactams|Class_B_betalactamases|L1	1	873	8	79	9.04926	0.180985	41	0
MEG_3530|Drugs|betalactams|Class_B_betalactamases|L1	1	873	6	60	6.87285	0.137457	40.4	0
MEG_3531|Drugs|betalactams|Class_B_betalactamases|L1	1	873	8	62	7.10195	0.178694	40.8	0
MEG_3532|Drugs|betalactams|Class_B_betalactamases|L1	1	915	18	151	16.5027	0.397814	40.7	44.9
MEG_3533|Drugs|betalactams|Class_B_betalactamases|L1	1	888	4	40	4.5045	0.0900901	40.7	13.5
MEG_3539|Biocides|Multi-biocide_resistance|Multi-biocide_MFS_efflux_pump|LDE	1	1209	2	19	1.57155	0.0314309	40.1	40
MEG_3550|Drugs|betalactams|Class_A_betalactamases|LEN	1	840	2	19	2.2619	0.0452381	40.1	0
MEG_3554|Drugs|betalactams|Class_A_betalactamases|LEN	1	789	2	19	2.40811	0.0481622	41	0
MEG_3565|Drugs|betalactams|Class_A_betalactamases|LEN	1	822	2	19	2.31144	0.0462287	39.5	0
MEG_3574|Drugs|betalactams|Class_A_betalactamases|LEN	1	977	2	19	1.94473	0.0388946	35	0
MEG_3576|Drugs|betalactams|Class_A_betalactamases|LEN	1	822	2	19	2.31144	0.0462287	40.9	0
MEG_3580|Drugs|betalactams|Class_A_betalactamases|LHK	1	1173	6	65	5.54135	0.110827	39.5	0
MEG_3581|Drugs|betalactams|Class_A_betalactamases|LHK	1	1173	2	19	1.61978	0.0323956	40.9	0
MEG_3582|Drugs|betalactams|Class_A_betalactamases|LHK	1	1173	4	43	3.66581	0.0733163	40.8	0
MEG_3583|Drugs|betalactams|Class_A_betalactamases|LHK	1	1170	4	38	3.24786	0.0649573	40.4	40
MEG_3585|Drugs|betalactams|Class_A_betalactamases|LHK	1	1167	4	43	3.68466	0.0736932	40.8	0
MEG_3586|Drugs|Lipopeptides|Daptomycin-resistant_mutant|LIAFSR|RequiresSNPConfirmation	1	633	4	40	6.31912	0.126382	41	46
MEG_3587|Drugs|Lipopeptides|Daptomycin-resistant_mutant|LIAFSR|RequiresSNPConfirmation	1	1104	9	81	7.33696	0.163949	39.5	46.7
MEG_3588|Drugs|Lipopeptides|Daptomycin-resistant_mutant|LIAFSR|RequiresSNPConfirmation	1	732	2	19	2.59563	0.0519126	40.2	40
MEG_3589|Drugs|Lipopeptides|Daptomycin-resistant_mutant|LIAFSR|RequiresSNPConfirmation	1	1068	6	58	5.43071	0.107678	40.5	40
MEG_3591|Drugs|Lipopeptides|Daptomycin-resistant_mutant|LIAFSR|RequiresSNPConfirmation	1	732	2	19	2.59563	0.0519126	41	40
MEG_3592|Drugs|MLS|Lincosamide_nucleotidyltransferases|LIN	1	1572	6	62	3.94402	0.0763359	39.6	46
MEG_3593|Drugs|MLS|23S_rRNA_methyltransferases|LLMA	1	864	12	85	9.83796	0.296296	40.9	49.7
MEG_3594|Drugs|Multi-drug_resistance|Multi-drug_ABC_efflux_pumps|LMRA|RequiresSNPConfirmation	1	1446	12	107	7.39972	0.165975	40.5	42.8
MEG_3595|Drugs|Multi-drug_resistance|Multi-drug_ABC_efflux_pumps|LMRB	1	1434	9	83	5.78801	0.12622	39.4	45.3
MEG_3596|Drugs|Multi-drug_resistance|Multi-drug_ABC_efflux_pumps|LMRC	1	1653	24	178	10.7683	0.30369	40.8	46.8
MEG_3597|Drugs|Multi-drug_resistance|Multi-drug_ABC_efflux_pumps|LMRD	1	1995	8	77	3.85965	0.077193	41	41.5
MEG_3598|Drugs|Multi-drug_resistance|Multi-drug_MFS_efflux_pumps|LMRP	1	1221	6	65	5.32351	0.105651	40.4	43.3
MEG_3599|Multi-compound|Drug_and_biocide_resistance|Drug_and_biocide_MFS_efflux_pumps|LMRS	1	1443	8	79	5.47471	0.109494	40.8	44.5
MEG_3600|Drugs|MLS|Lincosamide_nucleotidyltransferases|LNUA	1	486	2	19	3.90947	0.0781893	40.9	0
MEG_3602|Drugs|MLS|Lincosamide_nucleotidyltransferases|LNUA	1	486	2	21	4.32099	0.0864198	41	0
MEG_3604|Drugs|MLS|Lincosamide_nucleotidyltransferases|LNUA	1	486	5	41	8.43621	0.205761	40.8	20.8
MEG_3605|Drugs|MLS|Lincosamide_nucleotidyltransferases|LNUA	1	486	7	58	11.9342	0.277778	37.4	11.4
MEG_3606|Drugs|MLS|Lincosamide_nucleotidyltransferases|LNUA	1	513	4	38	7.40741	0.148148	38.6	40
MEG_3607|Drugs|MLS|Lincosamide_nucleotidyltransferases|LNUA	1	486	2	20	4.11523	0.0823045	41	0
MEG_3609|Drugs|MLS|Lincosamide_nucleotidyltransferases|LNUB	1	804	2	300	37.3134	0.373134	39.9	0
MEG_3613|Drugs|MLS|Lincosamide_nucleotidyltransferases|LNUF	1	822	2	20	2.43309	0.0486618	40.9	0
MEG_3614|Drugs|MLS|Lincosamide_nucleotidyltransferases|LNUF	1	822	2	20	2.43309	0.0486618	41	0
MEG_3616|Drugs|MLS|Lincosamide_nucleotidyltransferases|LNUF	1	846	1	33	3.90071	0.0390071	41	0
MEG_3620|Drugs|MLS|Lincosamide_nucleotidyltransferases|LNUG	1	804	4	254	31.592	0.339552	40.7	50
MEG_3621|Drugs|MLS|Lincosamide_nucleotidyltransferases|LNUP	1	501	2	19	3.79242	0.0758483	40.2	40
MEG_3622|Biocides|Acetate_resistance|Acetate_resistance_protein|LPDT	1	2355	11	101	4.28875	0.0917197	40.3	41.1
MEG_3625|Drugs|Multi-drug_resistance|Multi-drug_RND_efflux_pumps|LPEB	1	3045	9	79	2.59442	0.0581281	39.2	44
MEG_3626|Drugs|Lipopeptides|Colistin-resistant_mutant|LPXA|RequiresSNPConfirmation	1	789	63	402	50.9506	5.8948	40.2	42.3
MEG_3627|Drugs|Lipopeptides|Colistin-resistant_mutant|LPXC|RequiresSNPConfirmation	1	903	353	713	78.959	37.7542	40.3	46.7
MEG_3628|Drugs|betalactams|Class_B_betalactamases|LRA	1	909	4	38	4.18042	0.0836084	40.7	40
MEG_3629|Drugs|betalactams|Class_B_betalactamases|LRA	1	909	11	100	11.0011	0.238724	40.5	43.3
MEG_3630|Drugs|betalactams|Class_B_betalactamases|LRA	1	918	6	59	6.42702	0.127451	40.8	43
MEG_3632|Drugs|betalactams|Class_B_betalactamases|LRA	1	885	5	27	3.05085	0.109605	41	42.4
MEG_3633|Drugs|betalactams|Class_B_betalactamases|LRA	1	1161	24	217	18.6908	0.399655	40.6	42
MEG_3634|Drugs|betalactams|Class_B_betalactamases|LRA	1	909	2	19	2.09021	0.0418042	40.4	0
MEG_3635|Drugs|betalactams|Class_B_betalactamases|LRA	1	1128	8	73	6.47163	0.162234	37.6	45
MEG_3636|Drugs|betalactams|Class_B_betalactamases|LRA	1	903	2	20	2.21484	0.0442968	39.9	46
MEG_3637|Drugs|betalactams|Class_B_betalactamases|LRA	1	906	8	78	8.60927	0.172185	40.8	33
MEG_3638|Drugs|betalactams|Class_B_betalactamases|LRA	1	1830	17	147	8.03279	0.19235	39.9	48.4
MEG_3640|Drugs|betalactams|Class_A_betalactamases|LRG	1	900	4	38	4.22222	0.0844444	41	40
MEG_3642|Drugs|MLS|MLS_resistance_ABC_efflux_pumps|LSA	1	1497	2	19	1.26921	0.0253841	40.7	40
MEG_3645|Drugs|MLS|MLS_resistance_ABC_efflux_pumps|LSA	1	1497	2	19	1.26921	0.0253841	41	0
MEG_3647|Drugs|Multi-drug_resistance|Multi-drug_ABC_efflux_pumps|LSAC	1	1479	6	46	3.11021	0.0770791	40.5	40
MEG_3649|Drugs|betalactams|Class_A_betalactamases|LUS	1	912	6	60	6.57895	0.128289	38.9	40
MEG_3651|Drugs|betalactams|Class_A_betalactamases|LUT	1	891	4	40	4.48934	0.0897868	38.6	0
MEG_3652|Drugs|betalactams|Class_A_betalactamases|LUT	1	891	2	19	2.13244	0.0426487	41	40
MEG_3653|Drugs|betalactams|Class_A_betalactamases|LUT	1	891	6	48	5.38721	0.132435	40.9	0
MEG_3656|Drugs|betalactams|Class_A_betalactamases|M1	1	927	4	41	4.42287	0.0873786	40.9	47.5
MEG_3658|Drugs|Multi-drug_resistance|Multi-drug_ABC_efflux_pumps|MACB	1	1935	35	255	13.1783	0.647028	40	45.6
MEG_3663|Multi-compound|Drug_and_biocide_resistance|Drug_and_biocide_RND_efflux_regulator|MARR	1	435	4	38	8.73563	0.174713	40.8	40
MEG_3664|Drugs|betalactams|Class_C_betalactamases|MCA	1	1173	18	267	22.7621	0.431373	40.6	44.6
MEG_3665|Metals|Multi-metal_resistance|Multi-metal_resistance_protein|MCO	1	1389	2	19	1.36789	0.0273578	41	40
MEG_3666|Drugs|Lipopeptides|Colistin_phosphoethanolamine_transferase|MCR	1	1617	2	19	1.17502	0.0235003	40.6	0
MEG_3667|Drugs|Lipopeptides|Colistin_phosphoethanolamine_transferase|MCR	1	1626	2	20	1.23001	0.0246002	40.6	0
MEG_3675|Drugs|Lipopeptides|Colistin_phosphoethanolamine_transferase|MCR	1	1623	2	19	1.17067	0.0234134	41	40
MEG_3676|Drugs|Lipopeptides|Colistin_phosphoethanolamine_transferase|MCR	1	1623	3	21	1.2939	0.0382009	39.9	0
MEG_3677|Drugs|Lipopeptides|Colistin_phosphoethanolamine_transferase|MCR	1	1623	3	21	1.2939	0.0382009	39.9	0
MEG_3684|Drugs|Lipopeptides|Colistin_phosphoethanolamine_transferase|MCR	1	1626	2	20	1.23001	0.0239852	38	0
MEG_3686|Drugs|Lipopeptides|Colistin_phosphoethanolamine_transferase|MCR	1	1626	2	19	1.16851	0.0233702	40.6	0
MEG_3693|Drugs|Lipopeptides|Colistin_phosphoethanolamine_transferase|MCR	1	1698	3	32	1.88457	0.0477032	41	0
MEG_3694|Drugs|Lipopeptides|Colistin_phosphoethanolamine_transferase|MCR	1	1626	2	19	1.16851	0.0233702	41	0
MEG_3695|Drugs|Lipopeptides|Colistin_phosphoethanolamine_transferase|MCR	1	1626	2	20	1.23001	0.0246002	38.5	0
MEG_3705|Drugs|Lipopeptides|Colistin_phosphoethanolamine_transferase|MCR	1	1644	2	32	1.94647	0.0389294	41	0
MEG_3707|Drugs|Lipopeptides|Colistin_phosphoethanolamine_transferase|MCR	1	1626	2	19	1.16851	0.0233702	39.9	0
MEG_3709|Drugs|Lipopeptides|Colistin_phosphoethanolamine_transferase|MCR	1	1617	2	20	1.23686	0.0247372	40.2	46
MEG_3710|Drugs|Lipopeptides|Colistin_phosphoethanolamine_transferase|MCR	1	1626	4	38	2.33702	0.0467405	40.5	40
MEG_3711|Drugs|Lipopeptides|Colistin_phosphoethanolamine_transferase|MCR	1	1617	2	19	1.17502	0.0235003	41	0
MEG_3716|Drugs|Lipopeptides|Colistin_phosphoethanolamine_transferase|MCR	1	1623	2	21	1.2939	0.025878	41	52
MEG_3717|Drugs|Lipopeptides|Colistin_phosphoethanolamine_transferase|MCR	1	1626	4	40	2.46002	0.0492005	40.7	0
MEG_3722|Drugs|Lipopeptides|Colistin_phosphoethanolamine_transferase|MCR	1	1620	11	102	6.2963	0.161111	40	45.8
MEG_3724|Drugs|Lipopeptides|Colistin_phosphoethanolamine_transferase|MCR	1	1641	4	54	3.29068	0.0658135	40.8	29
MEG_3726|Drugs|Lipopeptides|Colistin_phosphoethanolamine_transferase|MCR	1	1626	3	21	1.29151	0.0375154	39.4	0
MEG_3727|Drugs|Lipopeptides|Colistin_phosphoethanolamine_transferase|MCR	1	1698	6	55	3.2391	0.0971731	41	0
MEG_3730|Drugs|Lipopeptides|Colistin_phosphoethanolamine_transferase|MCR	1	1626	2	19	1.16851	0.0233702	40.8	0
MEG_3731|Drugs|Lipopeptides|Colistin_phosphoethanolamine_transferase|MCR	1	1620	8	83	5.12346	0.101235	40.5	46.5
MEG_3733|Metals|Copper_resistance|Copper_resistance_protein|MCTB	1	960	6	58	6.04167	0.120833	40.4	0
MEG_3734|Metals|Copper_resistance|Copper_resistance_protein|MCTB	1	945	5	39	4.12698	0.102646	40.4	0
[truncated: 7,047 more rows]

## Sheet: C63_coverage
#rname	startpos	endpos	numreads	covbases	coverage	meandepth	meanbaseq	meanmapq
[truncated: 8,733 more rows]

[truncated: 67 more sheets: C64_coverage, C65_coverage, C66_coverage, C67_coverage, C69_coverage, C7_coverage, C70_coverage, C71_coverage, C72_coverage, C73_coverage, C74_coverage, C75_coverage, C76_coverage, C77_coverage, C78_coverage, C79_coverage, C8_coverage, C80_coverage, C81_coverage, C82_coverage …]
